# Supplementary material for: Metabolite profiling of human‐originated Lachnospiraceae at the strain level
Source: Imeta. 2022 Oct 13;1(4):e58. doi: 10.1002/imt2.58 (PMC10989990; doi:10.1002/imt2.58)
Supplement: Supplementary file 2 — Supporting information. [file IMT2-1-e58-s001.xlsx]

## Sheet: Table S1A
Table S1A: Media of Bacdive 138 Strains
NO.	138 Species	Strain ID	CultureCollection	Strain	Medium Name	Component
1	Abyssivirga alkaniphila	132478	DSM 29592 JCM 30920	L81	MARINE DESULFOVIBRIO COMPLEX MEDIUM (DSMZ Medium 1040) anaerobic	Name: MARINE DESULFOVIBRIO COMPLEX MEDIUM (DSMZ Medium 1040)Composition:Sea Salt 34.585 g/lD-Glucose 3.0 g/l (optional)Na lactate 2.47036 g/lYeast extract 0.988142 g/lNa2CO3 0.988142 g/lNa2S x 9 H2O 0.296443 g/lMgSO4 x 7 H2O 0.0296443 g/lNaCl 0.00988142 g/lMnSO4 x H2O 0.00494071 g/lNiSO4(NH4)2SO4 x 6 H2O 0.0027668 g/lZnSO4 x 7 H2O 0.00177866 g/lCoCl2 x 6 H2O 0.00177866 g/lCaCl2 x 2 H2O 0.00098814…
2	Acetatifactor muris	18089	DSM 23669 ATCC BAA 2170	CT-m2	WILKINS-CHALGREN ANAEROBE BROTH (N2/CO2) (DSMZ Medium 339a) with strain-specific modifications anaerobic	Name: WILKINS-CHALGREN ANAEROBE BROTH (N2/CO2) (DSMZ Medium 339a)Composition:Dehydrated Wilkins-Chalgren medium 33.0 g/lCellobiose 5.0 g/l (optional)D-Glucose 5.0 g/lNa2-fumarate 3.2 g/l (optional)NaHCO3 2.0 g/lL-Cysteine HCl x H2O 0.3 g/lDithiothreitol 0.2 g/l (optional)Sodium dithionite 0.02 g/lNa-resazurin 0.0005 g/lDistilled water
3	Acetitomaculum ruminis	6338	DSM 5522 ATCC 43876	12185 139 B	METHANOBACTERIUM MEDIUM (DSMZ Medium 119) anaerobic	Name: METHANOBACTERIUM MEDIUM (DSMZ Medium 119)Composition:NaHCO3 3.98406 g/lTrypticase peptone 2.0 g/l (optional)Na2SO4 2.0 g/l (optional)Sodium formate 1.99203 g/lYeast extract 0.996016 g/lSodium acetate 0.996016 g/lL-Cysteine HCl x H2O 0.498008 g/lNa2S x 9 H2O 0.498008 g/lKH2PO4 0.498008 g/lMgSO4 x 7 H2O 0.398406 g/lNaCl 0.398406 g/lNH4Cl 0.398406 g/lCaCl2 x 2 H2O 0.0498008 g/lHCl 0.00249004 g…
4	Agathobacter rectalis	5441	DSM 17629 NCIMB 14373	A1-86	PYG MEDIUM (MODIFIED) (DSMZ Medium 104) anaerobic	Name: PYG MEDIUM (MODIFIED) (DSMZ Medium 104)Composition:Yeast extract 9.99001 g/lTrypticase peptone 4.99501 g/lPeptone 4.99501 g/lBeef extract 4.99501 g/lGlucose 4.99501 g/lL-Cysteine HCl x H2O 0.499501 g/lNaHCO3 0.3996 g/lDithiothreitol 0.2 g/lNaCl 0.0799201 g/lK2HPO4 0.03996 g/lKH2PO4 0.03996 g/lMgSO4 x 7 H2O 0.01998 g/lCaCl2 x 2 H2O 0.00999001 g/lHaemin 0.00494555 g/lEthanol 0.0037962 g/lResa…
5	Agathobacter ruminis	132395	DSM 29029 LMG 28559	JK 623	M10 agar medium
6	Anaerobium acetethylicum	131449	DSM 29698 KCTC 15450 LMG 28619	GluBS11	PELOBACTER PROPIONICUS MEDIUM (FRESHWATER) (DSMZ Medium 298) with strain-specific modifications anaerobic	Name: PELOBACTER PROPIONICUS MEDIUM (FRESHWATER) (DSMZ Medium 298)Composition:Na-glutarate 2.6 g/l (optional)Na-gluconate 2.2 g/l (optional)D-Galactose 2.0 g/l (optional)Na2CO3 1.49701 g/lTrimethylamine hydrochloride 1.4 g/l (optional)Na-pyruvate 1.25 g/l (optional)Ethylene glycol 1.24 g/l (optional)Quinic acid 1.0 g/l (optional)Acetoin 1.0 g/l (optional)Polyethylene glycol 1.0 g/l (optional)NaCl…
7	Anaerobutyricum hallii	5428	DSM 3353 ATCC 27751 JCM 7789	VPI B4-27	PYG MEDIUM (MODIFIED) (DSMZ Medium 104) with carbohydrates (see medium 110) anaerobic	Name: PYG MEDIUM (MODIFIED) (DSMZ Medium 104)Composition:Yeast extract 9.99001 g/lTrypticase peptone 4.99501 g/lPeptone 4.99501 g/lBeef extract 4.99501 g/lGlucose 4.99501 g/lL-Cysteine HCl x H2O 0.499501 g/lNaHCO3 0.3996 g/lDithiothreitol 0.2 g/lNaCl 0.0799201 g/lK2HPO4 0.03996 g/lKH2PO4 0.03996 g/lMgSO4 x 7 H2O 0.01998 g/lCaCl2 x 2 H2O 0.00999001 g/lHaemin 0.00494555 g/lEthanol 0.0037962 g/lResa…
8	Anaerobutyricum soehngenii	5429	DSM 17630 KCTC 15707	L2-7	RUMEN BACTERIA MEDIUM (DSMZ Medium 330) + rumen fluid(30ml/l) anaerobic	Name: RUMEN BACTERIA MEDIUM (DSMZ Medium 330)Composition:Na2CO3 4.0 g/lTrypticase peptone 2.0 g/lStarch 0.5 g/lCellobiose 0.5 g/lMaltose 0.5 g/lD-Glucose 0.5 g/lYeast extract 0.5 g/lGlycerol 0.5 g/lNaCl 0.456 g/lK2HPO4 0.3 g/lL-Cysteine HCl x H2O 0.25 g/lNa2S x 9 H2O 0.25 g/l(NH4)2SO4 0.228 g/lKH2PO4 0.228 g/lMgSO4 x 7 H2O 0.095 g/lCaCl2 x 2 H2O 0.0608 g/lHaemin 0.001 g/lNa-resazurin 0.0005 g/lDi…
9	Anaerocolumna aminovalerica	2542	DSM 1283 ATCC 13725 JCM 11016 NCIB 10631	0	CHOPPED MEAT MEDIUM WITH CARBOHYDRATES (DSMZ Medium 110) anaerobic	Name: CHOPPED MEAT MEDIUM WITH CARBOHYDRATES (DSMZ Medium 110)Composition:Ground beef 478.011 g/lCasitone 28.6807 g/lAgar 14.3403 g/l (optional)K2HPO4 4.78011 g/lYeast extract 4.78011 g/lD-Glucose 3.82409 g/lCellobiose 0.956023 g/lMaltose 0.956023 g/lStarch 0.956023 g/lL-Cystein HCl 0.5 g/l (optional)Ethanol 0.181644 g/l (optional)Vitamin K3 0.0478011 g/l (optional)Haemin 0.00473279 g/l (optional…
10	Anaerocolumna cellulosilytica	132584	DSM 100423 JCM 30819 SN 021	0	PY4S agar	peptone/yeast extract (PY) basal medium supplemented with glucose cellobiose maltose and soluble starch
11	Anaerocolumna jejuensis	2829	DSM 15929 IMSNU 40003 KCTC 5026	HY-35-12	WILKINS-CHALGREN ANAEROBE BROTH (DSMZ Medium 339) anaerobic	Name: WILKINS-CHALGREN ANAEROBE BROTH (DSMZ Medium 339)Composition:Dehydrated Wilkins-Chalgren medium 33.0 g/lNaHCO3 2.0 g/l (optional)L-Cysteine HCl x H2O 0.3 g/lSodium dithionite 0.02 g/lNa-resazurin 0.0005 g/lDistilled water
12	Anaerocolumna xylanovorans	2797	DSM 12503 JCM 31057	HESP1	ANAEROCOLUMNA MEDIUM (DSMZ Medium 860) anaerobic	Name: ANAEROCOLUMNA MEDIUM (DSMZ Medium 860)Composition:D-Fructose 3.99202 g/lNa2S2O3 x 5 H2O 2.5 g/l (optional)D-Glucose 2.0 g/l (optional)Na2CO3 1.49701 g/lSyringic acid 1.0 g/l (optional)Yeast extract 0.998004 g/lNH4Cl 0.998004 g/lNaCl 0.598802 g/lL-Cysteine HCl x H2O 0.499002 g/lKH2PO4 0.299401 g/lNa2S x 9 H2O 0.299401 g/lK2HPO4 0.299401 g/lMgCl2 x 6 H2O 0.199601 g/lCaCl2 x 2 H2O 0.0998004 g/…
13	Anaerosacchariphilus polymeriproducens	134915	CIP 110605 JCM 17071 KEMC 5401-037 CCUG 69704 KCTC 15595 DSM 105757	MCWD5	MEDIUM 72- for trypto casein soja agar	Distilled water make up to (1000.000 ml);Trypto casein soy agar (40.000 g)
14	Anaerostipes butyraticus	6340	DSM 22094 JCM 17466 LMG 24724	12966	PY + X MEDIUM (DSMZ Medium 104b) anaerobic	Name: PY + X MEDIUM (DSMZ Medium 104b)Composition:Yeast extract 10.0 g/lNaCl 10.0 g/lNa2-succinate 8.0 g/l (optional)Peptone from meat 5.0 g/lD-Glucose 5.0 g/lD-Fructose 5.0 g/l (optional)Xylan 5.0 g/l (optional)Na-L-glutamate 5.0 g/l (optional)Trypticase peptone 5.0 g/lNa-pyruvate 2.0 g/l (optional)L-Cysteine HCl x H2O 0.5 g/lNaHCO3 0.4 g/lK2HPO4 0.04 g/lKH2PO4 0.04 g/lMgSO4 x 7 H2O 0.02 g/lCaCl…
15	Anaerostipes caccae	6339	DSM 14662 CIP 108612 NCIMB 13811 CCUG 47493	L1-92	PYG MEDIUM (MODIFIED) (DSMZ Medium 104) anaerobic	Name: PYG MEDIUM (MODIFIED) (DSMZ Medium 104)Composition:Yeast extract 9.99001 g/lTrypticase peptone 4.99501 g/lPeptone 4.99501 g/lBeef extract 4.99501 g/lGlucose 4.99501 g/lL-Cysteine HCl x H2O 0.499501 g/lNaHCO3 0.3996 g/lDithiothreitol 0.2 g/lNaCl 0.0799201 g/lK2HPO4 0.03996 g/lKH2PO4 0.03996 g/lMgSO4 x 7 H2O 0.01998 g/lCaCl2 x 2 H2O 0.00999001 g/lHaemin 0.00494555 g/lEthanol 0.0037962 g/lResa…
16	Anaerostipes hadrus	5427	DSM 3319 ATCC 29173 KCTC 15606	VP 82-52 VPI 82-52	CHOPPED MEAT MEDIUM WITH CARBOHYDRATES (DSMZ Medium 110) anaerobic	Name: CHOPPED MEAT MEDIUM WITH CARBOHYDRATES (DSMZ Medium 110)Composition:Ground beef 478.011 g/lCasitone 28.6807 g/lAgar 14.3403 g/l (optional)K2HPO4 4.78011 g/lYeast extract 4.78011 g/lD-Glucose 3.82409 g/lCellobiose 0.956023 g/lMaltose 0.956023 g/lStarch 0.956023 g/lL-Cystein HCl 0.5 g/l (optional)Ethanol 0.181644 g/l (optional)Vitamin K3 0.0478011 g/l (optional)Haemin 0.00473279 g/l (optional…
17	Anaerostipes rhamnosivorans	130359	DSM 26241 KCTC 15316	1y-2	PYG MEDIUM (MODIFIED) (DSMZ Medium 104) strictly anaerobic	Name: PYG MEDIUM (MODIFIED) (DSMZ Medium 104)Composition:Yeast extract 9.99001 g/lTrypticase peptone 4.99501 g/lPeptone 4.99501 g/lBeef extract 4.99501 g/lGlucose 4.99501 g/lL-Cysteine HCl x H2O 0.499501 g/lNaHCO3 0.3996 g/lDithiothreitol 0.2 g/lNaCl 0.0799201 g/lK2HPO4 0.03996 g/lKH2PO4 0.03996 g/lMgSO4 x 7 H2O 0.01998 g/lCaCl2 x 2 H2O 0.00999001 g/lHaemin 0.00494555 g/lEthanol 0.0037962 g/lResa…
18	Anaerotaenia torta	132583	DSM 100431 JCM 30820	FH052	PY4S agar	peptone/yeast extract (PY) basal medium supplemented with glucose cellobiose maltose and soluble starch
19	Anaerotignum aminivorans	140747	JCM 31556 DSM 103575	SH021	PY4S agar
20	Anaerotignum faecicola	158907	DSM 107953 KCTC 15736	KGMB03357	PY + X MEDIUM (DSMZ Medium 104b) anaerobic	Name: PY + X MEDIUM (DSMZ Medium 104b)Composition:Yeast extract 10.0 g/lNaCl 10.0 g/lNa2-succinate 8.0 g/l (optional)Peptone from meat 5.0 g/lD-Glucose 5.0 g/lD-Fructose 5.0 g/l (optional)Xylan 5.0 g/l (optional)Na-L-glutamate 5.0 g/l (optional)Trypticase peptone 5.0 g/lNa-pyruvate 2.0 g/l (optional)L-Cysteine HCl x H2O 0.5 g/lNaHCO3 0.4 g/lK2HPO4 0.04 g/lKH2PO4 0.04 g/lMgSO4 x 7 H2O 0.02 g/lCaCl…
21	Anaerotignum lactatifermentans	2806	DSM 14214 LMG 20954	G17	PY + X MEDIUM (DSMZ Medium 104b) anaerobic	Name: PY + X MEDIUM (DSMZ Medium 104b)Composition:Yeast extract 10.0 g/lNaCl 10.0 g/lNa2-succinate 8.0 g/l (optional)Peptone from meat 5.0 g/lD-Glucose 5.0 g/lD-Fructose 5.0 g/l (optional)Xylan 5.0 g/l (optional)Na-L-glutamate 5.0 g/l (optional)Trypticase peptone 5.0 g/lNa-pyruvate 2.0 g/l (optional)L-Cysteine HCl x H2O 0.5 g/lNaHCO3 0.4 g/lK2HPO4 0.04 g/lKH2PO4 0.04 g/lMgSO4 x 7 H2O 0.02 g/lCaCl…
22	Anaerotignum neopropionicum	2765	DSM 3847 KCTC 15564	X4	ANAEROTIGNUM NEOPROPIONICUM MEDIUM (DSMZ Medium 318b) anaerobic	Name: ANAEROTIGNUM NEOPROPIONICUM MEDIUM (DSMZ Medium 318b)Composition:KHCO3 3.91389 g/lNH4Cl 0.978474 g/lYeast extract 0.489237 g/lTrypticase peptone 0.489237 g/lNa2S x 9 H2O 0.293542 g/lKH2PO4 0.293542 g/lL-Cysteine HCl x H2O 0.293542 g/lNitrilotriacetic acid 0.125245 g/lMgCl2 x 6 H2O 0.0978474 g/lFeCl2 x 4 H2O 0.00978474 g/lNaCl 0.00978474 g/lNiCl2 x 6 H2O 0.000978474 g/lZnCl2 0.000978474 g/lC…
23	Anaerotignum propionicum	2646	DSM 1682 ATCC 25522 NCIMB 10656 CCUG 9280 JCM 1430 VPI 5303	X2	ANAEROTIGNUM MEDIUM (DSMZ Medium 156) anaerobic	Name: ANAEROTIGNUM MEDIUM (DSMZ Medium 156)Composition:Yeast extract 3.96825 g/lL-Alanine 2.97619 g/lPeptone 2.97619 g/lNaHCO3 0.992063 g/lL-Cysteine HCl x H2O 0.297619 g/lMgSO4 x 7 H2O 0.0992064 g/lFeSO4 x 7 H2O 0.0178571 g/lNa-resazurin 0.0005 g/lPotassium phosphate bufferCaSO4Distilled water
24	Anoxycellum osoensis	158339	DSM 23046 ATCC BAA 1910 OCF 9	0	CLOSTRIDIUM SP. MEDIUM (DSMZ Medium 54b) anaerobic	Name: CLOSTRIDIUM SP. MEDIUM (DSMZ Medium 54b)Composition:Glucose 20.0 g/lCaCO3 20.0 g/lAgar 17.0 g/l (optional)Yeast extract 10.0 g/lDistilled water
25	Bilifractor porci	159487	DSM 106898	OIL+RF-744-WCA-13	FASTIDIOUS ANAEROBE BROTH (DSMZ Medium 1203a) anaerobic	Name: FASTIDIOUS ANAEROBE BROTH (DSMZ Medium 1203a)Composition:Fastidious Anaerobe Basal Broth 35.4 g/lDeionized water
26	Blautia caecimuris	131530	DSM 29492 KCTC 15541	S-cc-6089-ARE-18 SJ-18 SJ18	CHOPPED MEAT MEDIUM (DSMZ Medium 78) anaerobic	Name: CHOPPED MEAT MEDIUM (DSMZ Medium 78)Composition:Ground beef 500.0 g/lCasitone 30.0 g/lAgar 15.0 g/l (optional)Yeast extract 5.0 g/lK2HPO4 5.0 g/lNaHCO3 1.0 g/l (optional)L-Cystein HCl 0.5 g/lEthanol 0.19 g/l (optional)Vitamin K3 0.05 g/l (optional)Haemin 0.005 g/l (optional)Resazurin 0.001 g/lVitamin K1 (optional)NaOHDistilled water
27	Blautia coccoides	18067	DSM 935 ATCC 29236 NCTC 11035	CLC-1	CHOPPED MEAT MEDIUM WITH CARBOHYDRATES (DSMZ Medium 110) anaerobic	Name: CHOPPED MEAT MEDIUM WITH CARBOHYDRATES (DSMZ Medium 110)Composition:Ground beef 478.011 g/lCasitone 28.6807 g/lAgar 14.3403 g/l (optional)K2HPO4 4.78011 g/lYeast extract 4.78011 g/lD-Glucose 3.82409 g/lCellobiose 0.956023 g/lMaltose 0.956023 g/lStarch 0.956023 g/lL-Cystein HCl 0.5 g/l (optional)Ethanol 0.181644 g/l (optional)Vitamin K3 0.0478011 g/l (optional)Haemin 0.00473279 g/l (optional…
28	Blautia faecis	24769	DSM 27629 JCM 17205 KCTC 5980	M25	PYG MEDIUM (MODIFIED) (DSMZ Medium 104) strictly anerobic	Name: PYG MEDIUM (MODIFIED) (DSMZ Medium 104)Composition:Yeast extract 9.99001 g/lTrypticase peptone 4.99501 g/lPeptone 4.99501 g/lBeef extract 4.99501 g/lGlucose 4.99501 g/lL-Cysteine HCl x H2O 0.499501 g/lNaHCO3 0.3996 g/lDithiothreitol 0.2 g/lNaCl 0.0799201 g/lK2HPO4 0.03996 g/lKH2PO4 0.03996 g/lMgSO4 x 7 H2O 0.01998 g/lCaCl2 x 2 H2O 0.00999001 g/lHaemin 0.00494555 g/lEthanol 0.0037962 g/lResa…
29	Blautia glucerasea	18076	DSM 22028 JCM 17039 NBRC 104932	HFTH-1	PY + X MEDIUM (DSMZ Medium 104b) anaerobic	Name: PY + X MEDIUM (DSMZ Medium 104b)Composition:Yeast extract 10.0 g/lNaCl 10.0 g/lNa2-succinate 8.0 g/l (optional)Peptone from meat 5.0 g/lD-Glucose 5.0 g/lD-Fructose 5.0 g/l (optional)Xylan 5.0 g/l (optional)Na-L-glutamate 5.0 g/l (optional)Trypticase peptone 5.0 g/lNa-pyruvate 2.0 g/l (optional)L-Cysteine HCl x H2O 0.5 g/lNaHCO3 0.4 g/lK2HPO4 0.04 g/lKH2PO4 0.04 g/lMgSO4 x 7 H2O 0.02 g/lCaCl…
30	Blautia hansenii	18071	DSM 20583 ATCC 27752	VPI C7-24	PYG MEDIUM (MODIFIED) (DSMZ Medium 104) anaerobic	Name: PYG MEDIUM (MODIFIED) (DSMZ Medium 104)Composition:Yeast extract 9.99001 g/lTrypticase peptone 4.99501 g/lPeptone 4.99501 g/lBeef extract 4.99501 g/lGlucose 4.99501 g/lL-Cysteine HCl x H2O 0.499501 g/lNaHCO3 0.3996 g/lDithiothreitol 0.2 g/lNaCl 0.0799201 g/lK2HPO4 0.03996 g/lKH2PO4 0.03996 g/lMgSO4 x 7 H2O 0.01998 g/lCaCl2 x 2 H2O 0.00999001 g/lHaemin 0.00494555 g/lEthanol 0.0037962 g/lResa…
31	Blautia hominis	158642	KCTC 15618 JCM 32276	KB1	Gifu anaerobic medium	Peptone 5.0 g, peptone 5.0 g, soy peptone 3.0 g, Yeast Dip Powder 2.5 g, beef noodles 2.2 g, Digestive Serum Powder 10.0 g, Beef Liver Dip Powder 1.2 g, glucose 0.5 g, Potassium dihydrogen phosphate 2.5 g, Sodium chloride 3.0 g, soluble starch 5.0 g, L-cysteine 0.3 g, L-Arginine 1.0 g, L-tryptophan 0.2 g, Sodium thioglycolate 0.3 g,
32	Blautia hydrogenotrophica	18073	DSM 10507	S5a33	PYG MEDIUM (MODIFIED) (DSMZ Medium 104) anaerobic	Name: PYG MEDIUM (MODIFIED) (DSMZ Medium 104)Composition:Yeast extract 9.99001 g/lTrypticase peptone 4.99501 g/lPeptone 4.99501 g/lBeef extract 4.99501 g/lGlucose 4.99501 g/lL-Cysteine HCl x H2O 0.499501 g/lNaHCO3 0.3996 g/lDithiothreitol 0.2 g/lNaCl 0.0799201 g/lK2HPO4 0.03996 g/lKH2PO4 0.03996 g/lMgSO4 x 7 H2O 0.01998 g/lCaCl2 x 2 H2O 0.00999001 g/lHaemin 0.00494555 g/lEthanol 0.0037962 g/lResa…
33	Blautia luti	18074	DSM 14534 CCUG 45635 JCM 17040 KCTC 5974 CIP 107222# JCM 14658#	BInIX	PYG MEDIUM (MODIFIED) (DSMZ Medium 104) anaerobic	Name: PYG MEDIUM (MODIFIED) (DSMZ Medium 104)Composition:Yeast extract 9.99001 g/lTrypticase peptone 4.99501 g/lPeptone 4.99501 g/lBeef extract 4.99501 g/lGlucose 4.99501 g/lL-Cysteine HCl x H2O 0.499501 g/lNaHCO3 0.3996 g/lDithiothreitol 0.2 g/lNaCl 0.0799201 g/lK2HPO4 0.03996 g/lKH2PO4 0.03996 g/lMgSO4 x 7 H2O 0.01998 g/lCaCl2 x 2 H2O 0.00999001 g/lHaemin 0.00494555 g/lEthanol 0.0037962 g/lResa…
34	Blautia obeum	17684	DSM 25238 ATCC 29174 KCTC 15206 VPI B3-21	0	PYG MEDIUM (MODIFIED) (DSMZ Medium 104) anaerobic	Name: PYG MEDIUM (MODIFIED) (DSMZ Medium 104)Composition:Yeast extract 9.99001 g/lTrypticase peptone 4.99501 g/lPeptone 4.99501 g/lBeef extract 4.99501 g/lGlucose 4.99501 g/lL-Cysteine HCl x H2O 0.499501 g/lNaHCO3 0.3996 g/lDithiothreitol 0.2 g/lNaCl 0.0799201 g/lK2HPO4 0.03996 g/lKH2PO4 0.03996 g/lMgSO4 x 7 H2O 0.01998 g/lCaCl2 x 2 H2O 0.00999001 g/lHaemin 0.00494555 g/lEthanol 0.0037962 g/lResa…
35	Blautia producta	18068	DSM 2950 ATCC 27340 CCUG 10976 CCUG 9990 JCM 1471 KCTC 15607 VPI 4299	2396	PYG MEDIUM (MODIFIED) (DSMZ Medium 104) anaerobic	Name: PYG MEDIUM (MODIFIED) (DSMZ Medium 104)Composition:Yeast extract 9.99001 g/lTrypticase peptone 4.99501 g/lPeptone 4.99501 g/lBeef extract 4.99501 g/lGlucose 4.99501 g/lL-Cysteine HCl x H2O 0.499501 g/lNaHCO3 0.3996 g/lDithiothreitol 0.2 g/lNaCl 0.0799201 g/lK2HPO4 0.03996 g/lKH2PO4 0.03996 g/lMgSO4 x 7 H2O 0.01998 g/lCaCl2 x 2 H2O 0.00999001 g/lHaemin 0.00494555 g/lEthanol 0.0037962 g/lResa…
36	Blautia schinkii	18072	DSM 10518	B	CHOPPED MEAT MEDIUM WITH CARBOHYDRATES (DSMZ Medium 110) anaerobic	Name: CHOPPED MEAT MEDIUM WITH CARBOHYDRATES (DSMZ Medium 110)Composition:Ground beef 478.011 g/lCasitone 28.6807 g/lAgar 14.3403 g/l (optional)K2HPO4 4.78011 g/lYeast extract 4.78011 g/lD-Glucose 3.82409 g/lCellobiose 0.956023 g/lMaltose 0.956023 g/lStarch 0.956023 g/lL-Cystein HCl 0.5 g/l (optional)Ethanol 0.181644 g/l (optional)Vitamin K3 0.0478011 g/l (optional)Haemin 0.00473279 g/l (optional…
37	Blautia sp.	140041	DSM 12568 CIP 104594	Nab1	METHANOBACTERIUM MEDIUM (DSMZ Medium 119) anaerobic	Name: METHANOBACTERIUM MEDIUM (DSMZ Medium 119)Composition:NaHCO3 3.98406 g/lTrypticase peptone 2.0 g/l (optional)Na2SO4 2.0 g/l (optional)Sodium formate 1.99203 g/lYeast extract 0.996016 g/lSodium acetate 0.996016 g/lL-Cysteine HCl x H2O 0.498008 g/lNa2S x 9 H2O 0.498008 g/lKH2PO4 0.498008 g/lMgSO4 x 7 H2O 0.398406 g/lNaCl 0.398406 g/lNH4Cl 0.398406 g/lCaCl2 x 2 H2O 0.0498008 g/lHCl 0.00249004 g…
38	Blautia stercoris	133713	KCTC 5981 JCM 17204	GAM6-1	Gifu anaerobic medium	Peptone 5.0 g, peptone 5.0 g, soy peptone 3.0 g, Yeast Dip Powder 2.5 g, beef noodles 2.2 g, Digestive Serum Powder 10.0 g, Beef Liver Dip Powder 1.2 g, glucose 0.5 g, Potassium dihydrogen phosphate 2.5 g, Sodium chloride 3.0 g, soluble starch 5.0 g, L-cysteine 0.3 g, L-Arginine 1.0 g, L-tryptophan 0.2 g, Sodium thioglycolate 0.3 g,
39	Blautia wexlerae	18075	DSM 19850 ATCC BAA 1564 JCM 17041 KCTC 5965 WAL 14507	Walcc: 14507	PYG MEDIUM (MODIFIED) (DSMZ Medium 104) anaerobic	Name: PYG MEDIUM (MODIFIED) (DSMZ Medium 104)Composition:Yeast extract 9.99001 g/lTrypticase peptone 4.99501 g/lPeptone 4.99501 g/lBeef extract 4.99501 g/lGlucose 4.99501 g/lL-Cysteine HCl x H2O 0.499501 g/lNaHCO3 0.3996 g/lDithiothreitol 0.2 g/lNaCl 0.0799201 g/lK2HPO4 0.03996 g/lKH2PO4 0.03996 g/lMgSO4 x 7 H2O 0.01998 g/lCaCl2 x 2 H2O 0.00999001 g/lHaemin 0.00494555 g/lEthanol 0.0037962 g/lResa…
40	Butyrivibrio crossotus	6341	DSM 2876 ATCC 29175	T9-40A	RUMEN BACTERIA MEDIUM (DSMZ Medium 330) anaerobic	Name: RUMEN BACTERIA MEDIUM (DSMZ Medium 330)Composition:Na2CO3 4.0 g/lTrypticase peptone 2.0 g/lStarch 0.5 g/lCellobiose 0.5 g/lMaltose 0.5 g/lD-Glucose 0.5 g/lYeast extract 0.5 g/lGlycerol 0.5 g/lNaCl 0.456 g/lK2HPO4 0.3 g/lL-Cysteine HCl x H2O 0.25 g/lNa2S x 9 H2O 0.25 g/l(NH4)2SO4 0.228 g/lKH2PO4 0.228 g/lMgSO4 x 7 H2O 0.095 g/lCaCl2 x 2 H2O 0.0608 g/lHaemin 0.001 g/lNa-resazurin 0.0005 g/lDi…
41	Butyrivibrio fibrisolvens	6342	DSM 3071 ATCC 19171 CCUG 35459	D1	RUMEN BACTERIA MEDIUM (DSMZ Medium 330) anaerobic	Name: RUMEN BACTERIA MEDIUM (DSMZ Medium 330)Composition:Na2CO3 4.0 g/lTrypticase peptone 2.0 g/lStarch 0.5 g/lCellobiose 0.5 g/lMaltose 0.5 g/lD-Glucose 0.5 g/lYeast extract 0.5 g/lGlycerol 0.5 g/lNaCl 0.456 g/lK2HPO4 0.3 g/lL-Cysteine HCl x H2O 0.25 g/lNa2S x 9 H2O 0.25 g/l(NH4)2SO4 0.228 g/lKH2PO4 0.228 g/lMgSO4 x 7 H2O 0.095 g/lCaCl2 x 2 H2O 0.0608 g/lHaemin 0.001 g/lNa-resazurin 0.0005 g/lDi…
42	Butyrivibrio hungatei	6351	DSM 14810 ATCC BAA 456	JK 615	RUMEN BACTERIA MEDIUM (DSMZ Medium 330) anaerobic	Name: RUMEN BACTERIA MEDIUM (DSMZ Medium 330)Composition:Na2CO3 4.0 g/lTrypticase peptone 2.0 g/lStarch 0.5 g/lCellobiose 0.5 g/lMaltose 0.5 g/lD-Glucose 0.5 g/lYeast extract 0.5 g/lGlycerol 0.5 g/lNaCl 0.456 g/lK2HPO4 0.3 g/lL-Cysteine HCl x H2O 0.25 g/lNa2S x 9 H2O 0.25 g/l(NH4)2SO4 0.228 g/lKH2PO4 0.228 g/lMgSO4 x 7 H2O 0.095 g/lCaCl2 x 2 H2O 0.0608 g/lHaemin 0.001 g/lNa-resazurin 0.0005 g/lDi…
43	Butyrivibrio proteoclasticus	140655	ATCC 51982	B316	Gifu anaerobic medium	Peptone 5.0 g, peptone 5.0 g, soy peptone 3.0 g, Yeast Dip Powder 2.5 g, beef noodles 2.2 g, Digestive Serum Powder 10.0 g, Beef Liver Dip Powder 1.2 g, glucose 0.5 g, Potassium dihydrogen phosphate 2.5 g, Sodium chloride 3.0 g, soluble starch 5.0 g, L-cysteine 0.3 g, L-Arginine 1.0 g, L-tryptophan 0.2 g, Sodium thioglycolate 0.3 g,
44	Butyrivibrio sp.	6343	DSM 10301 NCFB 2432	0	BUTYRIVIBRIO SP. MEDIUM (DSMZ Medium 704) anaerobic	Name: BUTYRIVIBRIO SP. MEDIUM (DSMZ Medium 704)Composition:Na2CO3 3.996 g/lTrypticase peptone 1.998 g/lYeast extract 1.998 g/lD-Glucose 0.999001 g/lMaltose 0.999001 g/lCellobiose 0.999001 g/lStarch 0.999001 g/lNaCl 0.899101 g/lGlycerol 0.499501 g/l(NH4)2SO4 0.44955 g/lKH2PO4 0.44955 g/lK2HPO4 0.2997 g/lL-Cysteine HCl x H2O 0.24975 g/lNa2S x 9 H2O 0.24975 g/lMgSO4 x 7 H2O 0.187313 g/lCaCl2 x 2 H2O…
45	Catenibacillus scindens	139755	DSM 106146 CCUG 71490 JCM 33534	CG19-1	RCM MEDIUM (N2/CO2) (DSMZ Medium 634c) anaerobic	Name: RCM MEDIUM (N2/CO2) (DSMZ Medium 634c)Composition:Na2CO3 1.0 g/lNa-resazurin 0.0005 g/lDistilled water
46	Catonella morbi	147472	CCUG 33640 ATCC 51271	0	Gifu anaerobic medium	Peptone 5.0 g, peptone 5.0 g, soy peptone 3.0 g, Yeast Dip Powder 2.5 g, beef noodles 2.2 g, Digestive Serum Powder 10.0 g, Beef Liver Dip Powder 1.2 g, glucose 0.5 g, Potassium dihydrogen phosphate 2.5 g, Sodium chloride 3.0 g, soluble starch 5.0 g, L-cysteine 0.3 g, L-Arginine 1.0 g, L-tryptophan 0.2 g, Sodium thioglycolate 0.3 g,
47	Cellulosilyticum lentocellum	6375	DSM 5427 ATCC 49066 KCTC 15127 NCIMB 11756	RHM5	RUMINOCLOSTRIDIUM CELLULOLYTICUM (CM3) MEDIUM (DSMZ Medium 520) anaerobic	Name: RUMINOCLOSTRIDIUM CELLULOLYTICUM (CM3) MEDIUM (DSMZ Medium 520)Composition:Cellulose 10.0 g/lCellobiose 5.98205 g/lD-Glucose 5.0 g/l (optional)K2HPO4 x 3 H2O 2.89133 g/lYeast extract 1.99402 g/lKH2PO4 1.49551 g/lNa2CO3 1.49551 g/l(NH4)2SO4 1.29611 g/lNa2S x 9 H2O 0.5 g/l (optional)L-Cysteine HCl x H2O 0.498504 g/lMgCl2 x 6 H2O 0.199402 g/lCaCl2 x 2 H2O 0.0747757 g/lHCl 0.00249252 g/lFeCl2 x…
48	Cellulosilyticum ruminicola	133558	CGMCC 1.5065 JCM 14822	H1	Gifu anaerobic medium	Peptone 5.0 g, peptone 5.0 g, soy peptone 3.0 g, Yeast Dip Powder 2.5 g, beef noodles 2.2 g, Digestive Serum Powder 10.0 g, Beef Liver Dip Powder 1.2 g, glucose 0.5 g, Potassium dihydrogen phosphate 2.5 g, Sodium chloride 3.0 g, soluble starch 5.0 g, L-cysteine 0.3 g, L-Arginine 1.0 g, L-tryptophan 0.2 g, Sodium thioglycolate 0.3 g,
49	Clostridium aldenense	2844	ATCC BAA 1318 DSM 19262 CCUG 52204 RMA 9741	0	CHOPPED MEAT MEDIUM WITH CARBOHYDRATES (DSMZ Medium 110) anaerobic	Name: CHOPPED MEAT MEDIUM WITH CARBOHYDRATES (DSMZ Medium 110)Composition:Ground beef 478.011 g/lCasitone 28.6807 g/lAgar 14.3403 g/l (optional)K2HPO4 4.78011 g/lYeast extract 4.78011 g/lD-Glucose 3.82409 g/lCellobiose 0.956023 g/lMaltose 0.956023 g/lStarch 0.956023 g/lL-Cystein HCl 0.5 g/l (optional)Ethanol 0.181644 g/l (optional)Vitamin K3 0.0478011 g/l (optional)Haemin 0.00473279 g/l (optional…
50	Clostridium bolteae	137452	CIP 110254	0	MEDIUM 6 - Columbia agar with 10 % horse blood	Distilled water make up to (1000.000 ml);Columbia agar (39.000 g);Horseblood (100.000 ml)
51	Clostridium celerecrescens	159182	DSM 105336	WB02-MRS01	WILKINS-CHALGREN ANAEROBE BROTH (DSMZ Medium 339)	Name: WILKINS-CHALGREN ANAEROBE BROTH (DSMZ Medium 339)Composition:Dehydrated Wilkins-Chalgren medium 33.0 g/lNaHCO3 2.0 g/l (optional)L-Cysteine HCl x H2O 0.3 g/lSodium dithionite 0.02 g/lNa-resazurin 0.0005 g/lDistilled water
52	Clostridium citroniae	2843	DSM 19261 CCUG 52203 RMA 16102 ATCC BAA 1317	0	CHOPPED MEAT MEDIUM WITH CARBOHYDRATES (DSMZ Medium 110) anaerobic	Name: CHOPPED MEAT MEDIUM WITH CARBOHYDRATES (DSMZ Medium 110)Composition:Ground beef 478.011 g/lCasitone 28.6807 g/lAgar 14.3403 g/l (optional)K2HPO4 4.78011 g/lYeast extract 4.78011 g/lD-Glucose 3.82409 g/lCellobiose 0.956023 g/lMaltose 0.956023 g/lStarch 0.956023 g/lL-Cystein HCl 0.5 g/l (optional)Ethanol 0.181644 g/l (optional)Vitamin K3 0.0478011 g/l (optional)Haemin 0.00473279 g/l (optional…
53	Clostridium clostridioforme	2569	DSM 933 ATCC 25537 CCUG 16791 NCTC 11224 CIP 104318 JCM 1291 NCIMB 11018 VPI 0316	T90	CHOPPED MEAT MEDIUM WITH CARBOHYDRATES (DSMZ Medium 110) anaerobic	Name: CHOPPED MEAT MEDIUM WITH CARBOHYDRATES (DSMZ Medium 110)Composition:Ground beef 478.011 g/lCasitone 28.6807 g/lAgar 14.3403 g/l (optional)K2HPO4 4.78011 g/lYeast extract 4.78011 g/lD-Glucose 3.82409 g/lCellobiose 0.956023 g/lMaltose 0.956023 g/lStarch 0.956023 g/lL-Cystein HCl 0.5 g/l (optional)Ethanol 0.181644 g/l (optional)Vitamin K3 0.0478011 g/l (optional)Haemin 0.00473279 g/l (optional…
54	Clostridium indolis	2602	CCUG 55582 JCM 1380 NCTC 11811 KCTC 5151 BCRC 11667 DSM 755 ATCC 25771 NCIB 9731	7	CHOPPED MEAT MEDIUM WITH CARBOHYDRATES (DSMZ Medium 110) anaerobic	Name: CHOPPED MEAT MEDIUM WITH CARBOHYDRATES (DSMZ Medium 110)Composition:Ground beef 478.011 g/lCasitone 28.6807 g/lAgar 14.3403 g/l (optional)K2HPO4 4.78011 g/lYeast extract 4.78011 g/lD-Glucose 3.82409 g/lCellobiose 0.956023 g/lMaltose 0.956023 g/lStarch 0.956023 g/lL-Cystein HCl 0.5 g/l (optional)Ethanol 0.181644 g/l (optional)Vitamin K3 0.0478011 g/l (optional)Haemin 0.00473279 g/l (optional…
55	Clostridium saccharolyticum	136897	CIP 107772	0	MEDIUM 6 - Columbia agar with 10 % horse blood	Distilled water make up to (1000.000 ml);Columbia agar (39.000 g);Horseblood (100.000 ml)
56	Clostridium sphenoides	2704	DSM 632 ATCC 19403 NCIB 10627 NCTC 507	Thorlby	CHOPPED MEAT MEDIUM WITH CARBOHYDRATES (DSMZ Medium 110) anaerobic	Name: CHOPPED MEAT MEDIUM WITH CARBOHYDRATES (DSMZ Medium 110)Composition:Ground beef 478.011 g/lCasitone 28.6807 g/lAgar 14.3403 g/l (optional)K2HPO4 4.78011 g/lYeast extract 4.78011 g/lD-Glucose 3.82409 g/lCellobiose 0.956023 g/lMaltose 0.956023 g/lStarch 0.956023 g/lL-Cystein HCl 0.5 g/l (optional)Ethanol 0.181644 g/l (optional)Vitamin K3 0.0478011 g/l (optional)Haemin 0.00473279 g/l (optional…
57	Clostridium xylanolyticum	156751	CCUG 64802	0	Gifu anaerobic medium	Peptone 5.0 g, peptone 5.0 g, soy peptone 3.0 g, Yeast Dip Powder 2.5 g, beef noodles 2.2 g, Digestive Serum Powder 10.0 g, Beef Liver Dip Powder 1.2 g, glucose 0.5 g, Potassium dihydrogen phosphate 2.5 g, Sodium chloride 3.0 g, soluble starch 5.0 g, L-cysteine 0.3 g, L-Arginine 1.0 g, L-tryptophan 0.2 g, Sodium thioglycolate 0.3 g,
58	Coprococcus eutactus	158091	DSM 107541 JCM 31265	H2-11	WILKINS-CHALGREN ANAEROBE BROTH (N2/CO2) (DSMZ Medium 339a) anaerobic	Name: WILKINS-CHALGREN ANAEROBE BROTH (N2/CO2) (DSMZ Medium 339a)Composition:Dehydrated Wilkins-Chalgren medium 33.0 g/lCellobiose 5.0 g/l (optional)D-Glucose 5.0 g/lNa2-fumarate 3.2 g/l (optional)NaHCO3 2.0 g/lL-Cysteine HCl x H2O 0.3 g/lDithiothreitol 0.2 g/l (optional)Sodium dithionite 0.02 g/lNa-resazurin 0.0005 g/lDistilled water
59	Coprococcus sp.	140316	DSM 21649	HF-55	PY + X MEDIUM (N2/CO2) (DSMZ Medium 104c) anaerobic	Name: PY + X MEDIUM (N2/CO2) (DSMZ Medium 104c)Composition:Maltose 10.0 g/l (optional)Yeast extract 9.61539 g/lNa2-succinate 8.0 g/l (optional)Trypticase peptone 4.80769 g/lPeptone from meat 4.80769 g/lD-Glucose 4.80769 g/lSodium acetate 4.5 g/l (optional)Casamino acids 3.0 g/l (optional)Na2CO3 0.961538 g/lL-Cysteine HCl x H2O 0.480769 g/lNaHCO3 0.384615 g/lNaCl 0.0769231 g/lK2HPO4 0.0384615 g/lK…
60	Cuneatibacter caecimuris	131527	DSM 29486 KCTC 15539	BARN-424-CC-10	WILKINS-CHALGREN ANAEROBE BROTH (DSMZ Medium 339) anaerobic	Name: WILKINS-CHALGREN ANAEROBE BROTH (DSMZ Medium 339)Composition:Dehydrated Wilkins-Chalgren medium 33.0 g/lNaHCO3 2.0 g/l (optional)L-Cysteine HCl x H2O 0.3 g/lSodium dithionite 0.02 g/lNa-resazurin 0.0005 g/lDistilled water
61	Dorea formicigenerans	6354	DSM 3992 ATCC 27755 JCM 10342 KCTC 15690	VPI C8-13	CHOPPED MEAT MEDIUM (DSMZ Medium 78) with 1% glucose anaerobic	Name: CHOPPED MEAT MEDIUM (DSMZ Medium 78)Composition:Ground beef 500.0 g/lCasitone 30.0 g/lAgar 15.0 g/l (optional)Yeast extract 5.0 g/lK2HPO4 5.0 g/lNaHCO3 1.0 g/l (optional)L-Cystein HCl 0.5 g/lEthanol 0.19 g/l (optional)Vitamin K3 0.05 g/l (optional)Haemin 0.005 g/l (optional)Resazurin 0.001 g/lVitamin K1 (optional)NaOHDistilled water
62	Dorea longicatena	6355	DSM 13814 CCUG 45247 JCM 11232	111-35	PYG MEDIUM (MODIFIED) (DSMZ Medium 104) anaerobic	Name: PYG MEDIUM (MODIFIED) (DSMZ Medium 104)Composition:Yeast extract 9.99001 g/lTrypticase peptone 4.99501 g/lPeptone 4.99501 g/lBeef extract 4.99501 g/lGlucose 4.99501 g/lL-Cysteine HCl x H2O 0.499501 g/lNaHCO3 0.3996 g/lDithiothreitol 0.2 g/lNaCl 0.0799201 g/lK2HPO4 0.03996 g/lKH2PO4 0.03996 g/lMgSO4 x 7 H2O 0.01998 g/lCaCl2 x 2 H2O 0.00999001 g/lHaemin 0.00494555 g/lEthanol 0.0037962 g/lResa…
63	Eisenbergiella massiliensis	132657	DSM 101499 CSUR P2120	AT11	PY + X MEDIUM (N2/CO2) (DSMZ Medium 104c) anaerobic	Name: PY + X MEDIUM (N2/CO2) (DSMZ Medium 104c)Composition:Maltose 10.0 g/l (optional)Yeast extract 9.61539 g/lNa2-succinate 8.0 g/l (optional)Trypticase peptone 4.80769 g/lPeptone from meat 4.80769 g/lD-Glucose 4.80769 g/lSodium acetate 4.5 g/l (optional)Casamino acids 3.0 g/l (optional)Na2CO3 0.961538 g/lL-Cysteine HCl x H2O 0.480769 g/lNaHCO3 0.384615 g/lNaCl 0.0769231 g/lK2HPO4 0.0384615 g/lK…
64	Eisenbergiella porci	158904	DSM 101007	WCA-389-WT-23B	PYG MEDIUM (MODIFIED) (DSMZ Medium 104) add haemin and viatmin K1 solution add haemin and vitamine K1; anaerobic	Name: PYG MEDIUM (MODIFIED) (DSMZ Medium 104)Composition:Yeast extract 9.99001 g/lTrypticase peptone 4.99501 g/lPeptone 4.99501 g/lBeef extract 4.99501 g/lGlucose 4.99501 g/lL-Cysteine HCl x H2O 0.499501 g/lNaHCO3 0.3996 g/lDithiothreitol 0.2 g/lNaCl 0.0799201 g/lK2HPO4 0.03996 g/lKH2PO4 0.03996 g/lMgSO4 x 7 H2O 0.01998 g/lCaCl2 x 2 H2O 0.00999001 g/lHaemin 0.00494555 g/lEthanol 0.0037962 g/lResa…
65	Eisenbergiella tayi	24120	DSM 26961 ATCC BAA 2558 LMG 27400 CCUG 64075	B086562	CMC MEDIUM (N2/CO2) (DSMZ Medium 110a) anaerobic	Name: CMC MEDIUM (N2/CO2) (DSMZ Medium 110a)Composition:Ground beef 487.805 g/lCasitone 30.0 g/lYeast extract 5.0 g/lK2HPO4 5.0 g/lD-Glucose 4.0 g/lNa2CO3 1.5 g/lCellobiose 1.0 g/lMaltose 1.0 g/lStarch 1.0 g/lL-Cysteine HCl x H2O 0.5 g/lNa-resazurin 0.0005 g/lNaOHDistilled water
66	Enterocloster asparagiformis	2839	DSM 15981 CCUG 48471	N6	PY + X MEDIUM (DSMZ Medium 104b) anaerobic	Name: PY + X MEDIUM (DSMZ Medium 104b)Composition:Yeast extract 10.0 g/lNaCl 10.0 g/lNa2-succinate 8.0 g/l (optional)Peptone from meat 5.0 g/lD-Glucose 5.0 g/lD-Fructose 5.0 g/l (optional)Xylan 5.0 g/l (optional)Na-L-glutamate 5.0 g/l (optional)Trypticase peptone 5.0 g/lNa-pyruvate 2.0 g/l (optional)L-Cysteine HCl x H2O 0.5 g/lNaHCO3 0.4 g/lK2HPO4 0.04 g/lKH2PO4 0.04 g/lMgSO4 x 7 H2O 0.02 g/lCaCl…
67	Enterocloster bolteae	2821	JCM 12243 DSM 15670 ATCC BAA 613 CCUG 46953 WAL 16351	ATCC BAA 613	PY + X MEDIUM (DSMZ Medium 104b) anaerobic	Name: PY + X MEDIUM (DSMZ Medium 104b)Composition:Yeast extract 10.0 g/lNaCl 10.0 g/lNa2-succinate 8.0 g/l (optional)Peptone from meat 5.0 g/lD-Glucose 5.0 g/lD-Fructose 5.0 g/l (optional)Xylan 5.0 g/l (optional)Na-L-glutamate 5.0 g/l (optional)Trypticase peptone 5.0 g/lNa-pyruvate 2.0 g/l (optional)L-Cysteine HCl x H2O 0.5 g/lNaHCO3 0.4 g/lK2HPO4 0.04 g/lKH2PO4 0.04 g/lMgSO4 x 7 H2O 0.02 g/lCaCl…
68	Enterocloster lavalensis	2849	DSM 19851 CCUG 54291 JCM 14986 NML 03-A-015 CIP 109511	CCRI-9842	BHI MEDIUM FOR STRICT ANAEROBES (DSMZ Medium 215c) anaerobic	Name: BHI MEDIUM FOR STRICT ANAEROBES (DSMZ Medium 215c)Composition:Brain Heart Infusion 37.0 g/lGlycerol 8.7 g/l (optional)Na2S x 9 H2O 0.25 g/lL-Cysteine HCl x H2O 0.25 g/lHaemin 0.005 g/l (optional)Ethanol 0.0038 g/l (optional)NaOH (optional)Distilled waterVitamin K1 (optional)
69	Eubacterium eligens	5425	DSM 3376 ATCC 27750	C15-B4	RUMINOCOCCUS ALBUS MEDIUM (DSMZ Medium 436) anaerobic	Name: RUMINOCOCCUS ALBUS MEDIUM (DSMZ Medium 436)Composition:Tryptone 4.99501 g/lNa2CO3 3.996 g/lGlucose 2.997 g/lYeast extract 1.998 g/lCellobiose 1.998 g/lL-Cysteine HCl x H2O 0.499501 g/lResazurin 0.000999001 g/liso-Butyric acidIsovaleric acid2-Methylbutyric acidDistilled water
70	Extibacter muris	131520	DSM 28560 KCTC 15546	40ccB-5824-ARE JM-40	WILKINS-CHALGREN ANAEROBE BROTH (DSMZ Medium 339) anaerobic	Name: WILKINS-CHALGREN ANAEROBE BROTH (DSMZ Medium 339)Composition:Dehydrated Wilkins-Chalgren medium 33.0 g/lNaHCO3 2.0 g/l (optional)L-Cysteine HCl x H2O 0.3 g/lSodium dithionite 0.02 g/lNa-resazurin 0.0005 g/lDistilled water
71	Faecalicatena contorta	5422	DSM 3982 ATCC 25540 CCUG 52236 JCM 6483 VPI 0119	113 VI	CHOPPED MEAT MEDIUM WITH CARBOHYDRATES (DSMZ Medium 110) with vitamin K1 0.1 mg/l anaerobic	Name: CHOPPED MEAT MEDIUM WITH CARBOHYDRATES (DSMZ Medium 110)Composition:Ground beef 478.011 g/lCasitone 28.6807 g/lAgar 14.3403 g/l (optional)K2HPO4 4.78011 g/lYeast extract 4.78011 g/lD-Glucose 3.82409 g/lCellobiose 0.956023 g/lMaltose 0.956023 g/lStarch 0.956023 g/lL-Cystein HCl 0.5 g/l (optional)Ethanol 0.181644 g/l (optional)Vitamin K3 0.0478011 g/l (optional)Haemin 0.00473279 g/l (optional…
72	Faecalicatena fissicatena	5426	DSM 3598 ATCC 33661 JCM 31501 NCIB 10446 NCIMB 10446	AzA	WILKINS-CHALGREN ANAEROBE BROTH (DSMZ Medium 339) anaerobic	Name: WILKINS-CHALGREN ANAEROBE BROTH (DSMZ Medium 339)Composition:Dehydrated Wilkins-Chalgren medium 33.0 g/lNaHCO3 2.0 g/l (optional)L-Cysteine HCl x H2O 0.3 g/lSodium dithionite 0.02 g/lNa-resazurin 0.0005 g/lDistilled water
73	Faecalicatena orotica	2621	DSM 1287 ATCC 13619 ATCC 25750 JCM 1429 NCIB 10650	0	CHOPPED MEAT MEDIUM WITH CARBOHYDRATES (DSMZ Medium 110) anaerobic	Name: CHOPPED MEAT MEDIUM WITH CARBOHYDRATES (DSMZ Medium 110)Composition:Ground beef 478.011 g/lCasitone 28.6807 g/lAgar 14.3403 g/l (optional)K2HPO4 4.78011 g/lYeast extract 4.78011 g/lD-Glucose 3.82409 g/lCellobiose 0.956023 g/lMaltose 0.956023 g/lStarch 0.956023 g/lL-Cystein HCl 0.5 g/l (optional)Ethanol 0.181644 g/l (optional)Vitamin K3 0.0478011 g/l (optional)Haemin 0.00473279 g/l (optional…
74	Faecalicatena sp.	158333	DSM 22707	PEH A	WILKINS-CHALGREN ANAEROBE BROTH (N2/CO2) (DSMZ Medium 339a) anaerobic	Name: WILKINS-CHALGREN ANAEROBE BROTH (N2/CO2) (DSMZ Medium 339a)Composition:Dehydrated Wilkins-Chalgren medium 33.0 g/lCellobiose 5.0 g/l (optional)D-Glucose 5.0 g/lNa2-fumarate 3.2 g/l (optional)NaHCO3 2.0 g/lL-Cysteine HCl x H2O 0.3 g/lDithiothreitol 0.2 g/l (optional)Sodium dithionite 0.02 g/lNa-resazurin 0.0005 g/lDistilled water
75	Faecalimonas umbilicata	140268	DSM 103426 JCM 30896	EGH7	Eggerth-Gagnon (EG) agar (Merck)
76	Falcatimonas natans	132681	DSM 22923 JCM 16476	WN011	PY4S agar
77	Frisingicoccus caecimuris	131519	DSM 28559 KCTC 15538	PG-426-CC-1	WILKINS-CHALGREN ANAEROBE BROTH (DSMZ Medium 339) anaerobic	Name: WILKINS-CHALGREN ANAEROBE BROTH (DSMZ Medium 339)Composition:Dehydrated Wilkins-Chalgren medium 33.0 g/lNaHCO3 2.0 g/l (optional)L-Cysteine HCl x H2O 0.3 g/lSodium dithionite 0.02 g/lNa-resazurin 0.0005 g/lDistilled water
78	Fusicatenibacter saccharivorans	24117	DSM 26062 HT03-11 JCM 18507 YIT 12554	0	PY + X MEDIUM (N2/CO2) (DSMZ Medium 104c) anaerobic	Name: PY + X MEDIUM (N2/CO2) (DSMZ Medium 104c)Composition:Maltose 10.0 g/l (optional)Yeast extract 9.61539 g/lNa2-succinate 8.0 g/l (optional)Trypticase peptone 4.80769 g/lPeptone from meat 4.80769 g/lD-Glucose 4.80769 g/lSodium acetate 4.5 g/l (optional)Casamino acids 3.0 g/l (optional)Na2CO3 0.961538 g/lL-Cysteine HCl x H2O 0.480769 g/lNaHCO3 0.384615 g/lNaCl 0.0769231 g/lK2HPO4 0.0384615 g/lK…
79	Glucerabacter canisensis	140415	DSM 105698 JCM 31739	NATH-2371	CMC MEDIUM (N2/CO2) (DSMZ Medium 110a) anaerobic	Name: CMC MEDIUM (N2/CO2) (DSMZ Medium 110a)Composition:Ground beef 487.805 g/lCasitone 30.0 g/lYeast extract 5.0 g/lK2HPO4 5.0 g/lD-Glucose 4.0 g/lNa2CO3 1.5 g/lCellobiose 1.0 g/lMaltose 1.0 g/lStarch 1.0 g/lL-Cysteine HCl x H2O 0.5 g/lNa-resazurin 0.0005 g/lNaOHDistilled water
80	Herbinix hemicellulosilytica	131395	DSM 29228 CECT 8801	T3/55	CLOSTRIDIUM (GS) MEDIUM (DSMZ Medium 255) anaerobic	Name: CLOSTRIDIUM (GS) MEDIUM (DSMZ Medium 255)Composition:Morpholinopropane sulfonic acid 9.98004 g/lYeast extract 5.98802 g/lD-Glucose 5.0 g/l (optional)Cellobiose 4.99002 g/lUrea 1.99601 g/lK2HPO4 x 3 H2O 0.998004 g/lL-Cysteine HCl x H2O 0.998004 g/lMgCl2 x 6 H2O 0.499002 g/lKH2PO4 0.499002 g/lCaCl2 x 2 H2O 0.0499002 g/lFeSO4 x 7 H2O 0.00125 g/lNa-resazurin 0.0005 g/lDistilled waterLens cleani…
81	Herbinix luporum	132646	DSM 100831 CECT 8959	SD1D	solid GS2
82	Hespellia porcina	6357	DSM 15481 ATCC BAA 674 NRRL B-23458	PC80	WILKINS-CHALGREN ANAEROBE BROTH (N2/CO2) (DSMZ Medium 339a) anaerobic	Name: WILKINS-CHALGREN ANAEROBE BROTH (N2/CO2) (DSMZ Medium 339a)Composition:Dehydrated Wilkins-Chalgren medium 33.0 g/lCellobiose 5.0 g/l (optional)D-Glucose 5.0 g/lNa2-fumarate 3.2 g/l (optional)NaHCO3 2.0 g/lL-Cysteine HCl x H2O 0.3 g/lDithiothreitol 0.2 g/l (optional)Sodium dithionite 0.02 g/lNa-resazurin 0.0005 g/lDistilled water
83	Hespellia stercorisuis	6356	DSM 15480 ATCC BAA 677 CCUG 46279 NRRL B-23456 CIP 108344	PC18	WILKINS-CHALGREN ANAEROBE BROTH (N2/CO2) (DSMZ Medium 339a) anaerobic	Name: WILKINS-CHALGREN ANAEROBE BROTH (N2/CO2) (DSMZ Medium 339a)Composition:Dehydrated Wilkins-Chalgren medium 33.0 g/lCellobiose 5.0 g/l (optional)D-Glucose 5.0 g/lNa2-fumarate 3.2 g/l (optional)NaHCO3 2.0 g/lL-Cysteine HCl x H2O 0.3 g/lDithiothreitol 0.2 g/l (optional)Sodium dithionite 0.02 g/lNa-resazurin 0.0005 g/lDistilled water
84	Howardella ureilytica	17982	DSM 15118 JCM 13267 GPC 589	0	HOWARDELLA MEDIUM (DSMZ Medium 1085) anaerobic	Name: HOWARDELLA MEDIUM (DSMZ Medium 1085)Composition:Casitone 20.0 g/lNa2HPO4 5.0 g/lYeast extract 5.0 g/lMgCl2 x 6 H2O 1.1 g/lUrea 1.0 g/lNa-thioglycolate 0.75 g/lNa-resazurin 0.0005 g/lDistilled water
85	Kineothrix alysoides	133070	DSM 100556 ATCC TSD-26	KNHs209	GS2CB agar
86	Lachnoanaerobaculum orale	6378	DSM 24553 CCUG 60305	N1	PY + X MEDIUM (N2/CO2) (DSMZ Medium 104c) anaerobic	Name: PY + X MEDIUM (N2/CO2) (DSMZ Medium 104c)Composition:Maltose 10.0 g/l (optional)Yeast extract 9.61539 g/lNa2-succinate 8.0 g/l (optional)Trypticase peptone 4.80769 g/lPeptone from meat 4.80769 g/lD-Glucose 4.80769 g/lSodium acetate 4.5 g/l (optional)Casamino acids 3.0 g/l (optional)Na2CO3 0.961538 g/lL-Cysteine HCl x H2O 0.480769 g/lNaHCO3 0.384615 g/lNaCl 0.0769231 g/lK2HPO4 0.0384615 g/lK…
87	Lachnoanaerobaculum saburreum	6376	DSM 3986 ATCC 33271 CCUG 28089 CIP 105341 JCM 11021 VPI 11763	T2	CHOPPED MEAT MEDIUM WITH CARBOHYDRATES (DSMZ Medium 110) anaerobic	Name: CHOPPED MEAT MEDIUM WITH CARBOHYDRATES (DSMZ Medium 110)Composition:Ground beef 478.011 g/lCasitone 28.6807 g/lAgar 14.3403 g/l (optional)K2HPO4 4.78011 g/lYeast extract 4.78011 g/lD-Glucose 3.82409 g/lCellobiose 0.956023 g/lMaltose 0.956023 g/lStarch 0.956023 g/lL-Cystein HCl 0.5 g/l (optional)Ethanol 0.181644 g/l (optional)Vitamin K3 0.0478011 g/l (optional)Haemin 0.00473279 g/l (optional…
88	Lachnoanaerobaculum umeaense	6377	DSM 23576 CCUG 58757	CD3:22	PY + X MEDIUM (N2/CO2) (DSMZ Medium 104c) anaerobic	Name: PY + X MEDIUM (N2/CO2) (DSMZ Medium 104c)Composition:Maltose 10.0 g/l (optional)Yeast extract 9.61539 g/lNa2-succinate 8.0 g/l (optional)Trypticase peptone 4.80769 g/lPeptone from meat 4.80769 g/lD-Glucose 4.80769 g/lSodium acetate 4.5 g/l (optional)Casamino acids 3.0 g/l (optional)Na2CO3 0.961538 g/lL-Cysteine HCl x H2O 0.480769 g/lNaHCO3 0.384615 g/lNaCl 0.0769231 g/lK2HPO4 0.0384615 g/lK…
89	Lachnobacterium bovis	6358	DSM 14045 ATCC BAA 151 LRC 5382	YZ 87	RUMEN BACTERIA MEDIUM (DSMZ Medium 330) anaerobic	Name: RUMEN BACTERIA MEDIUM (DSMZ Medium 330)Composition:Na2CO3 4.0 g/lTrypticase peptone 2.0 g/lStarch 0.5 g/lCellobiose 0.5 g/lMaltose 0.5 g/lD-Glucose 0.5 g/lYeast extract 0.5 g/lGlycerol 0.5 g/lNaCl 0.456 g/lK2HPO4 0.3 g/lL-Cysteine HCl x H2O 0.25 g/lNa2S x 9 H2O 0.25 g/l(NH4)2SO4 0.228 g/lKH2PO4 0.228 g/lMgSO4 x 7 H2O 0.095 g/lCaCl2 x 2 H2O 0.0608 g/lHaemin 0.001 g/lNa-resazurin 0.0005 g/lDi…
90	Lachnoclostridium massiliosenegalense	132027	DSM 102084 CSUR P299	Marseille-P299 mt 23	CMC MEDIUM (N2/CO2) (DSMZ Medium 110a) anaerobic	Name: CMC MEDIUM (N2/CO2) (DSMZ Medium 110a)Composition:Ground beef 487.805 g/lCasitone 30.0 g/lYeast extract 5.0 g/lK2HPO4 5.0 g/lD-Glucose 4.0 g/lNa2CO3 1.5 g/lCellobiose 1.0 g/lMaltose 1.0 g/lStarch 1.0 g/lL-Cysteine HCl x H2O 0.5 g/lNa-resazurin 0.0005 g/lNaOHDistilled water
91	Lachnoclostridium sp.	158299	DSM 107473	f_CCE	CMC MEDIUM (N2/CO2) (DSMZ Medium 110a) anaerobic	Name: CMC MEDIUM (N2/CO2) (DSMZ Medium 110a)Composition:Ground beef 487.805 g/lCasitone 30.0 g/lYeast extract 5.0 g/lK2HPO4 5.0 g/lD-Glucose 4.0 g/lNa2CO3 1.5 g/lCellobiose 1.0 g/lMaltose 1.0 g/lStarch 1.0 g/lL-Cysteine HCl x H2O 0.5 g/lNa-resazurin 0.0005 g/lNaOHDistilled water
92	Lachnospira multipara	6359	DSM 3073 ATCC 19207	D32	RUMEN BACTERIA MEDIUM (DSMZ Medium 330) anaerobic	Name: RUMEN BACTERIA MEDIUM (DSMZ Medium 330)Composition:Na2CO3 4.0 g/lTrypticase peptone 2.0 g/lStarch 0.5 g/lCellobiose 0.5 g/lMaltose 0.5 g/lD-Glucose 0.5 g/lYeast extract 0.5 g/lGlycerol 0.5 g/lNaCl 0.456 g/lK2HPO4 0.3 g/lL-Cysteine HCl x H2O 0.25 g/lNa2S x 9 H2O 0.25 g/l(NH4)2SO4 0.228 g/lKH2PO4 0.228 g/lMgSO4 x 7 H2O 0.095 g/lCaCl2 x 2 H2O 0.0608 g/lHaemin 0.001 g/lNa-resazurin 0.0005 g/lDi…
93	Lachnospira pectinoschiza	157013	CCUG 68639	0	Gifu anaerobic medium	Peptone 5.0 g, peptone 5.0 g, soy peptone 3.0 g, Yeast Dip Powder 2.5 g, beef noodles 2.2 g, Digestive Serum Powder 10.0 g, Beef Liver Dip Powder 1.2 g, glucose 0.5 g, Potassium dihydrogen phosphate 2.5 g, Sodium chloride 3.0 g, soluble starch 5.0 g, L-cysteine 0.3 g, L-Arginine 1.0 g, L-tryptophan 0.2 g, Sodium thioglycolate 0.3 g,
94	Lachnospira sp.	158300	DSM 107526	f-EEL	CMC MEDIUM (N2/CO2) (DSMZ Medium 110a) anaerobic	Name: CMC MEDIUM (N2/CO2) (DSMZ Medium 110a)Composition:Ground beef 487.805 g/lCasitone 30.0 g/lYeast extract 5.0 g/lK2HPO4 5.0 g/lD-Glucose 4.0 g/lNa2CO3 1.5 g/lCellobiose 1.0 g/lMaltose 1.0 g/lStarch 1.0 g/lL-Cysteine HCl x H2O 0.5 g/lNa-resazurin 0.0005 g/lNaOHDistilled water
95	Lachnospiraceae bacterium	140341	DSM 24404 ATCC BAA 2278	3/1/57 FAA CT1 A	PYG MEDIUM (MODIFIED) (DSMZ Medium 104) anaerobic	Name: PYG MEDIUM (MODIFIED) (DSMZ Medium 104)Composition:Yeast extract 9.99001 g/lTrypticase peptone 4.99501 g/lPeptone 4.99501 g/lBeef extract 4.99501 g/lGlucose 4.99501 g/lL-Cysteine HCl x H2O 0.499501 g/lNaHCO3 0.3996 g/lDithiothreitol 0.2 g/lNaCl 0.0799201 g/lK2HPO4 0.03996 g/lKH2PO4 0.03996 g/lMgSO4 x 7 H2O 0.01998 g/lCaCl2 x 2 H2O 0.00999001 g/lHaemin 0.00494555 g/lEthanol 0.0037962 g/lResa…
96	Lachnotalea glycerini	132396	DSM 28816 JCM 30818	DLD10	CNM
97	Lacrimispora aerotolerans	2742	DSM 5434 ATCC 43524 CCUG 55584	X8A62	CLOSTRIDIUM AEROTOLERANS MEDIUM (DSMZ Medium 489) anaerobic	Name: CLOSTRIDIUM AEROTOLERANS MEDIUM (DSMZ Medium 489)Composition:Xylan 5.0 g/lYeast extract 5.0 g/lNaCl 0.45 g/l(NH4)2SO4 0.45 g/lK2HPO4 0.22 g/lKH2PO4 0.22 g/lL-Cysteine HCl x H2O 0.15 g/lNa2S x 9 H2O 0.15 g/lMgSO4 x 7 H2O 0.09 g/lCaCl2 x 2 H2O 0.06 g/lNa-resazurin 0.0005 g/lDistilled water
98	Lacrimispora algidixylanolytica	2794	DSM 12273 SPL 73	0	PY + X MEDIUM (DSMZ Medium 104b) anaerobic	Name: PY + X MEDIUM (DSMZ Medium 104b)Composition:Yeast extract 10.0 g/lNaCl 10.0 g/lNa2-succinate 8.0 g/l (optional)Peptone from meat 5.0 g/lD-Glucose 5.0 g/lD-Fructose 5.0 g/l (optional)Xylan 5.0 g/l (optional)Na-L-glutamate 5.0 g/l (optional)Trypticase peptone 5.0 g/lNa-pyruvate 2.0 g/l (optional)L-Cysteine HCl x H2O 0.5 g/lNaHCO3 0.4 g/lK2HPO4 0.04 g/lKH2PO4 0.04 g/lMgSO4 x 7 H2O 0.02 g/lCaCl…
99	Lacrimispora amygdalina	2826	DSM 12857 ATCC BAA 501	BR-10	PY + X MEDIUM (DSMZ Medium 104b) with strain-specific modifications anaerobic	Name: PY + X MEDIUM (DSMZ Medium 104b)Composition:Yeast extract 10.0 g/lNaCl 10.0 g/lNa2-succinate 8.0 g/l (optional)Peptone from meat 5.0 g/lD-Glucose 5.0 g/lD-Fructose 5.0 g/l (optional)Xylan 5.0 g/l (optional)Na-L-glutamate 5.0 g/l (optional)Trypticase peptone 5.0 g/lNa-pyruvate 2.0 g/l (optional)L-Cysteine HCl x H2O 0.5 g/lNaHCO3 0.4 g/lK2HPO4 0.04 g/lKH2PO4 0.04 g/lMgSO4 x 7 H2O 0.02 g/lCaCl…
100	Lacrimispora celerecrescens	2759	DSM 5628 CECT 954	18A	RUMINOCLOSTRIDIUM CELLULOLYTICUM (CM3) MEDIUM (DSMZ Medium 520) anaerobic	Name: RUMINOCLOSTRIDIUM CELLULOLYTICUM (CM3) MEDIUM (DSMZ Medium 520)Composition:Cellulose 10.0 g/lCellobiose 5.98205 g/lD-Glucose 5.0 g/l (optional)K2HPO4 x 3 H2O 2.89133 g/lYeast extract 1.99402 g/lKH2PO4 1.49551 g/lNa2CO3 1.49551 g/l(NH4)2SO4 1.29611 g/lNa2S x 9 H2O 0.5 g/l (optional)L-Cysteine HCl x H2O 0.498504 g/lMgCl2 x 6 H2O 0.199402 g/lCaCl2 x 2 H2O 0.0747757 g/lHCl 0.00249252 g/lFeCl2 x…
101	Lacrimispora saccharolytica	2657	DSM 2544 ATCC 35040 NRC 2533	WM1	CMC MEDIUM (N2/CO2) (DSMZ Medium 110a) anaerobic	Name: CMC MEDIUM (N2/CO2) (DSMZ Medium 110a)Composition:Ground beef 487.805 g/lCasitone 30.0 g/lYeast extract 5.0 g/lK2HPO4 5.0 g/lD-Glucose 4.0 g/lNa2CO3 1.5 g/lCellobiose 1.0 g/lMaltose 1.0 g/lStarch 1.0 g/lL-Cysteine HCl x H2O 0.5 g/lNa-resazurin 0.0005 g/lNaOHDistilled water
102	Lacrimispora sphenoides	11791	DSM 4024 VKM B-1591	50	PY + X MEDIUM (DSMZ Medium 104b) anaerobic	Name: PY + X MEDIUM (DSMZ Medium 104b)Composition:Yeast extract 10.0 g/lNaCl 10.0 g/lNa2-succinate 8.0 g/l (optional)Peptone from meat 5.0 g/lD-Glucose 5.0 g/lD-Fructose 5.0 g/l (optional)Xylan 5.0 g/l (optional)Na-L-glutamate 5.0 g/l (optional)Trypticase peptone 5.0 g/lNa-pyruvate 2.0 g/l (optional)L-Cysteine HCl x H2O 0.5 g/lNaHCO3 0.4 g/lK2HPO4 0.04 g/lKH2PO4 0.04 g/lMgSO4 x 7 H2O 0.02 g/lCaCl…
103	Lacrimispora xylanolytica	2758	DSM 6555 ATCC 49623	0	CHOPPED MEAT MEDIUM WITH CARBOHYDRATES (DSMZ Medium 110) anaerobic	Name: CHOPPED MEAT MEDIUM WITH CARBOHYDRATES (DSMZ Medium 110)Composition:Ground beef 478.011 g/lCasitone 28.6807 g/lAgar 14.3403 g/l (optional)K2HPO4 4.78011 g/lYeast extract 4.78011 g/lD-Glucose 3.82409 g/lCellobiose 0.956023 g/lMaltose 0.956023 g/lStarch 0.956023 g/lL-Cystein HCl 0.5 g/l (optional)Ethanol 0.181644 g/l (optional)Vitamin K3 0.0478011 g/l (optional)Haemin 0.00473279 g/l (optional…
104	Marvinbryantia formatexigens	6374	DSM 14469 CCUG 46960	I-52	BLAUTIA MEDIUM (DSMZ Medium 915) with strain-specific modifications anaerobic	Name: BLAUTIA MEDIUM (DSMZ Medium 915)Composition:NaHCO3 7.28155 g/lD-Glucose 4.85437 g/lSodium acetate 2.5 g/l (optional)Trypticase peptone 2.0 g/l (optional)Yeast extract 1.94175 g/lNH4Cl 0.970874 g/lL-Cysteine HCl x H2O 0.436893 g/lNa2S x 9 H2O 0.436893 g/lKH2PO4 0.291262 g/lK2HPO4 0.291262 g/l(NH4)2SO4 0.291262 g/lMgSO4 x 7 H2O 0.0291262 g/lNitrilotriacetic acid 0.0145631 g/lNaCl 0.00970874 g…
105	Mediterraneibacter glycyrrhizinilyticus	2835	DSM 17593 JCM 13368	ZM35	PY + X MEDIUM (DSMZ Medium 104b) anaerobic	Name: PY + X MEDIUM (DSMZ Medium 104b)Composition:Yeast extract 10.0 g/lNaCl 10.0 g/lNa2-succinate 8.0 g/l (optional)Peptone from meat 5.0 g/lD-Glucose 5.0 g/lD-Fructose 5.0 g/l (optional)Xylan 5.0 g/l (optional)Na-L-glutamate 5.0 g/l (optional)Trypticase peptone 5.0 g/lNa-pyruvate 2.0 g/l (optional)L-Cysteine HCl x H2O 0.5 g/lNaHCO3 0.4 g/lK2HPO4 0.04 g/lKH2PO4 0.04 g/lMgSO4 x 7 H2O 0.02 g/lCaCl…
106	Merdimonas faecis	140531	KCTC 15482 JCM 30748 BR 31	0	YCFAG medium
107	Mobilisporobacter senegalensis	132450	DSM 26537 JCM 18753	Gal1	SPOROMUSA ACIDOVORANS MEDIUM (DSMZ Medium 311c) with strain-specific modifications anaerobic	Name: SPOROMUSA ACIDOVORANS MEDIUM (DSMZ Medium 311c)Composition:D-Fructose 4.93097 g/lD-Mannitol 3.6 g/l (optional)Na-(DL)-lactate 2.5 g/l (optional)NaCl 2.21894 g/lNa-pyruvate 2.0 g/l (optional)Yeast extract 1.97239 g/lCasitone 1.97239 g/lBetaine 1.35 g/l (optional)N-acetyl-D-glucosamine 1.11 g/l (optional)Na2CO3 0.986193 g/lMgSO4 x 7 H2O 0.493097 g/lNH4Cl 0.493097 g/lK2HPO4 0.345168 g/lL-Cyste…
108	Mobilitalea sibirica	24121	DSM 26468 KCTC 15522 VKM B-2804	P3M-3	DESULFOFARCIMEN MEDIUM (DSMZ Medium 124) anaerobic	Name: DESULFOFARCIMEN MEDIUM (DSMZ Medium 124)Composition:NaHCO3 4.44664 g/lNa2SO4 2.80632 g/lNa-fumarate 1.6 g/l (optional)Na-butyrate 1.3834 g/lSodium acetate 1.3834 g/lNaCl 1.15613 g/lEthanol 1.0 g/l (optional)Yeast extract 0.988142 g/lNa-benzoate 0.6 g/l (optional)MgCl2 x 6 H2O 0.395257 g/lNa2S x 9 H2O 0.395257 g/lKCl 0.296443 g/lNH4Cl 0.266798 g/lKH2PO4 0.197628 g/lCaCl2 x 2 H2O 0.148221 g/l…
109	Moryella indoligenes	6373	DSM 19659 CCUG 52648 CIP 109174	AIP 220.04	COLUMBIA BLOOD MEDIUM (DSMZ Medium 693) anaerobic + hydrogen	Name: COLUMBIA BLOOD MEDIUM (DSMZ Medium 693)Composition:Defibrinated sheep blood 50.0 g/lColumbia agar base
110	Muricomes intestini	131529	DSM 29489 KCTC 15545	2-PG-424-CC-1	WILKINS-CHALGREN ANAEROBE BROTH (DSMZ Medium 339) anaerobic	Name: WILKINS-CHALGREN ANAEROBE BROTH (DSMZ Medium 339)Composition:Dehydrated Wilkins-Chalgren medium 33.0 g/lNaHCO3 2.0 g/l (optional)L-Cysteine HCl x H2O 0.3 g/lSodium dithionite 0.02 g/lNa-resazurin 0.0005 g/lDistilled water
111	Murimonas intestini	130360	DSM 26524 CCUG 63391 SRB 530	SRB-530-5-H	CHOPPED MEAT MEDIUM WITH CARBOHYDRATES (DSMZ Medium 110) anaerobic	Name: CHOPPED MEAT MEDIUM WITH CARBOHYDRATES (DSMZ Medium 110)Composition:Ground beef 478.011 g/lCasitone 28.6807 g/lAgar 14.3403 g/l (optional)K2HPO4 4.78011 g/lYeast extract 4.78011 g/lD-Glucose 3.82409 g/lCellobiose 0.956023 g/lMaltose 0.956023 g/lStarch 0.956023 g/lL-Cystein HCl 0.5 g/l (optional)Ethanol 0.181644 g/l (optional)Vitamin K3 0.0478011 g/l (optional)Haemin 0.00473279 g/l (optional…
112	Natranaerovirga hydrolytica	18087	DSM 24176 UNIQEM U806	APP2	DESULFONATRONUM THIOAUTOTROPHICUM MEDIUM (DSMZ Medium 1166) with strain-specific modifications anaerobic	Name: DESULFONATRONUM THIOAUTOTROPHICUM MEDIUM (DSMZ Medium 1166)Composition:Na2CO3 21.7391 g/lNaHCO3 7.90514 g/lNaCl 5.92885 g/lNa2S2O3 x 5 H2O 4.94071 g/lSodium formate 3.35968 g/lSulfur 3.0 g/l (optional)Na2SO4 2.7668 g/lD-Glucose 2.0 g/l (optional)D-Xylose 2.0 g/l (optional)Na-propionate 1.92 g/l (optional)Na-butyrate 1.1 g/l (optional)D-galacturonic acid 1.0 g/l (optional)K2HPO4 0.988142 g/l…
113	Natranaerovirga pectinivora	18086	DSM 24629 UNIQEM U805	AP3	DESULFONATRONUM THIOAUTOTROPHICUM MEDIUM (DSMZ Medium 1166) with strain-specific modifications anaerobic	Name: DESULFONATRONUM THIOAUTOTROPHICUM MEDIUM (DSMZ Medium 1166)Composition:Na2CO3 21.7391 g/lNaHCO3 7.90514 g/lNaCl 5.92885 g/lNa2S2O3 x 5 H2O 4.94071 g/lSodium formate 3.35968 g/lSulfur 3.0 g/l (optional)Na2SO4 2.7668 g/lD-Glucose 2.0 g/l (optional)D-Xylose 2.0 g/l (optional)Na-propionate 1.92 g/l (optional)Na-butyrate 1.1 g/l (optional)D-galacturonic acid 1.0 g/l (optional)K2HPO4 0.988142 g/l…
114	Niameybacter massiliensis	132021	DSM 100592 CSUR P1909	Mt14	PY + X MEDIUM (DSMZ Medium 104b) anaerobic	Name: PY + X MEDIUM (DSMZ Medium 104b)Composition:Yeast extract 10.0 g/lNaCl 10.0 g/lNa2-succinate 8.0 g/l (optional)Peptone from meat 5.0 g/lD-Glucose 5.0 g/lD-Fructose 5.0 g/l (optional)Xylan 5.0 g/l (optional)Na-L-glutamate 5.0 g/l (optional)Trypticase peptone 5.0 g/lNa-pyruvate 2.0 g/l (optional)L-Cysteine HCl x H2O 0.5 g/lNaHCO3 0.4 g/lK2HPO4 0.04 g/lKH2PO4 0.04 g/lMgSO4 x 7 H2O 0.02 g/lCaCl…
115	Oliverpabstia intestinalis	159030	DSM 106162	BSU-380-WT-5A	WILKINS-CHALGREN ANAEROBE BROTH (DSMZ Medium 339) Instead of Na-resazurin add 0 002 ml/ml Phenosafranin (Stock solution 1 25 mg/ml in H2O). After heating add 0 010 ml/ml Cystein-DTT (DL-Dithiothreitol)-solution (0 05 g/ml Cystein 0 02 g/ml DTT).	Name: WILKINS-CHALGREN ANAEROBE BROTH (DSMZ Medium 339)Composition:Dehydrated Wilkins-Chalgren medium 33.0 g/lNaHCO3 2.0 g/l (optional)L-Cysteine HCl x H2O 0.3 g/lSodium dithionite 0.02 g/lNa-resazurin 0.0005 g/lDistilled water
116	Oribacterium asaccharolyticum	24116	DSM 24638 ATCC BAA 2639 KCTC 15511	ACB7 HM-482	WILKINS-CHALGREN ANAEROBE BROTH (DSMZ Medium 339) anaerobic	Name: WILKINS-CHALGREN ANAEROBE BROTH (DSMZ Medium 339)Composition:Dehydrated Wilkins-Chalgren medium 33.0 g/lNaHCO3 2.0 g/l (optional)L-Cysteine HCl x H2O 0.3 g/lSodium dithionite 0.02 g/lNa-resazurin 0.0005 g/lDistilled water
117	Oribacterium parvum	24115	DSM 24637 ATCC BAA 2638 KCTC 15512	ACB1 HM-481	WILKINS-CHALGREN ANAEROBE BROTH (DSMZ Medium 339) anaerobic	Name: WILKINS-CHALGREN ANAEROBE BROTH (DSMZ Medium 339)Composition:Dehydrated Wilkins-Chalgren medium 33.0 g/lNaHCO3 2.0 g/l (optional)L-Cysteine HCl x H2O 0.3 g/lSodium dithionite 0.02 g/lNa-resazurin 0.0005 g/lDistilled water
118	Oribacterium sinus	6360	DSM 17245 CCUG 48084 CIP 107991	AIP 354-02	PYG MEDIUM (MODIFIED) (DSMZ Medium 104) anaerobic	Name: PYG MEDIUM (MODIFIED) (DSMZ Medium 104)Composition:Yeast extract 9.99001 g/lTrypticase peptone 4.99501 g/lPeptone 4.99501 g/lBeef extract 4.99501 g/lGlucose 4.99501 g/lL-Cysteine HCl x H2O 0.499501 g/lNaHCO3 0.3996 g/lDithiothreitol 0.2 g/lNaCl 0.0799201 g/lK2HPO4 0.03996 g/lKH2PO4 0.03996 g/lMgSO4 x 7 H2O 0.01998 g/lCaCl2 x 2 H2O 0.00999001 g/lHaemin 0.00494555 g/lEthanol 0.0037962 g/lResa…
119	Parasporobacterium paucivorans	6361	DSM 15970 SYR 1	0	ANAEROBIC FRESHWATER (FWM) MEDIUM (DSMZ Medium 503) with strain-specific modifications anaerobic	Name: ANAEROBIC FRESHWATER (FWM) MEDIUM (DSMZ Medium 503)Composition:Na2CO3 1.5 g/lNaCl 1.0 g/lNa2SO4 0.658 g/l (optional)KCl 0.5 g/lMgCl2 x 6 H2O 0.4 g/lNa2S x 9 H2O 0.3 g/lNH4Cl 0.25 g/lKH2PO4 0.2 g/lCaCl2 x 2 H2O 0.15 g/lHCl 0.0025 g/lFeCl2 x 4 H2O 0.0015 g/lNaOH 0.0005 g/lNa-resazurin 0.00047 g/lPyridoxine hydrochloride 0.0003 g/lThiamine-HCl x 2 H2O 0.0002 g/lNicotinic acid 0.0002 g/lCoCl2 x…
120	Porcincola intestinalis	159031	DSM 106895	Oil+RF-744-WCA-WT-11	GAM Broth (Gifu Anaerobic Medium Broth) (DSMZ Medium 1713) anaerobic	Name: GAM Broth (Gifu Anaerobic Medium Broth) (DSMZ Medium 1713)Composition:GAM Broth powder 59.0 g/lDeionized water
121	Pseudobutyrivibrio ruminis	6362	DSM 9787	A12-1	PSEUDOBUTYRIVIBRIO MEDIUM (DSMZ Medium 712) anaerobic	Name: PSEUDOBUTYRIVIBRIO MEDIUM (DSMZ Medium 712)Composition:NaHCO3 10.4918 g/lD-Glucose 8.19672 g/lYeast extract 8.19672 g/lNaCl 0.737705 g/l(NH4)2SO4 0.737705 g/lNa2S x 9 H2O 0.491803 g/lL-Cysteine HCl x H2O 0.491803 g/lKH2PO4 0.377049 g/lK2HPO4 0.377049 g/lMgSO4 x 7 H2O 0.147541 g/lCaCl2 x 2 H2O 0.0983607 g/lIndigocarmine 0.00819672 g/lPyridoxine hydrochloride 0.000163934 g/lLipoic acid 8.1967…
122	Pseudobutyrivibrio xylanivorans	6365	DSM 14809 ATCC BAA 455	Mz 5	RUMEN BACTERIA MEDIUM (DSMZ Medium 330) anaerobic	Name: RUMEN BACTERIA MEDIUM (DSMZ Medium 330)Composition:Na2CO3 4.0 g/lTrypticase peptone 2.0 g/lStarch 0.5 g/lCellobiose 0.5 g/lMaltose 0.5 g/lD-Glucose 0.5 g/lYeast extract 0.5 g/lGlycerol 0.5 g/lNaCl 0.456 g/lK2HPO4 0.3 g/lL-Cysteine HCl x H2O 0.25 g/lNa2S x 9 H2O 0.25 g/l(NH4)2SO4 0.228 g/lKH2PO4 0.228 g/lMgSO4 x 7 H2O 0.095 g/lCaCl2 x 2 H2O 0.0608 g/lHaemin 0.001 g/lNa-resazurin 0.0005 g/lDi…
123	Robinsoniella peoriensis	134345	CCUG 48729 NRRL B-23985	PPC31	Gifu anaerobic medium	Peptone 5.0 g, peptone 5.0 g, soy peptone 3.0 g, Yeast Dip Powder 2.5 g, beef noodles 2.2 g, Digestive Serum Powder 10.0 g, Beef Liver Dip Powder 1.2 g, glucose 0.5 g, Potassium dihydrogen phosphate 2.5 g, Sodium chloride 3.0 g, soluble starch 5.0 g, L-cysteine 0.3 g, L-Arginine 1.0 g, L-tryptophan 0.2 g, Sodium thioglycolate 0.3 g,
124	Roseburia faecis	6368	DSM 16840 CIP 109404 JCM 17581 NCIMB 14031	M72/1	BIFIDOBACTERIUM MEDIUM (DSMZ Medium 58) +rumenfluid (20ml) +VFA-Mix; see medium 330 (10ml) anaerobic	Name: BIFIDOBACTERIUM MEDIUM (DSMZ Medium 58)Composition:Casein peptone tryptic digest 10.0503 g/lGlucose 10.0503 g/lYeast extract 5.02513 g/lMeat extract 5.02513 g/lBacto Soytone 5.02513 g/lL-Cysteine HCl x H2O 0.502513 g/lNaHCO3 0.40201 g/lNaCl 0.080402 g/lMnSO4 x H2O 0.0502513 g/lK2HPO4 0.040201 g/lKH2PO4 0.040201 g/lMgSO4 x 7 H2O 0.0201005 g/lCaCl2 x 2 H2O 0.0100503 g/lTween 80Distilled water…
125	Roseburia hominis	6367	DSM 16839 CIP 109406 JCM 17582 NCIMB 14029	A2-183	BIFIDOBACTERIUM MEDIUM (DSMZ Medium 58) +rumenfluid (20ml) +VFA-Mix; see medium 330 (10ml) anaerobic	Name: BIFIDOBACTERIUM MEDIUM (DSMZ Medium 58)Composition:Casein peptone tryptic digest 10.0503 g/lGlucose 10.0503 g/lYeast extract 5.02513 g/lMeat extract 5.02513 g/lBacto Soytone 5.02513 g/lL-Cysteine HCl x H2O 0.502513 g/lNaHCO3 0.40201 g/lNaCl 0.080402 g/lMnSO4 x H2O 0.0502513 g/lK2HPO4 0.040201 g/lKH2PO4 0.040201 g/lMgSO4 x 7 H2O 0.0201005 g/lCaCl2 x 2 H2O 0.0100503 g/lTween 80Distilled water…
126	Roseburia intestinalis	6366	DSM 14610 CIP 107878 JCM 17583 NCIMB 13810	L1-82	RUMEN BACTERIA MEDIUM (DSMZ Medium 330)	Name: RUMEN BACTERIA MEDIUM (DSMZ Medium 330)Composition:Na2CO3 4.0 g/lTrypticase peptone 2.0 g/lStarch 0.5 g/lCellobiose 0.5 g/lMaltose 0.5 g/lD-Glucose 0.5 g/lYeast extract 0.5 g/lGlycerol 0.5 g/lNaCl 0.456 g/lK2HPO4 0.3 g/lL-Cysteine HCl x H2O 0.25 g/lNa2S x 9 H2O 0.25 g/l(NH4)2SO4 0.228 g/lKH2PO4 0.228 g/lMgSO4 x 7 H2O 0.095 g/lCaCl2 x 2 H2O 0.0608 g/lHaemin 0.001 g/lNa-resazurin 0.0005 g/lDi…
127	Roseburia inulinivorans	6369	DSM 16841 CIP 109405 JCM 17584 NCIMB 14030	A2-194	ACETOMICROBIUM FAECALIS MEDIUM (DSMZ Medium 412) anaerobic	Name: ACETOMICROBIUM FAECALIS MEDIUM (DSMZ Medium 412)Composition:NaHCO3 5.88235 g/lSodium acetate 4.90196 g/lGlucose 3.92157 g/lTrypticase peptone 1.96078 g/lYeast extract 1.96078 g/lL-Cysteine HCl x H2O 0.490196 g/l(NH4)2SO4 0.25 g/lKH2PO4 0.25 g/lK2HPO4 0.220588 g/lMgSO4 x 7 H2O 0.0294118 g/lNitrilotriacetic acid 0.0147059 g/lNaCl 0.00980392 g/lMnSO4 x H2O 0.00490196 g/lCoSO4 x 7 H2O 0.0017647…
128	Roseburia porci	159630	DSM 107448	MUC/MUC-530-WT-4D	BHI MEDIUM FOR STRICT ANAEROBES (DSMZ Medium 215c)	Name: BHI MEDIUM FOR STRICT ANAEROBES (DSMZ Medium 215c)Composition:Brain Heart Infusion 37.0 g/lGlycerol 8.7 g/l (optional)Na2S x 9 H2O 0.25 g/lL-Cysteine HCl x H2O 0.25 g/lHaemin 0.005 g/l (optional)Ethanol 0.0038 g/l (optional)NaOH (optional)Distilled waterVitamin K1 (optional)
129	Roseburia sp.	155070	CCUG 56376	0	Gifu anaerobic medium	Peptone 5.0 g, peptone 5.0 g, soy peptone 3.0 g, Yeast Dip Powder 2.5 g, beef noodles 2.2 g, Digestive Serum Powder 10.0 g, Beef Liver Dip Powder 1.2 g, glucose 0.5 g, Potassium dihydrogen phosphate 2.5 g, Sodium chloride 3.0 g, soluble starch 5.0 g, L-cysteine 0.3 g, L-Arginine 1.0 g, L-tryptophan 0.2 g, Sodium thioglycolate 0.3 g,
130	Sellimonas intestinalis	132393	DSM 103502 BR 72 KCTC 15479	0	modified GAM
131	Shuttleworthia satelles	6370	DSM 14600 CCUG 45864 CIP 107710 ATCC BAA 774	VPI D143K-13	PYG MEDIUM (MODIFIED) (DSMZ Medium 104) anaerobic	Name: PYG MEDIUM (MODIFIED) (DSMZ Medium 104)Composition:Yeast extract 9.99001 g/lTrypticase peptone 4.99501 g/lPeptone 4.99501 g/lBeef extract 4.99501 g/lGlucose 4.99501 g/lL-Cysteine HCl x H2O 0.499501 g/lNaHCO3 0.3996 g/lDithiothreitol 0.2 g/lNaCl 0.0799201 g/lK2HPO4 0.03996 g/lKH2PO4 0.03996 g/lMgSO4 x 7 H2O 0.01998 g/lCaCl2 x 2 H2O 0.00999001 g/lHaemin 0.00494555 g/lEthanol 0.0037962 g/lResa…
132	Sporobacterium olearium	6371	DSM 12504	SR1	ANAEROCOLUMNA MEDIUM (DSMZ Medium 860) with strain-specific modifications anaerobic	Name: ANAEROCOLUMNA MEDIUM (DSMZ Medium 860)Composition:D-Fructose 3.99202 g/lNa2S2O3 x 5 H2O 2.5 g/l (optional)D-Glucose 2.0 g/l (optional)Na2CO3 1.49701 g/lSyringic acid 1.0 g/l (optional)Yeast extract 0.998004 g/lNH4Cl 0.998004 g/lNaCl 0.598802 g/lL-Cysteine HCl x H2O 0.499002 g/lKH2PO4 0.299401 g/lNa2S x 9 H2O 0.299401 g/lK2HPO4 0.299401 g/lMgCl2 x 6 H2O 0.199601 g/lCaCl2 x 2 H2O 0.0998004 g/…
133	Stomatobaculum longum	23072	DSM 24645 HM-480 ACC 2	0	PY + X MEDIUM (DSMZ Medium 104b) anaerobic	Name: PY + X MEDIUM (DSMZ Medium 104b)Composition:Yeast extract 10.0 g/lNaCl 10.0 g/lNa2-succinate 8.0 g/l (optional)Peptone from meat 5.0 g/lD-Glucose 5.0 g/lD-Fructose 5.0 g/l (optional)Xylan 5.0 g/l (optional)Na-L-glutamate 5.0 g/l (optional)Trypticase peptone 5.0 g/lNa-pyruvate 2.0 g/l (optional)L-Cysteine HCl x H2O 0.5 g/lNaHCO3 0.4 g/lK2HPO4 0.04 g/lKH2PO4 0.04 g/lMgSO4 x 7 H2O 0.02 g/lCaCl…
134	Syntrophococcus sucromutans	6372	DSM 3224	S195	SYNTROPHOCOCCUS SUCROMUTANS MEDIUM (DSMZ Medium 337) anaerobic	Name: SYNTROPHOCOCCUS SUCROMUTANS MEDIUM (DSMZ Medium 337)Composition:Trypticase peptone 5.00644 g/lCasitone peptone 5.00644 g/lLactose 4.99002 g/lNaHCO3 2.49501 g/lSodium formate 0.600772 g/lKH2PO4 0.500643 g/lNH4Cl 0.400515 g/lNaCl 0.400515 g/lMgCl2 x 6 H2O 0.330425 g/lL-Cysteine HCl x H2O 0.239521 g/lCrude egg yolk phosphatidylcholine 0.2 g/l (optional)Na2S x 9 H2O 0.0778443 g/lCaCl2 x 2 H2O 0…
135	Vallitalea guaymasensis	24770	DSM 24848 JCM 17997 Ra 1766F	Ra1766G1	MARINE DESULFOVIBRIO COMPLEX MEDIUM (DSMZ Medium 1040) with strain-specific modifications anaerobic	Name: MARINE DESULFOVIBRIO COMPLEX MEDIUM (DSMZ Medium 1040)Composition:Sea Salt 34.585 g/lD-Glucose 3.0 g/l (optional)Na lactate 2.47036 g/lYeast extract 0.988142 g/lNa2CO3 0.988142 g/lNa2S x 9 H2O 0.296443 g/lMgSO4 x 7 H2O 0.0296443 g/lNaCl 0.00988142 g/lMnSO4 x H2O 0.00494071 g/lNiSO4(NH4)2SO4 x 6 H2O 0.0027668 g/lZnSO4 x 7 H2O 0.00177866 g/lCoCl2 x 6 H2O 0.00177866 g/lCaCl2 x 2 H2O 0.00098814…
136	Vallitalea pronyensis	24771	DSM 25904 JCM 18391	FatNI3	SPOROMUSA MEDIUM (MARINE) (DSMZ Medium 311b) anaerobic	Name: SPOROMUSA MEDIUM (MARINE) (DSMZ Medium 311b)Composition:NaCl 24.6548 g/lBetaine x H2O 6.60749 g/lCasitone 1.97239 g/lYeast extract 1.97239 g/lNa2CO3 1.47929 g/lNH4Cl 0.493097 g/lMgSO4 x 7 H2O 0.493097 g/lK2HPO4 0.345168 g/lNa2S x 9 H2O 0.295858 g/lL-Cysteine HCl x H2O 0.295858 g/lCaCl2 x 2 H2O 0.246548 g/lKH2PO4 0.226824 g/lHCl 0.00246548 g/lFeSO4 x 7 H2O 0.002 g/lFeCl2 x 4 H2O 0.00147929 g…
137	Velocimicrobium porci	159488	DSM 107250	WCA-693-APC-MOT-I	GAM Broth (Gifu Anaerobic Medium Broth) (DSMZ Medium 1713)	Name: GAM Broth (Gifu Anaerobic Medium Broth) (DSMZ Medium 1713)Composition:GAM Broth powder 59.0 g/lDeionized water
138	Waltera intestinalis	159187	DSM 108985	WCA3-601-WT-6H	WILKINS-CHALGREN ANAEROBE BROTH (DSMZ Medium 339) Instead of Na-resazurin add 0 002 ml/ml Phenosafranin (Stock solution 1 25 mg/ml in H2O). After heating add 0 010 ml/ml Cystein-DTT (DL-Dithiothreitol)-solution (0 05 g/ml Cystein 0 02 g/ml DTT). anaerobic N2CO2 + H2 (1 bar)	Name: WILKINS-CHALGREN ANAEROBE BROTH (DSMZ Medium 339)Composition:Dehydrated Wilkins-Chalgren medium 33.0 g/lNaHCO3 2.0 g/l (optional)L-Cysteine HCl x H2O 0.3 g/lSodium dithionite 0.02 g/lNa-resazurin 0.0005 g/lDistilled water

## Sheet: Table S1B
Table S1B: Component frequency media used for cultivation of Bacdive 138 Strains
Component	Frequency
Yeast extract	90
L-Cysteine	84
Na-resazurin	82
K2HPO4	78
CaCl2	63
NaCl	62
NaHCO3	62
D-Glucose	61
KH2PO4	61
MgSO4	54
Trypticase peptone	47
Haemin	44
NaOH	38
Cellobiose	37
Ethanol	35
Maltose	33
Na2CO3	33
Peptone	33
Vitamin K1	33
Na2S	30
horse serum	29
hydrochloride	28
Starch	28
ThiamineHCl	28
Biotin	27
D-Ca-pantothenate	27
Nicotinic-acid	27
paminobenzoic acid	27
Pyridoxine	27
Vitamin B12	27
Casitone	25
Ground beef	21
Resazurin	21
Dithiothreitol	20
Glucose	20
Na2MoO4	18
Tween	17
2SO4	16
CoCl2	16
meat	16
Na2succinate	16
NH4	16
NiCl2	16
PYandXmedium	16
spdiumdithionite	16
Beefextract	15
CHOPPED	15
DehydratedWilkinsChalgrenmedium	15
DSMZmedium104	15
fluid	15
LCystein	15
MEATmedium	15
NaOHClarified	15
Napyruvate	15
PYGmedium	15
rumen	15
VitaminK3	15
WILKINSCHALGREN	15
CuCl2	14
DFructose	14
MnCl2	14
CARBOHYDRATES	13
DSMZmedium110	13
FeSO4	13
Folicacid	13
Lipoicacid	13
NH4Cl	13
Riboflavin	13
FeCl2	12
MgCl2	12
Xylan	12
ZnCl2	12
DSMZmedium104b	11
NaLglutamate	11
Natungstate	11
DSMZmedium339	10
Glycerol	10
Na2SeO3	9
spdiumacetate	9
BACTERIAmedium	7
DSMZmedium330	7
RUMEN	7
Broth	6
CMCmedium	5
DSMZmedium110a	5
MnSO4	5
Na2SO4	5
ZnSO4	5
Casaminoacids	4
DSMZmedium104c	4
DSMZmedium339a	4
KCl	4
Na2fumarate	4
peptone	4
spdiumformate	4
CuSO4	3
GAM	3
Na2S2O3	3
SO4	3
CLOSTRIDIUM	2
Columbia	2
Deionized	2
lactate	2
make	2
MARINE	2
Nabutyrate	2
Nitrilotriaceticacid	2
CoSO4	1
4Naphthoquinone	1
ANAEROCOLUMNAmedium	1
basalmedium	1
BHImedium	1
Brain	1
cellobiose	1
CELLULOLYTICUM	1
Cellulose	1
CM3	1
COMPLEXmedium	1
DESULFOVIBRIO	1
DSMZmedium1040	1
DSMZmedium119	1
DSMZmedium215c	1
DSMZmedium520	1
DSMZmedium78	1
DSMZmedium860	1
FRESHWATER	1
glucose	1
glycol	1
Heart	1
Horseblood	1
Infusion	1
Isovalericacid	1
maltose	1
METHANOBACTERIUMmedium	1
Na2SeO4	1
Nicotinamide	1
NiSO4	1
pAminobenzoate	1
RUMINOCLOSTRIDIUM	1
SeaSalt	1
soluble	1
starch	1
STRICT	1
supplemented	1
Syringicacid	1
Thiocticacid	1
Urea	1
Valericacid	1
isoButyricacid	1
Methylbutyricacid	1

## Sheet: Table S1C
Table S1C: 32A-Datasets 89 Strains
#API 32A Test Results: Data from https://bacdive.dsmz.de/api-test-finder
NO.	Bacdive_ID	TypeSpecies	species	Collection_numbers	ID	URE	ADH (Arg)	alpha GAL	beta GAL	beta GP	a-glucosidase	beta GLU	a-arabinosidase	beta GUR	beta NAG	MNE	RAF	GDC	alpha-fucosidase	NIT	IND	PAL	ArgA	ProA	LGA	PheA	LeuA	PyrA	TyrA	AlaA	GlyA	HisA	GGA	SerA
1	5441	no	Agathobacter rectalis	DSM 17629, NCIMB 14373	7754	-	-	+	+	-	+	-	+	-	-	-	-	-	-	-	-	-	-	-	-	-	-	-	-	-	-	-	-	-
2	5441	no	Agathobacter rectalis	DSM 17629, NCIMB 14373	7753	-	-	+	+/-	-	+/-	-	+	-	-	-	-	-	-	n.d.	n.d.	-	-	-	-	-	-	-	-	-	-	-	-	-
3	5441	no	Agathobacter rectalis	DSM 17629, NCIMB 14373	7752	-	-	+	+	-	+	+	+	-	-	-	-	-	-	-	-	-	-	-	-	-	-	-	-	-	-	-	-	-
4	5441	no	Agathobacter rectalis	DSM 17629, NCIMB 14373	7751	-	-	+	+	-	+	+	+	-	-	-	-	-	-	-	-	-	-	-	-	-	-	-	-	-	-	-	-	-
5	5441	no	Agathobacter rectalis	DSM 17629, NCIMB 14373	7755	-	-	+	+	-	+	+/-	+	-	-	-	-	-	-	-	-	-	-	-	-	-	-	-	-	-	-	-	-	-
6	132395	yes	Agathobacter ruminis	DSM 29029, LMG 28559	7931	-	-	+	+	-	+	+/-	+	-	-	-	-	-	-	-	-	-	-	-	-	-	-	-	-	-	-	-	-	-
7	5428	yes	Anaerobutyricum hallii	DSM 3353, ATCC 27751, JCM 7789	7639	-	-	-	-	-	-	-	-	-	-	-	-	-	-	-	-	-	-	-	-	-	-	-	-	-	-	-	-	-
8	5428	yes	Anaerobutyricum hallii	DSM 3353, ATCC 27751, JCM 7789	7638	-	-	n.d.	+	-	-	-	-	-	-	-	-	-	-	-	-	-	-	-	-	-	-	-	-	-	-	-	-	-
9	5428	yes	Anaerobutyricum hallii	DSM 3353, ATCC 27751, JCM 7789	7641	-	-	-	-	-	-	-	-	-	-	-	-	-	-	-	-	-	-	-	-	-	-	-	-	-	-	-	-	-
10	5428	yes	Anaerobutyricum hallii	DSM 3353, ATCC 27751, JCM 7789	7640	-	-	-	-	-	-	-	-	-	-	-	-	-	-	-	-	-	-	-	-	-	-	-	-	-	-	-	-	-
11	5429	yes	Anaerobutyricum soehngenii	DSM 17630, KCTC 15707	7757	-	-	-	-	-	-	-	-	-	-	-	-	-	-	-	-	-	-	-	-	-	-	-	-	-	-	-	-	-
12	5429	yes	Anaerobutyricum soehngenii	DSM 17630, KCTC 15707	7756	-	-	-	-	-	-	-	-	-	-	-	-	-	-	-	-	-	-	-	-	-	+	-	-	-	-	-	-	-
13	6339	yes	Anaerostipes caccae	DSM 14662, CIP 108612, NCIMB 13811, CCUG 47493	7711	-	-	+/-	-	-	-	-	-	-	-	-	-	-	-	-	-	-	-	-	-	-	-	-	-	-	-	-	-	-
14	6339	yes	Anaerostipes caccae	DSM 14662, CIP 108612, NCIMB 13811, CCUG 47493	7713	-	-	+/-	-	-	-	-	-	-	-	-	-	-	-	-	-	-	-	-	-	-	-	-	-	-	-	-	-	-
15	6339	yes	Anaerostipes caccae	DSM 14662, CIP 108612, NCIMB 13811, CCUG 47493	7712	-	-	+/-	-	-	-	-	-	-	-	-	-	-	-	-	-	-	-	-	-	-	-	-	n.d.	-	-	-	-	-
16	5427	yes	Anaerostipes hadrus	DSM 3319, ATCC 29173, KCTC 15606	7637	-	+/-	-	+	+	-	-	-	-	-	-	-	-	-	n.d.	n.d.	-	-	-	-	-	-	-	-	-	n.d.	-	-	-
17	130359	yes	Anaerostipes rhamnosivorans	DSM 26241, KCTC 15316	7903	-	-	-	-	-	-	-	-	-	-	-	-	-	-	-	-	-	-	-	-	-	-	-	-	-	-	-	-	-
18	131530	yes	Blautia caecimuris	DSM 29492, KCTC 15541	8049	-	-	+	+	-	+	-	-	-	-	-	-	-	+	-	-	-	+	-	-	-	+	-	-	-	-	-	-	-
19	130919	no	Blautia coccoides	DSM 26115	8322	-	-	+	+	-	+	+	+	+	+	-	-	-	-	-	+/-	-	-	-	-	-	-	-	-	-	-	-	-	-
20	130918	no	Blautia coccoides	DSM 29138	7934	n.d.	-	+	+	-	+	+	+	+/-	+/-	-	+/-	-	+/-	-	-	-	-	-	-	-	-	-	-	-	-	-	-	-
21	130919	no	Blautia coccoides	DSM 26115	8144	-	-	+	+	-	+	+	+	+	+	-	-	-	-	-	-	-	-	-	-	-	-	-	-	-	-	-	-	-
22	130917	no	Blautia coccoides	DSM 28737	8130	-	-	+	+	-	+	+/-	+/-	-	+	-	-	-	+	-	-	-	-	-	-	-	-	-	-	-	-	-	-	-
23	130919	no	Blautia coccoides	DSM 26115	8002	-	-	+/-	+	-	-	-	+	-	-	-	+	-	-	-	-	-	-	-	-	-	-	-	-	-	-	-	-	-
24	24769	yes	Blautia faecis	DSM 27629, JCM 17205, KCTC 5980	7920	-	-	+	+	-	+	+	+/-	-	-	-	-	-	-	-	-	-	+	-	-	-	-	-	-	-	-	-	-	-
25	18071	yes	Blautia hansenii	DSM 20583, ATCC 27752	7820	-	-	+	+	-	+	-	-	-	+	-	-	-	-	-	-	-	-	-	-	-	-	-	-	-	-	-	-	-
26	18071	yes	Blautia hansenii	DSM 20583, ATCC 27752	7819	-	-	+	+	-	+	-	-	-	+	-	+/-	-	-	+	-	-	-	-	-	-	-	-	-	-	-	-	-	-
27	18071	yes	Blautia hansenii	DSM 20583, ATCC 27752	8030	-	-	+	+	-	+	-	-	-	+	-	-	-	-	-	-	-	-	-	-	-	-	-	-	-	-	-	-	-
28	18071	yes	Blautia hansenii	DSM 20583, ATCC 27752	7821	-	-	+	+	-	+	-	-	-	+	-	-	-	-	-	-	-	-	-	-	-	-	-	-	-	-	-	-	-
29	18073	yes	Blautia hydrogenotrophica	DSM 10507	7691	-	-	-	-	-	+	+	-	-	-	-	-	-	-	-	-	-	-	-	-	-	-	-	-	-	-	-	-	-
30	18073	yes	Blautia hydrogenotrophica	DSM 10507	7690	-	-	-	-	-	+	-	-	-	-	-	-	-	-	-	-	-	-	-	-	-	-	-	-	-	-	-	-	-
31	18074	yes	Blautia luti	DSM 14534, CCUG 45635, JCM 17040, KCTC 5974, CIP 107222#, JCM 14658#	7704	+	-	+	+	-	+	+	+	-	-	-	-	-	+	-	-	-	-	-	-	-	-	-	-	-	-	-	-	-
32	18074	yes	Blautia luti	DSM 14534, CCUG 45635, JCM 17040, KCTC 5974, CIP 107222#, JCM 14658#	7703	+	+	+	+	-	+	+	+	-	-	-	-	-	+	-	-	-	-	-	-	-	-	-	-	-	-	-	-	-
33	17684	yes	Blautia obeum	DSM 25238, ATCC 29174, KCTC 15206, VPI B3-21	7887	-	-	+	+	-	+/-	-	-	-	-	-	-	-	-	-	-	+	-	-	-	-	-	-	-	-	-	-	-	-
34	17684	yes	Blautia obeum	DSM 25238, ATCC 29174, KCTC 15206, VPI B3-21	7886	-	-	+	+	-	+/-	-	-	-	-	-	-	-	-	-	-	+/-	-	-	-	-	-	-	-	-	-	-	-	-
35	17684	yes	Blautia obeum	DSM 25238, ATCC 29174, KCTC 15206, VPI B3-21	7885	-	-	+	+	-	+	+	-	-	-	+	+	-	-	-	-	-	-	-	-	-	-	-	-	-	-	-	-	-
36	18068	yes	Blautia producta	DSM 2950, ATCC 27340, CCUG 10976, CCUG 9990, JCM 1471, KCTC 15607, VPI 4299	7634	-	-	+	+	-	-	+	+	+	-	-	-	-	-	-	-	-	-	-	-	-	-	-	-	-	-	-	-	-
37	18068	yes	Blautia producta	DSM 2950, ATCC 27340, CCUG 10976, CCUG 9990, JCM 1471, KCTC 15607, VPI 4299	7633	-	-	+	+	-	+	+	+	-	-	-	+/-	-	-	-	-	-	-	-	-	-	-	-	-	-	-	-	-	-
38	18068	yes	Blautia producta	DSM 2950, ATCC 27340, CCUG 10976, CCUG 9990, JCM 1471, KCTC 15607, VPI 4299	7632	-	-	+	+	-	+	+	+	-	-	-	-	-	-	-	-	-	-	-	-	-	-	-	-	-	-	-	-	-
39	149907	no	Blautia producta	CCUG 38656	4842	-	-	+	+	-	+	+	-	-	-	-	-	-	-	-	-	-	-	-	-	-	-	-	-	-	-	-	-	-
40	18069	no	Blautia producta	DSM 3507, ATCC 35244	7645	-	-	+	+	-	+/-	+	+	-	+/-	-	-	-	-	-	-	-	-	-	-	-	-	-	-	-	-	-	-	-
41	18069	no	Blautia producta	DSM 3507, ATCC 35244	7644	-	+	+	+	-	+	+	+	-	+/-	-	-	-	+/-	-	-	-	-	-	-	-	-	-	-	-	-	-	-	-
42	18072	yes	Blautia schinkii	DSM 10518	7692	-	-	+	+	-	+	+	+	-	+/-	-	-	-	+/-	-	-	-	-	-	-	-	-	-	-	-	-	-	-	-
43	132900	no	Blautia sp.	DSM 101187, CSUR P2132, GD9	7981	-	-	+	+	-	+	+	+	-	-	-	-	-	+	-	-	-	-	-	-	-	-	-	-	-	-	-	-	-
44	18075	yes	Blautia wexlerae	DSM 19850, ATCC BAA 1564, JCM 17041, KCTC 5965, WAL 14507	7786	+	-	+	+	-	+	+	+	-	-	-	-	-	+	-	-	-	-	-	-	-	-	-	-	-	-	-	-	-
45	18075	yes	Blautia wexlerae	DSM 19850, ATCC BAA 1564, JCM 17041, KCTC 5965, WAL 14507	7785	+	-	+	+	-	+	+	+	-	-	-	+/-	-	+	-	-	-	-	-	-	-	-	-	-	-	-	-	-	-
46	6342	yes	Butyrivibrio fibrisolvens		4919	-	-	+	+	+	+	+	+	+	-	-	-	-	-	-	-	-	+	-	-	-	-	-	-	-	-	+	-	-
47	131527	yes	Cuneatibacter caecimuris	DSM 29486, KCTC 15539	8084	-	-	+	+	-	+	+	+	+	-	-	-	-	-	-	-	-	-	-	-	-	-	-	+/-	-	-	-	-	-
48	131527	yes	Cuneatibacter caecimuris	DSM 29486, KCTC 15539	7948	-	-	+	+	-	+	+	+	+	-	-	-	-	+/-	-	-	-	-	-	-	-	-	+/-	+/-	-	-	-	-	-
49	131527	yes	Cuneatibacter caecimuris		8085	-	-	+	+	-	+	+	+	+	-	-	-	-	-	-	-	-	-	-	-	-	-	-	-	-	-	-	-	-
50	6354	yes	Dorea formicigenerans	DSM 3992, ATCC 27755, JCM 10342, KCTC 15690	7656	-	-	-	+	-	+	-	-	-	-	-	-	-	-	-	-	-	-	-	-	-	-	-	-	-	-	-	-	-
51	6355	yes	Dorea longicatena	DSM 13814, CCUG 45247, JCM 11232	7702	-	-	-	+	-	+/-	+	+	-	-	-	-	-	-	-	-	-	-	+	-	-	-	-	-	-	-	-	-	-
52	6355	yes	Dorea longicatena	DSM 13814, CCUG 45247, JCM 11232	7701	-	-	-	+	-	+/-	+	+	-	-	-	-	-	-	-	-	-	-	+	-	-	-	-	-	-	-	-	-	-
53	6355	yes	Dorea longicatena		7700	-	-	-	+	-	-	+	+	-	-	-	-	-	-	-	-	-	-	+	-	-	-	-	-	-	-	-	-	-
54	131520	yes	Extibacter muris	DSM 28560, KCTC 15546	8168	-	-	-	+	-	-	-	-	-	-	-	-	-	-	-	-	-	-	+	-	-	-	-	-	-	-	-	-	-
55	158960	no	Faecalicatena contorta	DSM 108236	8149	-	-	+	+	-	+	-	-	-	-	-	-	-	-	-	-	-	-	-	-	-	-	-	-	-	-	-	-	-
56	146517	no	Faecalicatena contorta	CCUG 31363	5027	-	-	+	+	-	+	+	+	-	-	-	+	-	-	-	-	-	+	+	-	+	+	-	+	-	-	-	-	-
57	158960	no	Faecalicatena contorta	DSM 108236	8149	-	-	+	+	-	+	-	-	-	-	-	-	-	-	-	-	-	-	-	-	-	-	-	-	-	-	-	-	-
58	146517	no	Faecalicatena contorta	CCUG 31363	5027	-	-	+	+	-	+	+	+	-	-	-	+	-	-	-	-	-	+	+	-	+	+	-	+	-	-	-	-	-
59	5426	yes	Faecalicatena fissicatena	DSM 3598, ATCC 33661, JCM 31501, NCIB 10446, NCIMB 10446	7646	-	-	+	-	-	+	+/-	-	-	-	-	-	-	-	-	-	-	-	+	-	-	-	-	-	-	-	-	-	-
60	5426	yes	Faecalicatena fissicatena	DSM 3598, ATCC 33661, JCM 31501, NCIB 10446, NCIMB 10446	7646	-	-	+	-	-	+	+/-	-	-	-	-	-	-	-	-	-	-	-	+	-	-	-	-	-	-	-	-	-	-
61	157672	no	Faecalicatena orotica	DSM 102260	8267	-	-	-	-	-	-	-	+	-	-	-	-	+	-	-	-	-	-	+	-	-	-	-	-	-	-	-	-	-
62	157672	no	Faecalicatena orotica	DSM 102260	8267	-	-	-	-	-	-	-	+	-	-	-	-	+	-	-	-	-	-	+	-	-	-	-	-	-	-	-	-	-
63	140341	no	Lachnospiraceae bacterium	DSM 24404, ATCC BAA 2278	7875	+	-	+	+	+/-	+	+	+	-	+	-	-	-	+	-	-	-	-	-	-	-	-	-	-	-	-	-	-	-
64	6373	yes	Moryella indoligenes	DSM 19659, CCUG 52648, CIP 109174	7404	-	-	-	-	-	-	-	-	-	-	+/-	+/-	-	-	-	+/-	-	-	-	-	-	-	-	-	-	-	-	-	-
65	131529	yes	Muricomes intestini	DSM 29489, KCTC 15545	8036	-	-	-	-	-	+	-	-	-	-	+	-	-	+	-	-	-	-	+	-	-	-	-	-	-	-	-	-	-
66	131529	yes	Muricomes intestini	DSM 29489, KCTC 15545	7951	-	-	-	-	-	+	-	-	-	-	+/-	-	-	+/-	n.d.	-	-	-	+	-	-	-	-	-	-	-	-	-	-
67	131529	yes	Muricomes intestini	DSM 29489, KCTC 15545	7614	-	-	-	-	-	+	-	-	-	-	-	-	-	+/-	n.d.	-	-	-	+	-	-	-	-	-	-	-	-	-	-
68	24116	yes	Oribacterium asaccharolyticum	DSM 24638, ATCC BAA 2639, KCTC 15511	7878	-	+	-	+	-	+	+	-	-	-	-	-	-	-	-	-	-	+	+	-	-	+	-	-	-	+/-	-	-	-
69	24115	yes	Oribacterium parvum	DSM 24637, ATCC BAA 2638, KCTC 15512	7877	-	+	+	+	-	+	-	-	-	-	+	+	-	-	-	-	-	+	+	-	-	+	-	-	-	+/-	-	-	-
70	6360	yes	Oribacterium sinus	DSM 17245, CCUG 48084, CIP 107991	7749	-	-	+	+	-	+	-	-	-	-	-	-	-	-	-	-	-	+	+	+	-	-	-	-	+	+	+	-	+
71	158143	no	Robinsoniella peoriensis	DSM 106044	8098	-	-	+	+	-	+	+	+/-	-	+/-	-	-	-	+	-	-	-	-	-	-	-	-	-	-	-	-	-	-	-
72	158143	no	Robinsoniella peoriensis	DSM 106044	8190	-	-	+	+	-	+	+	+/-	-	+/-	-	-	-	+	-	-	-	-	-	-	-	-	-	-	-	-	-	-	-
73	6368	yes	Roseburia faecis	DSM 16840, CIP 109404, JCM 17581, NCIMB 14031	7735	-	-	+	+	-	+	+/-	-	-	-	-	-	-	-	-	-	-	+	-	-	-	-	-	-	-	-	-	-	-
74	6367	yes	Roseburia hominis	DSM 16839, CIP 109406, JCM 17582, NCIMB 14029	7734	-	-	+	+	-	-	+/-	-	-	-	-	+	-	-	-	-	-	-	-	-	-	-	-	-	-	-	-	-	-
75	6367	yes	Roseburia hominis	DSM 16839, CIP 109406, JCM 17582, NCIMB 14029	7733	-	-	+	+	-	+/-	+	+/-	+/-	-	-	-	-	-	-	-	-	-	-	-	-	-	-	-	-	-	-	-	-
76	6366	yes	Roseburia intestinalis	DSM 14610, CIP 107878, JCM 17583, NCIMB 13810	7709	-	-	+	+	-	+	+	+	-	+/-	-	-	-	-	-	-	-	+/-	-	-	-	-	-	-	-	-	-	-	-
77	6366	yes	Roseburia intestinalis	DSM 14610, CIP 107878, JCM 17583, NCIMB 13810	7708	-	-	+	+	-	+	+	+	-	-	-	-	-	-	-	-	-	+	-	-	-	-	-	-	-	-	-	-	-
78	6366	yes	Roseburia intestinalis	DSM 14610, CIP 107878, JCM 17583, NCIMB 13810	7707	-	-	+	+	-	+	+	+	-	-	-	-	-	-	-	-	-	+	-	-	-	-	-	-	-	-	-	-	-
79	6366	yes	Roseburia intestinalis	DSM 14610, CIP 107878, JCM 17583, NCIMB 13810	7706	-	-	+	+	-	+	+	+	-	+	-	-	-	-	-	-	-	+	-	-	-	-	-	-	-	+	+	-	-
80	6366	yes	Roseburia intestinalis	DSM 14610, CIP 107878, JCM 17583, NCIMB 13810	8043	-	-	+	+	-	+	+	+	-	+	-	-	-	-	-	-	-	+	-	-	-	-	-	-	-	-	-	-	-
81	6366	yes	Roseburia intestinalis	DSM 14610, CIP 107878, JCM 17583, NCIMB 13810	7705	-	-	+	+	-	+	+	+	-	+	-	-	-	-	-	-	-	+	-	-	-	-	-	-	-	-	-	-	-
82	6366	yes	Roseburia intestinalis	DSM 14610, CIP 107878, JCM 17583, NCIMB 13810	7710	-	+/-	+	+	-	+	+	+	-	+/-	-	-	-	-	-	-	-	+	-	-	-	-	-	-	-	-	-	-	-
83	155272	no	Ruminococcus gnavus	CCUG 57161	4532	-	-	+	+	-	+	+	+	-	-	-	+	-	+	-	-	-	-	-	-	-	-	-	-	-	-	-	-	-
84	154597	no	Ruminococcus gnavus	CCUG 54531	4558	-	-	+	+	-	+	+	+	+	-	-	-	-	+	-	-	-	-	-	-	-	-	-	-	-	-	-	-	-
85	147359	no	Ruminococcus gnavus	CCUG 33437	4974	-	-	+	+	-	+	+	-	-	-	-	+	-	+	-	-	-	-	-	-	-	-	-	-	-	-	-	-	-
86	151078	no	Ruminococcus gnavus	CCUG 43222	4140	-	-	+	+	-	+	+	+	-	-	-	+	-	+	-	-	-	-	-	-	-	-	-	-	-	-	-	-	-
87	155286	no	Ruminococcus gnavus	CCUG 57208	4530	-	-	+	+	-	+	+	+	-	-	-	-	-	+	+	-	-	-	-	-	-	-	-	-	-	-	-	-	-
88	159628	no	Suipraeoptans intestinalis	DSM 104945	8317	-	-	-	-	-	-	-	-	-	-	-	-	-	-	-	-	+/-	-	+	-	-	-	-	-	-	-	-	-	-
89	159628	no	Suipraeoptans intestinalis	DSM 104945	8321	-	-	-	-	-	-	-	-	-	-	-	-	-	-	-	-	+/-	-	+	-	-	-	-	-	-	-	-	-	-

## Sheet: Table S2
Table S2: Media used in current study.
Lach-GAM medium			YCFA medium			PYG medium			FAB medium			CB (Columbia Blood) Medium			2216E Medium			X Medium
Ingredients	(per Litre )		Ingredients	(per Litre)		Ingredients	(per Litre)		Ingredients	(per Litre)		Ingredients	(per Litre)		Ingredients	(per Litre)		Ingredients	(per Litre)
Proteose Peptone	15.0 g		Casitone	10.0 g		peptone	20.0 g		Peotone Mixture	15.0 g		Special Peptone	23.0 g		Peptone	5.0 g		Casein peptone	5.66 g
Casein Tryptone	10.0 g		NaHCO3	4.0 g		Glucose	5.0 g		Yeast extract	10.0 g		Starch	1.0 g		Yeast Extract	1.0 g		Soy peptone	1.0 g
Soya Peptone	3.0 g		Yeast extract	2.5 g		Yeast extract	10.0 g		NaCl	2.5 g		NaCl	5.0 g		Ferric Phosphate	0.01 g		Yeast extract	5.0 g
Yeast extract	5.0 g		K2HPO4	0.45 g		NaCl	0.08 g		Sodium Thioglycolate ( C2H4OS)	5.0 g		Sheep Blood	0.05		AGAR	15.0 g		Peotone Mixture	5.0 g
Beef extract	2.0 g		Glucose	2.0 g		Cysteine-HCl·H2O	0.5 g		Vitamin K	0.0005 g		Distilled Water	1.0 L		Cysteine-HCl·H2O	0.4 g		Glucose	5.83 g
Glucose	3.0 g		KH2PO4	2.0 g		CaCl2	0.008 g		NaHCO3	0.4 g		Final pH 7.3±0.2			Haemin solution	0.01 g		K2HPO4	0.83 g
KH2PO4	2.5 g		NaCl	0.9 g		MgSO4 ·7H2O	0.008 g		Resazurin	1.0 mg					Resazurin	1.00 mg		NaCl	1.66 g
NaCl	3.0 g		MgSO4 ·7H2O	0.01 g		K2HPO4	0.04 g		Distilled water	1.0 L					Distilled water	1.0 L		Tris (hydroxymethyl aminomethane)	3.0 g
Soluble Starch	0.3 g		CaCl2	10 mL		KH2PO4	0.04 g		Final pH ( at 25°C) pH 7.3±0.2						Final pH 7.2±0.2			Cysteine-HCl·H2O	0.4 g
L-Cysteine	0.3 g		Haemin	0.2mL		NaHCO3	0.4 g											Resazurin	1.00 mg
C2H3NaO2S	0.15 g		L-cysteine	1.0 g		Distilled water	1.0 L											Haemin	0.01 g
0.1% Vitami K1	1 ml		resazurin (0.1 %)	1 mL		Final pH ( at 25°C) 6.0±0.1												Distilled water	1.0 L
Haemin	2.5 g		Distilled water	1.0 L														Final pH 7.2±0.2
Resazurin	1 ml		Final pH ( at 25°C) 7.0±0.1
Clarified Rumen Fluid 10%(v/v)	100 ml
D-mannose	0.5 g
D-fructose	0.5 g
Fructo-oligosaccharide	0.5 g
Synanthrin/Inulin probiotics	0.5 g
D-galactose	0.5 g
Palatinose	0.5 g
L-Rhamnose	0.5 g
D-Cellobiose	0.5 g
D-Trehalose	0.5 g
CaCl2	0.06 g
MgSO4	0.45 g
Maltose	0.5 g
Serum	0.1 g
Na2CO3	1.45 g
D-galacturonic acid	0.5 ml
L-fucose	0.5 g
3-methyl-D-glucose	0.5 g
Pyruvate	0.1 ml
Dextrin	0.5 g
Glucose 6-phosphate	0.5 g
Gentiobiose	0.5 g
Glyoxylic acid	0.1 ml
Distilled Water	1.0 L
For agar plates: 1ml Short chain fatty acids mixture (Final concentration)
Valeric acid (1 mM); isovaleric acid (1 mM); propionic acid (1 mM); isobutyric acid (1 mM)
Final pH ( at 25°C) 7.2±0.2

## Sheet: Table S3A
Table S3A: Basic information of 148 strains of the hLchsp Biobank
Number	Original Strain Designation	Species	Hit taxonomy	CGMCC accession number of culture collection	Genebank accession of the 16S rRNA	Culture conditions	Order&Delivery	16S Seq
1	Lach-101	Agathobacter rectalis	Bacteria;Firmicutes;Clostridia;Clostridiales;Lachnospiraceae;Agathobacter	CGMCC 1.46102		37 °C, anaerobic, 4 days, Lach-GAM medium	Please contact cgmcc@im.ac.cn or corresponding author (liusj@im.ac.cn) for details	TAGGTCACTGGCTTCGGGCATTCCCAACTCCCATGGTGTGACGGGCGGTGTGTACAAGACCCGGGAACGTATTCACCGCAGCATTCTGATCTGCGATTACTAGCGATTCCAGCTTCGTGTAGTCGGGTTGCAGACTACAGTCCGAACTGAGACGTTATTTTTGAGATTTGCTCGGCTTCACAGCTTTGCTTCCCTTTGTTTACGCCATTGTAGCACGTGTGTAGCCCAAGTCATAAGGGGCATGATGATTTGACGTCATCCCCGCCTTCCTCCAGGTTATCCCTGGCAGTCTCTCTAGAGTGCCCGGCCGAACCGCTGGCTACTAAAGATAAGGGTTGCGCTCGTTGCGGGACTTAACCCAACATCTCACGACACGAGCTGACGACAACCATGCACCAC…
2	NSJ-68	Anaerosacchariphilus hominis	Bacteria;Firmicutes;Clostridia;Clostridiales;Lachnospiraceae;Anaerosacchariphilus	CGMCC 1.32844		37 °C, anaerobic, 4 days, Lach-GAM medium	Please contact cgmcc@im.ac.cn or corresponding author (liusj@im.ac.cn) for details	CAGCTCCCTCCTTACGGTTGGGTCACTGACTTCGGGCGTTTCCAACTCCCATGGTGTGACGGGCGGTGTGTACAAGACCCGGGAACGTATTCACCGCGACATGCTGATTCGCGATTACTAGCGATTCCAGCTTCATGTAGTCGAGTTGCAGACTACAATCCGAACTGAGACGTTATTTTTGAGATTTGCTCGGCTTCACAGCTTTGCTTCCCTTTGTTTACGCCATTGTAGCACGTGTGTAGCCCAAGTCATAAGGGGCATGATGATTTGACGTCATCCCCACCTTCCTCCAGGTTATCCCTGGCAGTCTCTCTAGAGTGCCCGGCCAAACCGCTGGCTACTAAAGATAAGGGTTGCGCTCGTTGCGGGACTTAACCCAACATCTCACGACACGAGCTG…
3	PAT-80	Anaerobutyricum hallii	Bacteria;Firmicutes;Clostridia;Clostridiales;Lachnospiraceae;Anaerobutyricum	CGMCC 1.32963		37 °C, anaerobic, 4 days, Lach-GAM medium	Please contact cgmcc@im.ac.cn or corresponding author (liusj@im.ac.cn) for details	AGGTTGGGTCACTGGCTTCGGGCATTTCCGACTCCCATGGTGTGACGGGCGGTGTGTACAAGACCCGGGAACGTATTCACCGCGACATTCTGATTCGCGATTACTAGCGATTCCAGCTTCGTGTAGTCGGGTTGCAGACTACAGTCCGAACTGGGACGGCCTTTTTGTGGTTTGCTCCCCCTCGCGGGTTCGCCTCACTCTGTGACCGCCATTGTAGCACGTGTGTCGCCCAGATCATAAGGGGCATGATGATTTGACGTCGTCCCCACCTTCCTCCAGGTTATCCCTGGCAGTCTCTCCAGAGTGCCCAGCTTCACCTGCTGGCTACTGAAGATAGGGGTTGCGCTCGTTGCGGGACTTAACCCAACATCTCACGACACGAGCTGACGACAACCATGC…
4	Lach-15	Anaerostipes caccae	Bacteria;Firmicutes;Clostridia;Clostridiales;Lachnospiraceae;Anaerostipes	CGMCC 1.46034		37 °C, anaerobic, 4 days, Lach-GAM medium	Please contact cgmcc@im.ac.cn or corresponding author (liusj@im.ac.cn) for details	ATGACTGAGTGGCGGACGGGTGAGTAACGCGTGGGGAACCTGCCCTATACAGGGGGATAACAGCTGGAAACGGCTGCTAATACCGCATAAGCGCACAGAATCGCATGATTCAGTGTGAAAAGCCCTGGCAGTATAGGATGGTCCCGCGTCTGATTAGCTGGTTGGTGAGGTAACGGCTCACCAAGGCGACGATCAGTAGCCGGCTTGAGAGAGTGAACGGCCACATTGGGACTGAGACACGGCCCAAACTCCTACGGGAGGCAGCAGTGGGGAATATTGCACAATGGGGGAAACCCTGATGCAGCGACGCCGCGTGAGTGAAGAAGTATTTCGGTATGTAAAGCTCTATCAGCAGGGAAGAAAACAGACGGTACCTGACTAAGAAGCCCCGGCTAACTA…
5	SD-49	Anaerostipes hadrus	Bacteria;Firmicutes;Clostridia;Clostridiales;Lachnospiraceae;Anaerostipes	CGMCC 1.46097		37 °C, anaerobic, 4 days, Lach-GAM medium	Please contact cgmcc@im.ac.cn or corresponding author (liusj@im.ac.cn) for details	GAACACCTTATTTGATTTTCTTCGGAACTGAAGATTTGGTGATTGAGTGGCGGACGGGTGAGTAACGCGTGGGTAACCTGCCCTGTACAGGGGGATAACAGTCAGAAATGACTGCTAATACCGCATAAGACCACAGCACCGCATGGTGCAGGGGTAAAAACTCCGGTGGTACAGGATGGACCCGCGTCTGATTAGCTGGTTGGTGAGGTAACGGCTCACCAAGGCGACGATCAGTAGCCGGCTTGAGAGAGTGAACGGCCACATTGGGACTGAGACACGGCCCAAACTCCTACGGGAGGCAGCAGTGGGGAATATTGCACAATGGGGGAAACCCTGATGCAGCGACGCCGCGTGAGTGAAGAAGTATCTCGGTATGTAAAGCTCTATCAGCAGGGAAGA…
6	Z-37	Anaerostipes hadrus	Bacteria;Firmicutes;Clostridia;Clostridiales;Lachnospiraceae;Anaerostipes	CGMCC 1.46103		37 °C, anaerobic, 4 days, Lach-GAM medium	Please contact cgmcc@im.ac.cn or corresponding author (liusj@im.ac.cn) for details	ATGCAGTCGAACGAAACACCTTATTTGATTTTCTTCGGAACTGAAGATTTGGTGATTGAGTGGCGGACGGGTGAGTAACGCGTGGGTAACCTGCCCTGTACAGGGGGATAACAGTCAGAAATGACTGCTAATACCGCATAAGACCACAGCACCGCATGGTGCAGGGGTAAAAACTCCGGTGGTACAGGATGGACCCGCGTCTGATTAGCTGGTTGGTGAGGTAACGGCTCACCAAGGCGACGATCAGTAGCCGGCTTGAGAGAGTGAACGGCCACATTGGGACTGAGACACGGCCCAAACTCCTACGGGAGGCAGCAGTGGGGAATATTGCACAATGGGGGAAACCCTGATGCAGCGACGCCGCGTGAGTGAAGAAGTATCTCGGTATGTAAAGCTCTA…
7	Lach-3	Anaerostipes hadrus	Bacteria;Firmicutes;Clostridia;Clostridiales;Lachnospiraceae;Anaerostipes	CGMCC 1.46022		37 °C, anaerobic, 4 days, Lach-GAM medium	Please contact cgmcc@im.ac.cn or corresponding author (liusj@im.ac.cn) for details	GCTCCCTCCTTACGGTTGGGTCACTGACTTCGGGCGTTACTGACTCCCATGGTGTGACGGGCGGTGTGTACAAGACCCGGGAACGTATTCACCGCGACATTCTGATTCGCGATTACTAGCGATTCCAGCTTCATGTAGTCGAGTTGCAGACTACAATCCGAACTGAGACGTTATTTTTGGGATTTGCTCACTCTCACGAGGCTGCTTCCCTCTGTTTACGCCATTGTAGCACGTGTGTAGCCCTGGTCATAAGGGGCATGATGATTTGACGTCGTCCCCACCTTCCTCCAGGTTATCCCTGGCAGTCTCTCTAGAGTGCCCACCTTATATGCTGGCTACTAAAGATAGGGGTTGCGCTCGTTGCGGGACTTAACCCAACATCTCACGACACGAGCTGAC…
8	NSJ-7	Anaerostipes hominis	Bacteria;Firmicutes;Clostridia;Clostridiales;Lachnospiraceae;Anaerostipes	CGMCC 1.32462		37 °C, anaerobic, 4 days, Lach-GAM medium	Please contact cgmcc@im.ac.cn or corresponding author (liusj@im.ac.cn) for details	AGGTTGGGTCACTGACTTCGGGCGTTACTGACTCCCATGGTGTGACGGGCGGTGTGTACAAGACCCGGGAACGTATTCACCGTGACATTCTGATTCACGATTACTAGCGATTCCAGCTTCATGTAGTCGAGTTGCAGACTACAATCCGAACTGAGACGTTATTTCTGGGATTTGCTTCGCCTCACGACTTCGCTTCCCTTTGTTTACGCCATTGTAGCACGTGTGTAGCCCTGGCCATAAGGGGCATGATGATTTGACGTCGTCCCCACCTTCCTCCAGGTTATCCCTGGCAGTCTCTCTAGAGTGCCCACCTTATATGCTGGCTACTAAAGATAGGGGTTGCGCTCGTTGCGGGACTTAACCCAACATCTCACGACACGAGCTGACGACAACCATGCA…
9	SD-18	Blautia faecis	Bacteria;Firmicutes;Clostridia;Clostridiales;Lachnospiraceae;Blautia	CGMCC 1.46019		37 °C, anaerobic, 4 days, Lach-GAM medium	Please contact cgmcc@im.ac.cn or corresponding author (liusj@im.ac.cn) for details	CGGGCGTTACTGACTCCCATGGTGTGACGGGCGGTGTGTACAAGACCCGGGAACGTATTCACCGCGGCATTCTGATCCGCGATTACTAGCGATTCCAGCTTCGTGCAGTCGAGTTGCAGACTGCAGTCCGAACTGGGACGTTATTTTTGAGATTTGCCCACCCTCGCGGGTTCGCTTCCCTTTGTTTACGCCATTGTAGCACGTGTGTAGCCCAAATCATAAGGGGCATGATGATTTGACGTCATCCCCGCCTTCCTCCAGGTTATCCCTGGCAGTCTCCTCAGAGTGCCCACCATTACGTGCTGGCTACTAAGGATAGGGGTTGCGCTCGTTGCGGGACTTAACCCAACATCTCACGACACGAGCTGACGACAACCATGCACCACCTGTCTCCCCTGT…
10	SD3-13	Blautia hominis	Bacteria;Firmicutes;Clostridia;Clostridiales;Lachnospiraceae;Blautia	CGMCC 1.46104		37 °C, anaerobic, 4 days, Lach-GAM medium	Please contact cgmcc@im.ac.cn or corresponding author (liusj@im.ac.cn) for details	GTGACTGAGCGGCGGACGGGTGAGTAACGCGTGGGTAACCTGCCTCATACAGGGGGATAACAGTTAGAAATGGCTGCTAATACCGCATAAGCGCACAGGACCGCATGGTCTGGTGTGAAAAACTCCGGTGGTATGAGATGGACCCGCGTCTGATTAGCTAGTTGGAGGGGTAACGGCCCACCAAGGCGACGATCAGTAGCCGGCCTGAGAGGGTGAACGGCCACATTGGGACTGAGACACGGCCCAGACTCCTACGGGAGGCAGCAGTGGGGAATATTGCACAATGGGGGAAACCCTGATGCAGCGACGCCGCGTGAAGGAAGAAGTATCTCGGTATGTAAACTTCTATCAGCAGGGAAGAAAATGACGGTACCTGACTAAGAAGCCCCGGCTAACTAC…
11	NSJ-159	Blautia hominis	Bacteria;Firmicutes;Clostridia;Clostridiales;Lachnospiraceae;Blautia	CGMCC 1.46105		37 °C, anaerobic, 4 days, Lach-GAM medium	Please contact cgmcc@im.ac.cn or corresponding author (liusj@im.ac.cn) for details	TTGTGACTGAGCGGCGGACGGGTGAGTAACGCGTGGGTAACCTGCCTCATACAGGGGGATAACAGTTAGAAATGGCTGCTAATACCGCATAAGCGCACAGGACCGCATGGTCTGGTGTGAAAAACTCCGGTGGTATGAGATGGACCCGCGTCTGATTAGCTAGTTGGAGGGGTAACGGCCCACCAAGGCGACGATCAGTAGCCGGCCTGAGAGGGTGAACGGCCACATTGGGACTGAGACACGGCCCAGACTCCTACGGGAGGCAGCAGTGGGGAATATTGCACAATGGGGGAAACCCTGATGCAGCGACGCCGCGTGAAGGAAGAAGTATCTCGGTATGTAAACTTCTATCAGCAGGGAAGAAAATGACGGTACCTGACTAAGAAGCCCCGGCTAACT…
12	NSJ-175	Blautia hominis	Bacteria;Firmicutes;Clostridia;Clostridiales;Lachnospiraceae;Blautia	CGMCC 1.17932		37 °C, anaerobic, 4 days, Lach-GAM medium	Please contact cgmcc@im.ac.cn or corresponding author (liusj@im.ac.cn) for details	GTGACTGAGCGGCGGACGGGTGAGTAACGCGTGGGTAACCTGCCTCATACAGGGGGATAACAGTTAGAAATGGCTGCTAATACCGCATAAGCGCACAGGACCGCATGGTCTGGTGTGAAAAACTCCGGTGGTATGAGATGGACCCGCGTCTGATTAGCTAGTTGGAGGGGTAACGGCCCACCAAGGCGACGATCAGTAGCCGGCCTGAGAGGGTGAACGGCCACATTGGGACTGAGACACGGCCCAGACTCCTACGGGAGGCAGCAGTGGGGAATATTGCACAATGGGGGAAACCCTGATGCAGCGACGCCGCGTGAAGGAAGAAGTATCTCGGTATGTAAACTTCTATCAGCAGGGAAGAAAATGACGGTACCTGACTAAGAAGCCCCGGCTAACTAC…
13	NSJ-165	Blautia acetigenes	Bacteria;Firmicutes;Clostridia;Clostridiales;Lachnospiraceae;Blautia	CGMCC 1.17923		37 °C, anaerobic, 4 days, Lach-GAM medium	Please contact cgmcc@im.ac.cn or corresponding author (liusj@im.ac.cn) for details	TTTGTGACTGAGCGGCGGACGGGTGAGTAACGCGTGGGTAACCTGCCTCATACAGGGGGATAACAGTTAGAAATGGCTGCTAATACCGCATAAGCGCACAGGACCGCATGGTCTGGTGTGAAAAACTCCGGTGGTATGAGATGGACCCGCGTCTGATTAGCTAGTTGGAGGGGTAACGGCCCACCAAGGCGACGATCAGTAGCCGGCCTGAGAGGGTGAACGGCCACATTGGGACTGAGACACGGCCCAGACTCCTACGGGAGGCAGCAGTGGGGAATATTGCACAATGGGGGAAACCCTGATGCAGCGACGCCGCGTGAAGGAAGAAGTATCTCGGTATGTAAACTTCTATCAGCAGGGAAGAAAATGACGGTACCTGACTAAGAAGCCCCGGCTAAC…
14	S-89	Blautia hominis	Bacteria;Firmicutes;Clostridia;Clostridiales;Lachnospiraceae;Blautia	CGMCC 1.46106		37 °C, anaerobic, 4 days, Lach-GAM medium	Please contact cgmcc@im.ac.cn or corresponding author (liusj@im.ac.cn) for details	GTGACTGAGCGGCGGACGGGTGAGTAACGCGTGGGTAACCTGCCTCATACAGGGGGATAACAGTTAGAAATGGCTGCTAATACCGCATAAGCGCACAGGACCGCATGGTCTGGTGTGAAAAACTCCGGTGGTATGAGATGGACCCGCGTCTGATTAGCTAGTTGGAGGGGTAACGGCCCACCAAGGCGACGATCAGTAGCCGGCCTGAGAGGGTGAACGGCCACATTGGGACTGAGACACGGCCCAGACTCCTACGGGAGGCAGCAGTGGGGAATATTGCACAATGGGGGAAACCCTGATGCAGCGACGCCGCGTGAAGGAAGAAGTATCTCGGTATGTAAACTTCTATCAGCAGGGAAGAAAATGACGGTACCTGACTAAGAAGCCCCGGCTAACTAC…
15	S-48	Blautia hominis	Bacteria;Firmicutes;Clostridia;Clostridiales;Lachnospiraceae;Blautia	CGMCC 1.46107		37 °C, anaerobic, 4 days, Lach-GAM medium	Please contact cgmcc@im.ac.cn or corresponding author (liusj@im.ac.cn) for details	TTTGTGACTGAGCGGCGGACGGGTGAGTAACGCGTGGGTAACCTGCCTCATACAGGGGGATAACAGTTAGAAATGGCTGCTAATACCGCATAAGCGCACAGGACCGCATGGTCTGGTGTGAAAAACTCCGGTGGTATGAGATGGACCCGCGTCTGATTAGCTAGTTGGAGGGGTAACGGCCCACCAAGGCGACGATCAGTAGCCGGCCTGAGAGGGTGAACGGCCACATTGGGACTGAGACACGGCCCAGACTCCTACGGGAGGCAGCAGTGGGGAATATTGCACAATGGGGGAAACCCTGATGCAGCGACGCCGCGTGAAGGAAGAAGTATCTCGGTATGTAAACTTCTATCAGCAGGGAAGAAAATGACGGTACCTGACTAAGAAGCCCCGGCTAAC…
16	Ban1-90	Blautia hydrogenotrophica	Bacteria;Firmicutes;Clostridia;Clostridiales;Lachnospiraceae;Blautia	CGMCC 1.32971		37 °C, anaerobic, 4 days, Lach-GAM medium	Please contact cgmcc@im.ac.cn or corresponding author (liusj@im.ac.cn) for details	CTGACTTCGGGCGTTACTGACTCCCATGGTGTGACGGGCGGTGTGTACAAGACCCGGGAACGTATTCACCGCGACATTCTGATTCGCGATTACTAGCGATTCCAGCTTCATGTAGTCGAGTTGCAGACTACAATCCGAACTGAGACGTTATTTTTGAGATTTGCTCCAGGTCACCCCTTCGCTTCCCTTTGTTTACGCCATTGTAGCACGTGTGTAGCCCAAATCATAAGGGGCATGATGATTTGACGTCATCCCCACCTTCCTCCAGGTTATCCCTGGCAGTCTCCCTAGAGTGCCCAGCTCTACCTGCTGGCTACTAAGAATAAGGGTTGCGCTCGTTGCGGGACTTAACCCAACATCTCACGACACGAGCTGACGACAACCATGCACCACCTGTCT…
17	D10-84	Blautia luti	Bacteria;Firmicutes;Clostridia;Clostridiales;Lachnospiraceae;Blautia	CGMCC 1.32967		37 °C, anaerobic, 4 days, Lach-GAM medium	Please contact cgmcc@im.ac.cn or corresponding author (liusj@im.ac.cn) for details	AGTCAGAAATGACTGCTAATACCGCATAAGCGCACAGAGCTGCATGGCTCCGGTGTGAAAAACTCCGGTGGTATAAGATGGACCCGCGTTGGATTAGCTAGTTGGTGAGGTAACGGCCCACCAAGGCGACGATCCATAGCCGGCCTGAGAGGGTGAACGGCCACATTGGGACTGAGACACGGCCCAGACTCCTACGGGAGGCAGCAGTGGGGAATATTGCACAATGGGGGAAACCCTGATGCAGCGACGCCGCGTGAAGGAAGAAGTATCTCGGTATGTAAACTTCTATCAGCAGGGAAGAAAATGACGGTACCTGACTAAGAAGCCCCGGCTAACTACGTGCCAGCAGCCGCGGTAATACGTAGGGGGCAAGCGTTATCCGGATTTACTGGGTGTAAA…
18	Lach-24	Blautia obeum	Bacteria;Firmicutes;Clostridia;Clostridiales;Lachnospiraceae;Blautia	CGMCC 1.46108		37 °C, anaerobic, 4 days, Lach-GAM medium	Please contact cgmcc@im.ac.cn or corresponding author (liusj@im.ac.cn) for details	CATTGAAGCTTCGGCAGATTTGGCTTGTTTCTAGTGGCGGACGGGTGAGTAACGCGTGGGTAACCTGCCTTATACAGGGGGATAACAACCAGAAATGGTTGCTAATACCGCATAAGCGCACAGGACCGCATGGTCCGGTGTGAAAAACTCCGGTGGTATAAGATGGACCCGCGTTGGATTAGCTAGTTGGCAGGGTAACGCCTACCAAGGCGACGATCCATAGCCGGCCTGAGAGGGTGAACGGCCACATTGGGACTGAGACACGGCCCAGACTCCTACGGGAGGCAGCAGTGGGGAATATTGCACAATGGGGGAAACCCTGATGCAGCGACGCCGCGTGAAGGAAGAAGTATCTCGGTATGTAAACCTCTATCAGCAGGGAAGATAGGGCGGTTCCTG…
19	Ban3-82	Blautia obeum	Bacteria;Firmicutes;Clostridia;Clostridiales;Lachnospiraceae;Blautia	CGMCC 1.46109		37 °C, anaerobic, 4 days, Lach-GAM medium	Please contact cgmcc@im.ac.cn or corresponding author (liusj@im.ac.cn) for details	TTCGGTTTCTAGTGGCGGACGGGTGAGTAACGCGTGGGTAACCTGCCTTATACAGGGGGATAACAACCAGAAATGGTTGCTAATACCGCATAAGCGCACAGGACCGCATGGTCCGGTGTGAAAAACTCCGGTGGTATAAGATGGACCCGCGTTGGATTAGCTAGTTGGCAGGGTAACGGCCTACCAAGGCGACGATCCATAGCCGGCCTGAGAGGGTGAACGGCCACATTGGGACTGAGACACGGCCCAGACTCCTACGGGAGGCAGCAGTGGGGAATATTGCACAATGGGGGAAACCCTGATGCAGCGACGCCGCGTGAAGGAAGAAGTATCTCGGTATGTAAACTTCTATCAGCAGGGAAGATAGTGACGGTACCTGACTAAGAAGCCCCGGCTAAC…
20	SD-4	Blautia obeum	Bacteria;Firmicutes;Clostridia;Clostridiales;Lachnospiraceae;Blautia	CGMCC 1.46005		37 °C, anaerobic, 4 days, Lach-GAM medium	Please contact cgmcc@im.ac.cn or corresponding author (liusj@im.ac.cn) for details	TTCGGTTTCTAGTGGCGGACGGGTGAGTAACGCGTGGGTAACCTGCCTTATACAGGGGGATAACAACCAGAAATGGTTGCTAATACCGCATAAGCGCACAGGACCGCATGGTCCGGTGTGAAAAACTCCGGTGGTATAAGATGGACCCGCGTTGGATTAGCTAGTTGGCAGGGTAACGGCCTACCAAGGCGACGATCCATAGCCGGCCTGAGAGGGTGAACGGCCACATTGGGACTGAGACACGGCCCAGACTCCTACGGGAGGCAGCAGTGGGGAATATTGCACAATGGGGGAAACCCTGATGCAGCGACGCCGCGTGAAGGAAGAAGTATCTCGGTATGTAAACTTCTATCAGCAGGGAAGATAGTGACGGTACCTGACTAAGAAGCCCCGGCTAAC…
21	NSJ-161	Blautia obeum	Bacteria;Firmicutes;Clostridia;Clostridiales;Lachnospiraceae;Blautia	CGMCC 1.46110		37 °C, anaerobic, 4 days, Lach-GAM medium	Please contact cgmcc@im.ac.cn or corresponding author (liusj@im.ac.cn) for details	GTTTCTAGTGGCGGACGGGTGAGTAACGCGTGGGTAACCTGCCTTATACAGGGGGATAACAACCAGAAATGGTTGCTAATACCGCATAAGCGCACAGGACCGCATGGTCCGGTGTGAAAAACTCCGGTGGTATAAGATGGACCCGCGTTGGATTAGCTAGTTGGCAGGGTAACGGCCTACCAAGGCGACGATCCATAGCCGGCCTGAGAGGGTGAACGGCCACATTGGGACTGAGACACGGCCCAGACTCCTACGGGAGGCAGCAGTGGGGAATATTGCACAATGGGGGAAACCCTGATGCAGCGACGCCGCGTGAAGGAAGAAGTATCTCGGTATGTAAACTTCTATCAGCAGGGAAGATAGTGACGGTACCTGACTAAGAAGCCCCGGCTAACTACG…
22	AT-40	Blautia obeum	Bacteria;Firmicutes;Clostridia;Clostridiales;Lachnospiraceae;Blautia	CGMCC 1.32541		37 °C, anaerobic, 4 days, Lach-GAM medium	Please contact cgmcc@im.ac.cn or corresponding author (liusj@im.ac.cn) for details	TTCGGCAGCTCCTTCTTTGCAGTTAGGTCACTGACTTCGGGCGTTACTGACTCCCATGGTGTGACGGGCGGTGTGTACAAGACCCGGGAACGTATTCACCGCGGCATTCTGATCCGCGATTACTAGCGATTCCAGCTTCGTGCAGTCGAGTTGCAGACTGCAGTCCGAACTGGGACGTTATTTTTGGGATTTGCTTACCTTCGCAGGCTTGCTTCCCTTTGTTTACGCCATTGTAGCACGTGTGTAGCCCAAATCATAAGGGGCATGATGATTTGACGTCATCCCCGCCTTCCTCCAGGTTATCCCTGGCAGTCTCCTCAGAGTGCCCAGCCGAACTGCTGGCTACTGGGGATAGGGGTTGCGCTCGTTGCGGGACTTAACCCAACATCTCACGACACG…
23	Lach-4	Blautia producta	Bacteria;Firmicutes;Clostridia;Clostridiales;Lachnospiraceae;Blautia	CGMCC 1.46023		37 °C, anaerobic, 2 days, Lach-GAM medium	Please contact cgmcc@im.ac.cn or corresponding author (liusj@im.ac.cn) for details	TAGGTCACTGACTTCGGGCGTTACTGACTCCCATGGTGTGACGGGCGGTGTGTACAAGACCCGGGAACGTATTCACCGCGGCATTCTGATCCGCGATTACTAGCGATTCCAGCTTCGTGCAGTCGAGTTGCAGACTGCAGTCCGAACTGGGACGTTATTTTTGGGATTCGCTCAACATCGCTGTCTCGCTTCCCTTTGTTTACGCCATTGTAGCACGTGTGTAGCCCAAATCATAAGGGGCATGATGATTTGACGTCGTCCCCGCCTTCCTCCGGGTTATCCCCGGCAGTCTCCCTAGAGTGCCCACCATCATGTGCTGGCTACTAAGGATAAGGGTTGCGCTCGTTGCGGGACTTAACCCAACATCTCACGACACGAGCTGACGACAACCATGCACCA…
24	YM-1	Blautia stercoris	Bacteria;Firmicutes;Clostridia;Clostridiales;Lachnospiraceae;Blautia	CGMCC 1.32484		37 °C, anaerobic, 4 days, Lach-GAM medium	Please contact cgmcc@im.ac.cn or corresponding author (liusj@im.ac.cn) for details	CCCTTTCATCCCGCCTTCGGCAGCTCCCTCCTACGGTTGGGTCACTGACTTCGGGCGTTACTGACTCCCATGGTGTGACGGGCGGTGTGTACAAGACCCGGGAACGTATTCACCGCGACATTCTGATTCGCGATTACTAGCGATTCCAGCTTCGTGCAGTCGAGTTGCAGACTGCAGTCCGAACTGGGACGTTATTTTTGGGATTTGCTCCCCCTCGCGGGCTCGCTTCCCTTTGTTTACGCCATTGTAGCACGTGTGTAGCCCAAATCATAAGGGGCATGATGATTTGACGTCGTCCCCGCCTTCCTCCAGGTTATCCCTGGCAGTCTCCACAGAGTGCCCAGCTTTACCTGCTGGCTACTGAGGATAGGGGTTGCGCTCGTTGCGGGACTTAACCCA…
25	Z-91	Blautia wexlerae	Bacteria;Firmicutes;Clostridia;Clostridiales;Lachnospiraceae;Blautia	CGMCC 1.46111		37 °C, anaerobic, 4 days, Lach-GAM medium	Please contact cgmcc@im.ac.cn or corresponding author (liusj@im.ac.cn) for details	TAATTTCTAGTGGCGGACGGGTGAGTAACGCGTGGGTAACCTGCCTTATACAGGGGGATAACAGTCAGAAATGGCTGCTAATACCGCATAAGCGCACAGAGCTGCATGGCTCAGTGTGAAAAACTCCGGTGGTATAAGATGGACCCGCGTTGGATTAGCTTGTTGGTGGGGTAACGGCCCACCAAGGCGACGATCCATAGCCGGCCTGAGAGGGTGAACGGCCACATTGGGACTGAGACACGGCCCAGACTCCTACGGGAGGCAGCAGTGGGGAATATTGCACAATGGGGGAAACCCTGATGCAGCGACGCCGCGTGAAGGAAGAAGTATCTCGGTATGTAAACTTCTATCAGCAGGGAAGATAGTGACGGTACCTGACTAAGAAGCCCCGGCTAACTA…
26	Z-36	Blautia wexlerae	Bacteria;Firmicutes;Clostridia;Clostridiales;Lachnospiraceae;Blautia	CGMCC 1.46112		37 °C, anaerobic, 3 days, Lach-GAM medium	Please contact cgmcc@im.ac.cn or corresponding author (liusj@im.ac.cn) for details	GGCGGACGGGTGAGTAACGCGTGGGTAACCTGCCTTATACAGGGGGATAACAGTCAGAAATGGCTGCTAATACCGCATAAGCGCACAGAGCTGCATGGCTCAGTGTGAAAAACTCCGGTGGTATAAGATGGACCCGCGTTGGATTAGCTTGTTGGTGGGGTAACGGCCCACCAAGGCGACGATCCATAGCCGGCCTGAGAGGGTGAACGGCCACATTGGGACTGAGACACGGCCCAGACTCCTACGGGAGGCAGCAGTGGGGAATATTGCACAATGGGGGAAACCCTGATGCAGCGACGCCGCGTGAAGGAAGAAGTATCTCGGTATGTAAACTTCTATCAGCAGGGAAGATAGTGACGGTACCTGACTAAGAAGCCCCGGCTAACTACGTGCCAGCAG…
27	NSJ-168	Blautia wexlerae	Bacteria;Firmicutes;Clostridia;Clostridiales;Lachnospiraceae;Blautia	CGMCC 1.17925		37 °C, anaerobic, 4 days, Lach-GAM medium	Please contact cgmcc@im.ac.cn or corresponding author (liusj@im.ac.cn) for details	ATTGAGACTTCGGTGGATTTGATCTATTTCTAGTGGCGGACGGGTGAGTAACGCGTGGGTAACCTGCCTTATACAGGGGGATAACAGTCAGAAATGGCTGCTAATACCGCATAAGCGCACAGAGCTGCATGGCTCAGTGTGAAAAACTCCGGTGGTATAAGATGGACCCGCGTTGGATTAGCTGGTTGGTGGGGTAACGGCCCACCAAGGCGACGATCCATAGCCGGCCTGAGAGGGTGAACGGCCACATTGGGACTGAGACACGGCCCAGACTCCTACGGGAGGCAGCAGTGGGGAATATTGCACAATGGGGGAAACCCTGATGCAGCGACGCCGCGTGAAGGAAGAAGTATCTCGGTATGTAAACTTCTATCAGCAGGGAAGATAGTGACGGTACCT…
28	H1	Blautia wexlerae	Bacteria;Firmicutes;Clostridia;Clostridiales;Lachnospiraceae;Blautia	CGMCC 1.3297		37 °C, anaerobic, 4 days, Lach-GAM medium	Please contact cgmcc@im.ac.cn or corresponding author (liusj@im.ac.cn) for details	CAGCTCCTTCTTTGCAGTTAGGTCACTGACTTCGGGCGTTACTGACTCCCATGGTGTGACGGGCGGTGTGTACAAGACCCGGGAACGTATTCACCGCGGCATTCTGATCCGCGATTACTAGCGATTCCAGCTTCGTGTAGTCGGGTTGCAGACTACAGTCCGAACTGGGACGTTATTTTTGGGATTTGCTCCATCTCACAATCTCGCTTCCCTTTGTTTACGCCATTGTAGCACGTGTGTAGCCCAAATCATAAGGGGCATGATGATTTGACGTCATCCCCGCCTTCCTCCAGGTTATCCCTGGCAGTCTCCCCAGAGTGCCCACCTTAAATGCTGGCTACTGAGGATAGGGGTTGCGCTCGTTGCGGGACTTAACCCAACATCTCACGACACGAGCTG…
29	NSJ-170	Blautia luti	Bacteria;Firmicutes;Clostridia;Clostridiales;Lachnospiraceae;Blautia	CGMCC 1.17926		37 °C, anaerobic, 4 days, Lach-GAM medium	Please contact cgmcc@im.ac.cn or corresponding author (liusj@im.ac.cn) for details	TGTTTCTAGTGGCGGACGGGTGAGTAACGCGTGGGTAACCTGCCTTATACAGGGGGATAACAGTCAGAAATGGCTGCTAATACCGCATAAGCGCACAGAGCTGCATGGCTCCGTGTGAAAAACTCCGGTGGTATAAGATGGACCCGCGTTGGATTAGCTTGTTGGCGGGGTAACGGCCTACCAAGGCGACGATCCATAGCCGGCCTGAGAGGGTGAACGGCCACATTGGGACTGAGACACGGCCCAGACTCCTACGGGAGGCAGCAGTGGGGAATATTGCACAATGGGGGAAACCCTGATGCAGCGACGCCGCGTGAAGGAAGAAGTATCTCGGTATGTAAACTTCTATCAGCAGGGAAGAGATTGACGGTACCTGACTAAGAAGCCCCGGCTAACTAC…
30	R3-23	Blautia luti	Bacteria;Firmicutes;Clostridia;Clostridiales;Lachnospiraceae;Blautia	CGMCC 1.46113		37 °C, anaerobic, 4 days, Lach-GAM medium	Please contact cgmcc@im.ac.cn or corresponding author (liusj@im.ac.cn) for details	TTGTTTCTAGTGGCGGACGGGTGAGTAACGCGTGGGTAACCTGCCTTATACAGGGGGATAACAGTCAGAAATGGCTGCTAATACCGCATAAGCGCACAGAGCTGCATGGCTCCGTGTGAAAAACTCCGGTGGTATAAGATGGACCCGCGTTGGATTAGCTTGTTGGCGGGGTAACGGCCTACCAAGGCGACGATCCATAGCCGGCCTGAGAGGGTGAACGGCCACATTGGGACTGAGACACGGCCCAGACTCCTACGGGAGGCAGCAGTGGGGAATATTGCACAATGGGGGAAACCCTGATGCAGCGACGCCGCGTGAAGGAAGAAGTATCTCGGTATGTAAACTTCTATCAGCAGGGAAGAGATTGACGGTACCTGACTAAGAAGCCCCGGCTAACTA…
31	ZN-23	Blautia luti	Bacteria;Firmicutes;Clostridia;Clostridiales;Lachnospiraceae;Blautia	CGMCC 1.46114		37 °C, anaerobic, 4 days, Lach-GAM medium	Please contact cgmcc@im.ac.cn or corresponding author (liusj@im.ac.cn) for details	TGTTTCTAGTGGCGGACGGGTGAGTAACGCGTGGGTAACCTGCCTTATACAGGGGGATAACAGTCAGAAATGGCTGCTAATACCGCATAAGCGCACAGAGCTGCATGGCTCCGTGTGAAAAACTCCGGTGGTATAAGATGGACCCGCGTTGGATTAGCTTGTTGGCGGGGTAACGGCCTACCAAGGCGACGATCCATAGCCGGCCTGAGAGGGTGAACGGCCACATTGGGACTGAGACACGGCCCAGACTCCTACGGGAGGCAGCAGTGGGGAATATTGCACAATGGGGGAAACCCTGATGCAGCGACGCCGCGTGAAGGAAGAAGTATCTCGGTATGTAAACTTCTATCAGCAGGGAAGAGATTGACGGTACCTGACTAAGAAGCCCCGGCTAACTAC…
32	Z-21	Blautia luti	Bacteria;Firmicutes;Clostridia;Clostridiales;Lachnospiraceae;Blautia	CGMCC 1.46115		37 °C, anaerobic, 4 days, Lach-GAM medium	Please contact cgmcc@im.ac.cn or corresponding author (liusj@im.ac.cn) for details	GATTCTATTTCTAGTGGCGGACGGGTGAGTAACGCGTGGGTAACCTGCCTTATACAGGGGGATAACAGTCAGAAATGGCTGCTAATACCGCATAAGCGCACAGAGCTGCATGGCTCAGTGTGAAAAACTCCGGTGGTATAAGATGGACCCGCGTTGGATTAGCTTGTTGGTGGGGTAACGGCCCACCAAGGCGACGATCCATAGCCGGCCTGAGAGGGTGAACGGCCACATTGGGACTGAGACACGGCCCAGACTCCTACGGGAGGCAGCAGTGGGGAATATTGCACAATGGGGGAAACCCTGATGCAGCGACGCCGCGTGAAGGAAGAAGTATCTCGGTATGTAAACTTCTATCAGCAGGGAAGATAGTGACGGTACCTGACTAAGAAGCCCCGGCTA…
33	NSJ-140	Blautia massiliensis	Bacteria;Firmicutes;Clostridia;Clostridiales;Lachnospiraceae;Blautia	CGMCC 1.17878		37 °C, anaerobic, 4 days, Lach-GAM medium	Please contact cgmcc@im.ac.cn or corresponding author (liusj@im.ac.cn) for details	TTTATTGAAAGCTTCGGTCGATTTAATATTGAGATTCTAGTGGCGGACGGGTGAGTAACGCGTGGGTAACCTGCCTTGTACAGGGGGATAACAGTCAGAAATGACTGCTAATACCGCATAAGCGCACAGAGCTGCATGGCTCAGTGTGAAAAACTCCGGTGGTATAAGATGGACCCGCGTTGGATTAGCTAGTTGGTGAGGTAACGGCCCACCAAGGCGACGATCCATAGCCGGCCTGAGAGGGTGAACGGCCACATTGGGACTGAGACACGGCCCAGACTCCTACGGGAGGCAGCAGTGGGGAATATTGCACAATGGGGGAAACCCTGATGCAGCGACGCCGCGTGAAGGAAGAAGTATCTCGGTATGTAAACTTCTATCAGCAGGGAAGAAAATGAC…
34	NSJ-166	Blautia fragilis	Bacteria;Firmicutes;Clostridia;Clostridiales;Lachnospiraceae;Blautia	CGMCC 1.46116		37 °C, anaerobic, 4 days, Lach-GAM medium	Please contact cgmcc@im.ac.cn or corresponding author (liusj@im.ac.cn) for details	CCTCCTTACGGTTAGGTCACTGACTTCGGGCGTTACTGACTCCCATGGTGTGACGGGCGGTGTGTACAAGACCCGGGAACGTATTCACCGCGGCATTCTGATCCGCGATTACTAGCGATTCCAGCTTCGTGTAGTCGGGTTGCAGACTACAGTCCGAACTGGGACGTTATTTTTGGGATTTGCCCACCCTCGCGGGTTCGCTTCCCTTTGTTTACGCCATTGTAGCACGTGTGTAGCCCAAATCATAAGGGGCATGATGATTTGACGTCATCCCCGCCTTCCTCCAGGTTATCCCTGGCAGTCTCCTCAGAGTGCCCACCTTAAATGCTGGCTACTGGGGATAGGGGTTGCGCTCGTTGCGGGACTTAACCCAACATCTCACGACACGAGCTGACGACA…
35	NSJ-155	Blautia obeum	Bacteria;Firmicutes;Clostridia;Clostridiales;Lachnospiraceae;Blautia	CGMCC 1.17917		37 °C, anaerobic, 4 days, Lach-GAM medium	Please contact cgmcc@im.ac.cn or corresponding author (liusj@im.ac.cn) for details	GGGGACATGGGTCGCTTCGGCAGCTCCTTCTTTGCAGTTAGGTCACTGACTTCGGGCGTTACTGACTCCCATGGTGTGACGGGCGGTGTGTACAAGACCCGGGAACGTATTCACCGCGGCATTCTGATCCGCGATTACTAGCGATTCCAGCTTCGTGCAGTCGAGTTGCAGACTGCAGTCCGAACTGGGACGTTATTTTTGGGATTTGCTTACCTTCGCAGGCTTGCTTCCCTTTGTTTACGCCATTGTAGCACGTGTGTAGCCCAAATCATAAGGGGCATGATGATTTGACGTCATCCCCGCCTTCCTCCAGGTTATCCCTGGCAGTCTCCTCAGAGTGCCCGGCCGAACTGCTGGCTACTGGGGATAGGGGTTGCGCTCGTTGCGGGACTTAACCCA…
36	NSJ-157	Blautia beijingensis	Bacteria;Firmicutes;Clostridia;Clostridiales;Lachnospiraceae;Blautia	CGMCC 1.17918		37 °C, anaerobic, 4 days, Lach-GAM medium	Please contact cgmcc@im.ac.cn or corresponding author (liusj@im.ac.cn) for details	GATTCTAGTGGCGGACGGGTGAGTAACGCGTGGGTAACCTGCCTTGTACAGGGGGATAACAGTCAGAAATGACTGCTAATACCGCATAAGCGCACAGAGCTGCATGGCTCAGTGTGAAAAACTCCGGTGGTATAAGATGGACCCGCGTTGGATTAGCTAGTTGGTGAGGTAACGGCCCACCAAGGCGACGATCCATAGCCGGCCTGAGAGGGTGAACGGCCACATTGGGACTGAGACACGGCCCAGACTCCTACGGGAGGCAGCAGTGGGGAATATTGCACAATGGGGGAAACCCTGATGCAGCGACGCCGCGTGAAGGAAGAAGTATCTCGGTATGTAAACTTCTATCAGCAGGGAAGAAAATGACGGTACCTGACTAAGAAGCCCCGGCTAACTACG…
37	Lach-11	Blautia wexlerae	Bacteria;Firmicutes;Clostridia;Clostridiales;Lachnospiraceae;Blautia	CGMCC 1.4603		37 °C, anaerobic, 4 days, Lach-GAM medium	Please contact cgmcc@im.ac.cn or corresponding author (liusj@im.ac.cn) for details	GATTCTATTTCTAGTGGCGGACGGGTGAGTAACGCGTGGGTAACCTGCCTTATACAGGGGGATAACAGTCAGAAATGGCTGCTAATACCGCATAAGCGCACAGAGCTGCATGGCTCAGTGTGAAAAACTCCGGTGGTATAAGATGGACCCGCGTTGGATTAGCTTGTTGGTGGGGTAACGGCCCACCAAGGCGACGATCCATAGCCGGCCTGAGAGGGTGAACGGCCACATTGGGACTGAGACACGGCCCAGACTCCTACGGGAGGCAGCAGTGGGGAATATTGCACAATGGGGGAAACCCTGATGCAGCGACGCCGCGTGAAGGAAGAAGTATCTCGGTATGTAAACTTCTATCAGCAGGGAAGATAGTGACGGTACCTGACTAAGAAGCCCCGGCTA…
38	NSJ-34	Blautia celeris	Bacteria;Firmicutes;Clostridia;Clostridiales;Lachnospiraceae;Blautia	CGMCC 1.32807		37 °C, anaerobic, 4 days, Lach-GAM medium	Please contact cgmcc@im.ac.cn or corresponding author (liusj@im.ac.cn) for details	CTTTTCGGGTTCCGCCTTCGGCAGCTCCCTCCTATAAGGTTGGGTCACTGACTTCGGGCGTTACTGACTCCCATGGTGTGACGGGCGGTGTGTACAAGACCCGGGAACGTATTCACCGCGACATTCTGATTCGCGATTACTAGCGATTCCAGCTTCGTGCAGTCGAGTTGCAGACTGCAGTCCGAACTGGGACGTTATTTTTGGGATTTGCTCAACATCGCTGTCTCGCTTCCCTTTGTTTACGCCATTGTAGCACGTGTGTAGCCCAAATCATAAGGGGCATGATGATTTGACGTCGTCCCCGCCTTCCTCCGGGTTATCCCCGGCAGTCTCCCTAGAGTGCCCAGCTTCACCTGCTGGCTACTAAGGATAGGGGTTGCGCTCGTTGCGGGACTTAAC…
39	M29	Blautia difficilis	Bacteria;Firmicutes;Clostridia;Clostridiales;Lachnospiraceae;Blautia	CGMCC 1.32889		37 °C, anaerobic, 4 days, Lach-GAM medium	Please contact cgmcc@im.ac.cn or corresponding author (liusj@im.ac.cn) for details	TCCTCCCTTGCGGTTAGGTCACTGACTTCGGGCGTTACTGACTCCCATGGTGTGACGGGCGGTGTGTACAAGACCCGGGAACGTATTCACCGCGGCATTCTGATCCGCGATTACTAGCGATTCCAGCTTCGTGCAGTCGAGTTGCAGACTGCAGTCCGAACTGGGACGTTATTTTTGGGATTTGCTTACCTTCACAGGCTTGCTTCCCTTTGTTTACGCCATTGTAGCACGTGTGTAGCCCAAATCATAAGGGGCATGATGATTTGACGTCATCCCCGCCTTCCTCCAGGTTATCCCTGGCAGTCTCCACAGAGTGCCCAGCCGGACTGCTGGCTACTGAGGATAGGGGTTGCGCTCGTTGCGGGACTTAACCCAACATCTCACGACACGAGCTGACGA…
40	27-44	Blautia intestinalis	Bacteria;Firmicutes;Clostridia;Clostridiales;Lachnospiraceae;Blautia	CGMCC 1.52850		37 °C, anaerobic, 4 days, Lach-GAM medium	Please contact cgmcc@im.ac.cn or corresponding author (liusj@im.ac.cn) for details	TAGGTCACTGACTTCGGGCGTTACTGACTCCCATGGTGTGACGGGCGGTGTGTACAAGACCCGGGAACGTATTCACCGCGGCATTCTGATCCGCGATTACTAGCGATTCCAGCTTCGTGCAGTCGAGTTGCAGACTGCAGTCCGAACTGGGACGTTATTTTTGGGATTTGCTTACCCTCGCAGGCTCGCTTCCCTTTGTTTACGCCATTGTAGCACGTGTGTAGCCCAAATCATAAGGGGCATGATGATTTGACGTCATCCCCGCCTTCCTCCAGGTTATCCCTGGCAGTCTCCTCAGAGTGCCCATCTTAAATGCTGGCTACTGGGGATAGGGGTTGCGCTCGTTGCGGGACTTAACCCAACATCTCACGACACGAGCTGACGACAACCATGCACCAC…
41	M16	Blautia lenta	Bacteria;Firmicutes;Clostridia;Clostridiales;Lachnospiraceae;Blautia	CGMCC 1.32888		37 °C, anaerobic, 4 days, Lach-GAM medium	Please contact cgmcc@im.ac.cn or corresponding author (liusj@im.ac.cn) for details	TCCGCCTTCGGCAGCTCCTTCTTGCGGTTAGGTCACTGACTTCGGGCGTTACTGACTCCCATGGTGTGACGGGCGGTGTGTACAAGACCCGGGAACGTATTCACCGCGGCATTCTGATCCGCGATTACTAGCGATTCCAGCTTCGTGTAGTCGGGTTGCAGACTACAGTCCGAACTGGGACGTTATTTTTGGGATTTGCTCCATGTCACCCTCTCGCTTCCCTTTGTTTACGCCATTGTAGCACGTGTGTAGCCCAAATCATAAGGGGCATGATGATTTGACGTCATCCCCGCCTTCCTCCAGGTTATCCCTGGCAGTCTCCCCAGAGTGCCCAACTTAACTTGCTGGCTACTGAGGATAGGGGTTGCGCTCGTTGCGGGACTTAACCCAACATCTCAC…
42	4-46	Blautia massiliensis	Bacteria;Firmicutes;Clostridia;Clostridiales;Lachnospiraceae;Blautia	CGMCC 1.52830		37 °C, anaerobic, 4 days, Lach-GAM medium	Please contact cgmcc@im.ac.cn or corresponding author (liusj@im.ac.cn) for details	AGCTCCTTCCTTGCGGTTAGGTCACTGACTTCGGGCGTTACTGACTCCCATGGTGTGACGGGCGGTGTGTACAAGACCCGGGAACGTATTCACCGCGGCATTCTGATCCGCGATTACTAGCGATTCCAGCTTCGTGTAGTCGGGTTGCAGACTACAGTCCGAACTGGGACGTTATTTTTGGGATTTGCCCACCCTCGCAGGTTCGCTTCCCTTTGTTTACGCCATTGTAGCACGTGTGTAGCCCAAATCATAAGGGGCATGATGATTTGACGTCATCCCCGCCTTCCTCCAGGTTATCCCTGGCAGTCTCCCCAGAGTGCCCGGCTTAACCGCTGGCTACTGGGGATAGGGGTTGCGCTCGTTGCGGGACTTAACCCAACATCTCACGACACGAGCTGA…
43	BX17	Blautia segnis	Bacteria;Firmicutes;Clostridia;Clostridiales;Lachnospiraceae;Blautia	CGMCC 1.32886		37 °C, anaerobic, 4 days, Lach-GAM medium	Please contact cgmcc@im.ac.cn or corresponding author (liusj@im.ac.cn) for details	TTCTAGTGGCGGACGGGTGAGTAACGCGTGGGTAACCTGCCTTATACTGGGGGATAACAGCCAGAAATGGCTGCTAATACCGCATAAGCGCACGGGGCCGCATGGTCCTGTGTGAAAAACTCCGGTGGTATAAGATGGACCCGCGTTGGATTAGCTAGTTGGCAGGGCAGCGGCCTACCAAGGCGACGATCCATAGCCGGCCTGAGAGGGTGAACGGCCACATTGGGACTGAGACACGGCCCAGACTCCTACGGGAGGCAGCAGTGGGGAATATTGCACAATGGGGGAAACCCTGATGCAGCGACGCCGCGTGAAGGAAGAAGTATCTCGGTATGTAAACTTCTATCAGCAGGGAAGATAATGACGGTACCTGACTAAGAAGCCCCGGCTAACTACGTG…
44	BX19	Blautia tarda	Bacteria;Firmicutes;Clostridia;Clostridiales;Lachnospiraceae;Blautia	CGMCC 1.32887		37 °C, anaerobic, 4 days, Lach-GAM medium	Please contact cgmcc@im.ac.cn or corresponding author (liusj@im.ac.cn) for details	GTGACTGAGTGGCGGACGGGTGAGTAACGCGTGGGTAACCTGCCTCATACAGGGGGATAACAGTTAGAAATGGCTGCTAATACCGCATAAGCGCACGGTACCGCATGGTACAGTGTGAAAAACTCCGGTGGTATGAGATGGACCCGCGTTGGATTAGCTAGTTGGCAGGGTAACGGCCTACCAAGGCGACGATCCATAGCCGGCCTGAGAGGGTGGACGGCCACATTGGGACTGAGACACGGCCCAGACTCCTACGGGAGGCAGCAGTGGGGAATATTGCACAATGGGGGAAACCCTGATGCAGCGACGCCGCGTGAGCGAAGAAGTATTTCGGTATGTAAAGCTCTATCAGCAGGGAAGAAAATGACGGTACCTGACTAAGAAGCCCCGGCTAACTAC…
45	NSJ-173	Coprococcus comes	Bacteria;Firmicutes;Clostridia;Clostridiales;Lachnospiraceae;Coprococcus	CGMCC 1.17930		37 °C, anaerobic, 2 days, Lach-GAM medium	Please contact cgmcc@im.ac.cn or corresponding author (liusj@im.ac.cn) for details	CATGCAGTCGACGAAGCACTTATCTTTGATTCTTCGGATGAAGAGGTTTGTGACTGAGTGGCGGACGGGTGAGTAACGCGTGGGTAACCTGCCTCATACAGGGGGATAACAGTTAGAAATGACTGCTAATACCGCATAAGACCACGGAGCCGCATGGCTCCGCGGGAAAAACTCCGGTGGTATGAGATGGACCCGCGTCTGATTAGGTAGTTGGTGGGGTAACGGCCTACCAAGCCGACGATCAGTAGCCGACCTGAGAGGGTGACCGGCCACATTGGGACTGAGACACGGCCCAAACTCCTACGGGAGGCAGCAGTGGGGAATATTGCACAATGGGGGAAACCCTGATGCAGCGACGCCGCGTGAGCGAAGAAGTATTTCGGTATGTAAAGCTCTATC…
46	SD-22	Coprococcus comes	Bacteria;Firmicutes;Clostridia;Clostridiales;Lachnospiraceae;Coprococcus	CGMCC 1.46038		37 °C, anaerobic, 2 days, Lach-GAM medium	Please contact cgmcc@im.ac.cn or corresponding author (liusj@im.ac.cn) for details	EGTTTGTGACTGAGTGGCGGACGGGTGAGTAACGCGTGGGTAACCTGCCTCATACAGGGGGATAACAGTTAGAAATGACTGCTAATACCGCATAAGACCACGGAGCCGCATGGCTCAGTGGGAAAAACTCCGGTGGTATGAGATGGACCCGCGTCTGATTAGGTAGTTGGTGGGGTAACGGCCTACCAAGCCAACGATCAGTAGCCGACCTGAGAGGGTGACCGGCCACATTGGGACTGAGACACGGCCCAAACTCCTACGGGAGGCAGCAGTGGGGAATATTGCACAATGGGGGAAACCCTGATGCAGCGACGCCGCGTGAGCGAAGAAGTATTTCGGTATGTAAAGCTCTATCAGCAGGGAAGAAAATGACGGTACCTGACTAAGAAGCACCGGCTA…
47	X8-16	Coprococcus comes	Bacteria;Firmicutes;Clostridia;Clostridiales;Lachnospiraceae;Coprococcus	CGMCC 1.46117		37 °C, anaerobic, 4 days, Lach-GAM medium	Please contact cgmcc@im.ac.cn or corresponding author (liusj@im.ac.cn) for details	CCTTACGGTTGGGTCACTGACTTCGGGCGTTACCAACTCCCATGGTGTGACGGGCGGTGTGTACAAGACCCGGGAACGTATTCACCGCGACATGCTGATTCGCGATTACTAGCGATTCCAGCTTCATGTAGTCGAGTTGCAGACTACAATCCGAACTGAGACGTTATTTTTGAGATTTGCTTACCCTCGCAGGCTCGCTTCCCTTTGTTTACGCCATTGTAGCACGTGTGTAGCCCTGCTCATAAGGGGCATGATGATTTGACGTCATCCCCACCTTCCTCCAGGTTATCCCTGGCAGTCTCTCCAGAGTGCCCATCCAAAATGCTGGCTACTGAAGATAAGGGTTGCGCTCGTTGCGGGACTTAACCCAACATCTCACGACACGAGCTGACGACAACC…
48	AT-24	Coprococcus eutactus	Bacteria;Firmicutes;Clostridia;Clostridiales;Lachnospiraceae;Coprococcus	CGMCC 1.46118		37 °C, anaerobic, 4 days, Lach-GAM medium	Please contact cgmcc@im.ac.cn or corresponding author (liusj@im.ac.cn) for details	CTCCCTCCTTGCGGTTGGGTCACTGACTTCGGGCGTTACCGACTCCCATGGTGTGACGGGCGGTGTGTACAAGACCCGGGAACGTATTCACCGCAGCATGCTGATCTGCGATTACTAGCGATTCCAGCTTCATGTAGTCGAGTTGCAGACTACAATCCGAACTGAGACAGCCTTTTTGAGGTTTGCTCGCCTTCACAGGTTCGCTTCTCTTTGTAACTGCCATTGTAGCACGTGTGTAGCCCAAATCATAAGGGGCATGATGATTTGACGTCATCCCCACCTTCCTCCGGGTTATCCCCGGCAGTCTCTCCAGAGTGCCCATCTTACTGCTGGCTACTGGAAATAGGGGTTGCGCTCGTTGCGGGACTTAACCCAACATCTCACGACACGAGCTGACGA…
49	NSJ-10	Coprococcus hominis	Bacteria;Firmicutes;Clostridia;Clostridiales;Lachnospiraceae;Coprococcus	CGMCC 1.32463		37 °C, anaerobic, 4 days, Lach-GAM medium	Please contact cgmcc@im.ac.cn or corresponding author (liusj@im.ac.cn) for details	GCTTCGGCGCTCCCTCCTTGCGGTTGGGTCACTGACTTCGGGCGTTTCCGACTCCCATGGTGTGACGGGCGGTGTGTACAAGACCCGGGAACGTATTCACCGCAGCATTCTGATCTGCGATTACTAGCGATTCCAGCTTCATGTAGTCGAGTTGCAGACTACAATCCGAACTGAGACAGCCTTTTTGAGGTTTGCTCCACTTCACAGTTTCGCTTCTCTTTGTAACTGCCATTGTAGCACGTGTGTAGCCCAAATCATAAGGGGCATGATGATTTGACGTCATCCCCACCTTCCTCCGGGTTATCCCCGGCAGTCTCTCCAGAGTGCCCATCTGACTGCTGGCTACTGGAAATAGGGGTTGCGCTCGTTGCGGGACTTAACCCAACATCTCACGACACG…
50	Lach-28	Coprococcus nexile	Bacteria;Firmicutes;Clostridia;Clostridiales;Lachnospiraceae;Coprococcus	CGMCC 1.46119		37 °C, anaerobic, 4 days, Lach-GAM medium	Please contact cgmcc@im.ac.cn or corresponding author (liusj@im.ac.cn) for details	TTACACATGCAGTCGAACGAAGCGCTTAAACGGATTTCTTCGGATTGAAGTTTTTGTGACTGAGTGGCGGACGGGTGAGTAACGCGTGGGTAACCTGCCTCATACAGGGGGATAACAGTTAGAAATGACTGCTAATACCGCATAAGCGCACAGTGCTGCATGGCACAGTGTGAAAAACTCCGGTGGTATGAGATGGACCCGCGTCTGATTAGCTAGTTGGTGGGGTAACGGCCTACCAAGGCGACGATCAGTAGCCGGCCTGAGAGGGTGAACGGCCACATTGGGACTGAGACACGGCCCAAACTCCTACGGGAGGCAGCAGTGGGGAATATTGCACAATGGGGGAAACCCTGATGCAGCGACGCCGCGTGAGCGAAGAAGTATTTCGGTATGTAAAGC…
51	Lach-25	Cuneatibacter caecimuris	Bacteria;Firmicutes;Clostridia;Clostridiales;Lachnospiraceae;Cuneatibacter	CGMCC 1.31924		37 °C, anaerobic, 4 days, Lach-GAM medium	Please contact cgmcc@im.ac.cn or corresponding author (liusj@im.ac.cn) for details	GGTTAGGTCACTGGCTTCGGGCGTTACCGACTCCCATGGTGTGACGGGCGGTGTGTACAAGACCCGGGAACGTATTCACCGCGACATTCTGATTCGCGATTACTAGCGATTCCAGCTTCATGTAGTCGAGTTGCAGACTACAATCCGAACTGAGACGTTATTTTTGAGATTCGCTTCAGGTCACCCCTTCGCTTCCCTCTGTTTACGCCATTGTAGCACGTGTGTAGCCCTGCTCATAAGGGGCATGATGATTTGACGTCATCCCCACCTTCCTCCGGGTTATCCCCGGCAGTCTCCCCAGAGTGCCCAGCTCTACCTGCTGGCTACTAAGGATAAGGGTTGCGCTCGTTGCGGGACTTAACCCAACATCTCACGACACGAGCTGACGACAACCATGCA…
52	NSJ-169	Dorea formicigenerans	Bacteria;Firmicutes;Clostridia;Clostridiales;Lachnospiraceae;Dorea	CGMCC 1.46120		37 °C, anaerobic, 4 days, Lach-GAM medium	Please contact cgmcc@im.ac.cn or corresponding author (liusj@im.ac.cn) for details	GGGGGTACTTCGGAGCTCCCTCCTTTCGGTTGGGTCACTGACTTCGGGCGTTACTGACTCCCATGGTGTGACGGGCGGTGTGTACAAGACCCGGGAACGTATTCACCGCAGCATTCTGATCTGCGATTACTAGCGATTCCAGCTTCATGTAGTCGAGTTGCAGACTACAATCCGAACTGAGACGTTATTTTTGAGATTTGCTCGGCCTCGCGGCTCTGCTTCCCTTTGTTTACGCCATTGTAGCACGTGTGTAGCCCTGGTCATAAGGGGCATGATGATTTGACGTCATCCCCACCTTCCTCCAGGTTATCCCTGGCAGTCTCTCCAGAGTGCCCATCCTAAATGCTGGCTACTGAAGATAAGGGTTGCGCTCGTTGCGGGACTTAACCCAACATCTCA…
53	Ban6-7	Dorea formicigenerans	Bacteria;Firmicutes;Clostridia;Clostridiales;Lachnospiraceae;Dorea	CGMCC 1.32966		37 °C, anaerobic, 2 days, Lach-GAM medium	Please contact cgmcc@im.ac.cn or corresponding author (liusj@im.ac.cn) for details	TCCTTTCGGTTGGGTCACTGACTTCGGGCGTTACTGACTCCCATGGTGTGACGGGCGGTGTGTACAAGACCCGGGAACGTATTCACCGCAGCATTCTGATCTGCGATTACTAGCGATTCCAGCTTCATGTAGTCGAGTTGCAGACTACAATCCGAACTGAGACGTTATTTTTGAGATTTGCTCGGCCTCGCGGCTCTGCTTCCCTTTGTTTACGCCATTGTAGCACGTGTGTAGCCCTGGTCATAAGGGGCATGATGATTTGACGTCATCCCCACCTTCCTCCAGGTTATCCCTGGCAGTCTCTCCAGAGTGCCCATCCTAAATGCTGGCTACTGAAGATAAGGGTTGCGCTCGTTGCGGGACTTAACCCAACATCTCACGACACGAGCTGACGACAAC…
54	Z-1	Dorea longicatena	Bacteria;Firmicutes;Clostridia;Clostridiales;Lachnospiraceae;Dorea	CGMCC 1.46121		37 °C, anaerobic, 2 days, Lach-GAM medium	Please contact cgmcc@im.ac.cn or corresponding author (liusj@im.ac.cn) for details	GTTGGGTCACTGACTTCGGGCGTTACTGACTCCCATGGTGTGACGGGCGGTGTGTACAAGACCCGGGAACGTATTCACCGCAGCATTCTGATCTGCGATTACTAGCGATTCCAGCTTCATGTAGTCGAGTTGCAGACTACAATCCGAACTGAGACGTTATTTTTGAGATTTGCTTACCCTCGCGAGTTCGCTTCTCTTTGTTTACGCCATTGTAGCACGTGTGTAGCCCTGGTCATAAGGGGCATGATGATTTGACGTCATCCCCACCTTCCTCCAGGTTATCCCTGGCAGTCTCTCCAGAGTGCCCAGCTTAACCTGCTGGCTACTGAAGATAGGGGTTGCGCTCGTTGCGGGACTTAACCCAACATCTCACGACACGAGCTGACGACAACCATGCAC…
55	NSJ-36	Dorea hominis	Bacteria;Firmicutes;Clostridia;Clostridiales;Lachnospiraceae;Dorea	CGMCC 1.32809		37 °C, anaerobic, 4 days, Lach-GAM medium	Please contact cgmcc@im.ac.cn or corresponding author (liusj@im.ac.cn) for details	TCCTTCCTTACGGTTAGGTCCTGACTTCGGGCGTTACTGACTCCCATGGTGTGACGGGCGGTGTGTACAAGACCCGGGAACGTATTCACCGCGACATTCTGATTCGCGATTACTAGCGATTCCAGCTTCATGTAGTCGAGTTGCAGACTACAATCCGAACTGAGACGTTATTTTTGGGATTTGCTCCACCTCGCGGTCTCGCTTCCCTTTGTTTACGCCATTGTAGCACGTGTGTAGCCCTGGTCATAAGGGGCATGATGATTTGACGTCATCCCCACCTTCCTCCAGGTTATCCCTGGCAGTCTCTCCAGAGTGCCCATCCTGAATGCTGGCTACTGAAGATAGGGGTTGCGCTCGTTGCGGGACTTAACCCAACATCTCACGACACGAGCTGACGAC…
56	GNNAT-25	Eisenbergiella tayi	Bacteria;Firmicutes;Clostridia;Clostridiales;Lachnospiraceae;Eisenbergiella	CGMCC 1.32464		37 °C, anaerobic, 4 days, Lach-GAM medium	Please contact cgmcc@im.ac.cn or corresponding author (liusj@im.ac.cn) for details	AGACTTCGGGCATTTCCAACTCCCATGGTGTGACGGGCGGTGTGTACAAGACCCGGGAACGTATTCACCGCGACATGCTGATTCGCGATTACTAGCGATTCCAGCTTCATGTAGTCGAGTTGCAGACTACAATCCGAACTGAGACGTTATTTCTGGGATTTGCTCCACATCACTGTCTCGCTTCCCTTTGTTTACGCCATTGTAGCACGTGTGTAGCCCAAATCATAAGGGGCATGATGATTTGACGTCATCCCCGCCTTCCTCCGGGTTATCCCCGGCAGTCTCCTTAGAGTGCCCAGCTTTACCTGCTGGCTACTAAGAATAAGGGTTGCGCTCGTTGCGGGACTTAACCCAACATCTCACGACACGAGCTGACGACAACCATGCACCACCTGTCTC…
57	BX10	Enterocloster hominis	Bacteria;Firmicutes;Clostridia;Clostridiales;Lachnospiraceae;Enterocloster	CGMCC 1.32891		37 °C, anaerobic, 4 days, Lach-GAM medium	Please contact cgmcc@im.ac.cn or corresponding author (liusj@im.ac.cn) for details	GACTCCCATGGTGTGACGGGCGGTGTGTACAAGACCCGGGAACGTATTCACCGCAGCATGCTGATCTGCGATTACTAGCGATTCCAGCTTCATGTAGTCGGGTTGCAGACTACAATCCGAACTGGGACGTTATTTTTGGGATTTGCTTGCCTTCGCAGGGTCGCTTCCCTTTGTTTACGCCATTGTAGCACGTGTGTAGCCCAAATCATAAGGGGCATGATGATTTGACGTCATCCCCACCTTCCTCCAGGTTATCCCTGGCAGTCTCATCAGAGTGCCCAGCTTTACCTGCTGGCTACTGACAATAAGGGTTGCGCTCGTTGCGGGACTTAACCCAACATCTCACGACACGAGCTGACGACAACCATGCACCACCTGTCTCCCCTGTCCCGAAGGAAA…
58	Lach-18	Enterocloster aldensis	Bacteria;Firmicutes;Clostridia;Clostridiales;Lachnospiraceae;Enterocloster	CGMCC 1.46084		37 °C, anaerobic, 4 days, Lach-GAM medium	Please contact cgmcc@im.ac.cn or corresponding author (liusj@im.ac.cn) for details	TAGGATGAAGTTTTCGGATGGATTCCTGGTTGACTGAGTGGCGGACGGGTGAGTAACGCGTGGATAACCTGCCTCACACTGGGGGATAACAGTTAGAAATGGCTGCTAATACCGCATAAGCGCACAGTACCGCATGGTACGGTGTGAAAAACCCAGGTGGTGTGAGATGGATCCGCGTCTGATTAGCCAGTTGGCGGGGTAACGGCCCACCAAAGCGACGATCAGTAGCCGACCTGAGAGGGTGACCGGCCACATTGGGACTGAGACACGGCCCAAACTCCTACGGGAGGCAGCAGTGGGGAATATTGCACAATGGGCGCAAGCCTGATGCAGCGACGCCGCGTGAGTGAAGAAGTATCTCGGTATGTAAAGCTCTATCAGCAGGGAAGAAAATGACGG…
59	Lach-19	Enterocloster asparagiformis	Bacteria;Firmicutes;Clostridia;Clostridiales;Lachnospiraceae;Enterocloster	CGMCC 1.46085		37 °C, anaerobic, 4 days, Lach-GAM medium	Please contact cgmcc@im.ac.cn or corresponding author (liusj@im.ac.cn) for details	ATGCAGTCGACGAAGCATTTTAGATGAAGTTTTCGGATGGATTCTGAGATGACTGAGTGGCGGACGGGTGAGTAACACGTGGATAACCTGCCTCACACTGGGGGACAACAGTTAGAAATGACTGCTAATACCGCATAAGCGCACAGTACCGCATGGTACGGTGTGAAAAACTCCGGTGGTGTGAGATGGATCCGCGTCTGATTAGCCAGTTGGCGGGGTAACGGCCCACCAAAGCGACGATCAGTAGCCGACCTGAGAGGGTGACCGGCCACATTGGGACTGAGACACGGCCCAAACTCCTACGGGAGGCAGCAGTGGGGAATATTGCACAATGGGCGAAAGCCTGATGCAGCGACGCCGCGTGAGTGAAGAAGTATTTCGGTATGTAAAGCTCTATCA…
60	Lach-10	Enterocloster clostridioformis	Bacteria;Firmicutes;Clostridia;Clostridiales;Lachnospiraceae;Enterocloster	CGMCC 1.46029		37 °C, anaerobic, 4 days, Lach-GAM medium	Please contact cgmcc@im.ac.cn or corresponding author (liusj@im.ac.cn) for details	ATGCAGTCGAACGAAGCAATTAAGATGAAGTTTTCGGATGGAATCTTGATTGACTGAGTGGCGGACGGGTGAGTAACGCGTGGATAACCTGCCTCACACTGGGGGATAACAGTTAGAAATGACTGCTAATACCGCATAAGCGCACAGTGCCGCATGGCAGTGTGTGAAAAACTCCGGTGGTGTGAGATGGATCCGCGTCTGATTAGCCAGTTGGCGGGGTAACGGCCCACCAAAGCGACGATCAGTAGCCGACCTGAGAGGGTGACCGGCCACATTGGGACTGAGACACGGCCCAAACTCCTACGGGAGGCAGCAGTGGGGAATATTGCACAATGGGCGAAAGCCTGATGCAGCGACGCCGCGTGAGTGAAGAAGTATTTCGGTATGTAAAGCTCTATC…
61	Lach-13	Extibacter muris	Bacteria;Firmicutes;Clostridia;Clostridiales;Lachnospiraceae;Extibacter	CGMCC 1.46032		37 °C, anaerobic, 2 days, Lach-GAM medium	Please contact cgmcc@im.ac.cn or corresponding author (liusj@im.ac.cn) for details	CAGCTCCCTCCTTGCGGTTGGGTCACTGACTTCGGGCGTTACCGACTCCCATGGTGTGACGGGCGGTGTGTACAAGACCCGGGAACGTATTCACCGCGACATTCTGATCCGCGATTACTAGCGATTCCAGCTTCATGTAGTCGAGTTGCAGACTACAATCCGAACTGGGACGTTATTTTTGGGATTCGCTTGCCTTCGCAGGGTCGCTTCCCTTTGTTTACGCCATTGTAGCACGTGTGTAGCCCTGATCATAAGGGGCATGATGATTTGACGTCATCCCCACCTTCCTCCAGGTTGTCCCTGGCAGTCTCTCTAGAGTGCCCAGCCTCACCTGCTGGCTACTAAAGATAGGGGTTGCGCTCGTTGCGGGACTTAACCCAACATCTCACGACACGAGCT…
62	NSJ-167	Faecalicatena contorta	Bacteria;Firmicutes;Clostridia;Clostridiales;Lachnospiraceae;Faecalicatena	CGMCC 1.17924		37 °C, anaerobic, 2 days, Lach-GAM medium	Please contact cgmcc@im.ac.cn or corresponding author (liusj@im.ac.cn) for details	CATGCAGTCGAGCGAAGCGCTTTACTTAGATTTCTTCGGATTGAAGAGTGTTGCGACTGAGCGGCGGACGGGTGAGTAACGCGTGGGTAACCTGCCTCATACAGGGGGATAACAGTTAGAAATGACTGCTAATACCGCATAAGACCACGGTACCGCATGGTACAGTGGGAAAAACTCCGGTGGTATGAGATGGACCCGCGTCTGATTAGCTAGTTGGTAAGGTAACGGCTTACCAAGGCGACGATCAGTAGCCGACCTGAGAGGGTGACCGGCCACATTGGGACTGAGACACGGCCCAAACTCCTACGGGAGGCAGCAGTGGGGAATATTGCACAATGGGGGAAACCCTGATGCAGCGACGCCGCGTGAAGGATGAAGTATTTCGGTATGTAAACTTCT…
63	Lach-7	Faecalicatena contorta	Bacteria;Firmicutes;Clostridia;Clostridiales;Lachnospiraceae;Faecalicatena	CGMCC 1.46026		37 °C, anaerobic, 2 days, Lach-GAM medium	Please contact cgmcc@im.ac.cn or corresponding author (liusj@im.ac.cn) for details	CAGCTCCCTCCTTACGGTTGGGTCACTGACTTCGGGCGTTACCAACTCCCATGGTGTGACGGGCGGTGTGTACAAGACCCGGGAACGTATTCACCGCGACATTCTGATTCGCGATTACTAGCGATTCCAGCTTCATGTAGTCGAGTTGCAGACTACAATCCGAACTGAGACGTTATTTTTGGGATTTGCTCCGCCTCGCGGCTTCGCCTCCCTTTGTTTACGCCATTGTAGCACGTGTGTAGCCCTGCTCATAAGGGGCATGATGATTTGACGTCATCCCCACCTTCCTCCAGGTTATCCCTGGCAGTCTCTCTAGAGTGCCCGGCCGAACCGCTGGCTACTAAAGATAAGGGTTGCGCTCGTTGCGGGACTTAACCCAACATCTCACGACACGAGCTG…
64	L4-48	Faecalicatena contorta	Bacteria;Firmicutes;Clostridia;Clostridiales;Lachnospiraceae;Faecalicatena	CGMCC 1.46122		37 °C, anaerobic, 2 days, Lach-GAM medium	Please contact cgmcc@im.ac.cn or corresponding author (liusj@im.ac.cn) for details	TCGGAGCTCCCTCCTTACGGTTGGGTCACTGACTTCGGGCGTTACCAACTCCCATGGTGTGACGGGCGGTGTGTACAAGACCCGGGAACGTATTCACCGCGACATTCTGATTCGCGATTACTAGCGATTCCAGCTTCATGTAGTCGAGTTGCAGACTACAATCCGAACTGAGACGTTATTTTTGGGATTTGCTCCGCCTCGCGGCTTCGCCTCCCTTTGTTTACGCCATTGTAGCACGTGTGTAGCCCTGCTCATAAGGGGCATGATGATTTGACGTCATCCCCACCTTCCTCCAGGTTATCCCTGGCAGTCTCTCTAGAGTGCCCGGCCGAACCGCTGGCTACTAAAGATAAGGGTTGCGCTCGTTGCGGGACTTAACCCAACATCTCACGACACGAG…
65	SD-21	Faecalimonas umbilicata	Bacteria;Firmicutes;Clostridia;Clostridiales;Lachnospiraceae;Faecalimonas	CGMCC 1.46037		37 °C, anaerobic, 2 days, Lach-GAM medium	Please contact cgmcc@im.ac.cn or corresponding author (liusj@im.ac.cn) for details	CTTCGGAGCTCCCTCCTTGCGGTTGGGTCACTGACTTCGGGCGTTACTGACTCCCATGGTGTGACGGGCGGTGTGTACAAGACCCGGGAACGTATTCACCGCGACATTCTGATTCGCGATTACTAGCGATTCCAGCTTCATGTAGTCGAGTTGCAGACTACAATCCGAACTGAGACGTTATTTTTGGGATTTGCTCGGCCTCACGACTCTGCTTCCCTTTGTTTACGCCATTGTAGCACGTGTGTAGCCCTGCTCATAAGGGGCATGATGATTTGACGTCATCCCCACCTTCCTCCAGGTTATCCCTGGCAGTCTCTCCAGAGTGCCCGGCCTTGCCGCTGGCTACTGAAGATAGGGGTTGCGCTCGTTGCGGGACTTAACCCAACATCTCACGACACG…
66	NSJ-46	Jingyaoa shaoxingensis	Bacteria;Firmicutes;Clostridia;Clostridiales;Clostridiaceae;Jingyaoa	CGMCC 1.32819		37 °C, anaerobic, 4 days, Lach-GAM medium	Please contact cgmcc@im.ac.cn or corresponding author (liusj@im.ac.cn) for details	CAGCTCCCTCCTTTCGGTTGGGTCACTGACTTCGGGCGTTATCGACTCCCATGGTGTGACGGGCGGTGTGTACAAGACCCGGGAACGTATTCACCGCGACATGCTGATTCGCGATTACTAGCGATTCCAGCTTCATGTAGTCGAGTTGCAGACTACAATCCGAACTGAGACGTTATTTTTGGGATTTGCTCCGGATCACTCCCTCGCTTCCCTTTGTTTACGCCATTGTAGCACGTGTGTAGCCCAAGTCATAAGGGGCATGATGATTTGACGTCATCCCCACCTTCCTCCAGGTTATCCCTGGCAGTCTCTCCAGAGTGCCCGGCCGAACCGCTGGCTACTGAAGATAGGGGTTGCGCTCGTTGCGGGACTTAACCCAACATCTCACGACACGAGCTG…
67	BX3	Jutongia hominis	Bacteria;Firmicutes;Clostridia;Clostridiales;Lachnospiraceae;Jutongia	CGMCC 1.32876		37 °C, anaerobic, 4 days, Lach-GAM medium	Please contact cgmcc@im.ac.cn or corresponding author (liusj@im.ac.cn) for details	TCCTTGCGGTTGGGTCACTGACTTCGGGCATTACCAACTCCCATGGTGTGACGGGCGGTGTGTACAAGACCCGGGAACGTATTCACCGCAGCATTCTGATCTGCGATTACTAGCGATTCCAGCTTCATGTAGTCGAGTTGCAGACTACAATCCGAACTGAGATGCCATTTTTGTGATTTGCCTGCCCTCGCGGGTTCGCTTCACTCTGTTAGCACCATTGTAGCACGTGTGTAGCCCAGCCCATAAGGGGCATGATGATTTGACGTCGTCCCCACCTTCCTCCGGGTTATCCCCGGCAGTCTCATCAGAGTTCCCATCCTAAATGCTGGCTACTAATGATAGGGGTTGCGCTCGTTGCGGGACTTAACCCAACATCTCACGACACGAGCTGACGACAAC…
68	NSJ-37	Jutongia huaianensis	Bacteria;Firmicutes;Clostridia;Clostridiales;Lachnospiraceae;Jutongia	CGMCC 1.32810		37 °C, anaerobic, 4 days, Lach-GAM medium	Please contact cgmcc@im.ac.cn or corresponding author (liusj@im.ac.cn) for details	CCTGCCCTTCGGCAGCTCCCTCCTTACGGTTGGGTCACTGACTTCGGGCATTCCCAACTCCCATGGTGTGACGGGCGGTGTGTACAAGACCCGGGAACGTATTCACCGCAGCATTCTGATCTGCGATTACTAGCGATTCCAGCTTCATGTAGTCGAGTTGCAGACTACAATCCGAACTGAGATGCCATTTTTGAGCTTTGCTCCACTTCACAGTTTCGCTTCTCTCTGTTAGCACCATTGTAGCACGTGTGTAGCCCAGGCCATAAGGGGCATGATGATTTGACGTCATCCCCACCTTCCTCCGGGTTATCCCCGGCAGTCTCCACAGAGTGCCCAGCCGAACTGCTGGCTACTGAGGATAGGGGTTGCGCTCGTTGCGGGACTTAACCCAACATCTCA…
69	S-16	Lachnospira eligens	Bacteria;Firmicutes;Clostridia;Clostridiales;Lachnospiraceae;Lachnospira	CGMCC 1.46123		37 °C, anaerobic, 4 days, Lach-GAM medium	Please contact cgmcc@im.ac.cn or corresponding author (liusj@im.ac.cn) for details	CTTTATGACTGAGTGGCGGACGGGTGAGTAACGCGTGGGTAACCTGCCTTGTACTGGGGGATAGCAGCTGGAAACGGCTGGTAATACCGCATAAGCGCACAATGTTGCATGACATGGTGTGAAAAACTCCGGTGGTATAAGATGGACCCGCGTCTGATTAGCTAGTTGGTGAGATAACAGCCCACCAAGGCGACGATCAGTAGCCGACCTGAGAGGGTGACCGGCCACATTGGGACTGAGACACGGCCCAGACTCCTACGGGAGGCAGCAGTGGGGAATATTGCACAATGGAGGAAACTCTGATGCAGCGACGCCGCGTGAGTGAAGAAGTAATTCGTTATGTAAAGCTCTATCAGCAGGGAAGATAGTGACGGTACCTGACTAAGAAGCTCCGGCTAA…
70	Ban2-81	Lachnospira eligens	Bacteria;Firmicutes;Clostridia;Clostridiales;Lachnospiraceae;Lachnospira	CGMCC 1.46124		37 °C, anaerobic, 4 days, Lach-GAM medium	Please contact cgmcc@im.ac.cn or corresponding author (liusj@im.ac.cn) for details	ATGCAGTCGAACGAAGCATTTAGAACGGATTATCTTCGGTATTGAAGTTCTTTATGACTGAGTGGCGGACGGGTGAGTAACGCGTGGGTAACCTGCCTTGTACTGGGGGATAGCAGCTGGAAACGGCTGGTAATACCGCATAAGCGCACAATGTTGCATGACATGGTGTGAAAAACTCCGGTGGTATAAGATGGACCCGCGTCTGATTAGCTAGTTGGTGAGATAACAGCCCACCAAGGCGACGATCAGTAGCCGACCTGAGAGGGTGACCGGCCACATTGGGACTGAGACACGGCCCAGACTCCTACGGGAGGCAGCAGTGGGGAATATTGCACAATGGAGGAAACTCTGATGCAGCGACGCCGCGTGAGTGAAGAAGTAATTCGTTATGTAAAGCTC…
71	Ban3-40	Lachnospira eligens	Bacteria;Firmicutes;Clostridia;Clostridiales;Lachnospiraceae;Lachnospira	CGMCC 1.46125		37 °C, anaerobic, 4 days, Lach-GAM medium	Please contact cgmcc@im.ac.cn or corresponding author (liusj@im.ac.cn) for details	ATGCAGTCGAACGAAGCATTTAGAACGGATTACTTCGGTTTGAAGTTCTTTATGACTGAGTGGCGGACGGGTGAGTAACGCGTGGGTAACCTGCCTTGTACTGGGGGATAGCAGCTGGAAACGGCTGGTAATACCGCATAAGCGCACAATGTTGCATGACATGGTGTGAAAAACTCCGGTGGTATAAGATGGACCCGCGTCTGATTAGCTAGTTGGTGAGATAACAGCCCACCAAGGCGACGATCAGTAGCCGACCTGAGAGGGTGACCGGCCACATTGGGACTGAGACACGGCCCAGACTCCTACGGGAGGCAGCAGTGGGGAATATTGCACAATGGAGGAAACTCTGATGCAGCGACGCCGCGTGAGTGAAGAAGTAATTCGTTATGTAAAGCTCTA…
72	Ban3-6	Lachnospira eligens	Bacteria;Firmicutes;Clostridia;Clostridiales;Lachnospiraceae;Lachnospira	CGMCC 1.46126		37 °C, anaerobic, 4 days, Lach-GAM medium	Please contact cgmcc@im.ac.cn or corresponding author (liusj@im.ac.cn) for details	ATGCAGTCGAACGAAGCATTTAGAACAGGATTATCTTCGGTATTGAAGTTTCTTTATGACTGAGTGGCGGACGGGTGAGTAACGCGTGGGTAACCTGCCTTGTACTGGGGGATAGCAGCTGGAAACGGCTGGTAATACCGCATAAGCGCACAATGTTGCATGACATGGTGTGAAAAACTCCGGTGGTATAAGATGGACCCGCGTCTGATTAGCTAGTTGGTGAGATAACAGCCCACCAAGGCGACGATCAGTAGCCGACCTGAGAGGGTGACCGGCCACATTGGGACTGAGACACGGCCCAGACTCCTACGGGAGGCAGCAGTGGGGAATATTGCACAATGGAGGAAACTCTGATGCAGCGACGCCGCGTGAGTGAAGAAGTAATTCGTTATGTAAAGC…
73	E7	Lachnospira eligens	Bacteria;Firmicutes;Clostridia;Clostridiales;Lachnospiraceae;Lachnospira	CGMCC 1.46127		37 °C, anaerobic, 4 days, Lach-GAM medium	Please contact cgmcc@im.ac.cn or corresponding author (liusj@im.ac.cn) for details	TACTTCGGTATGAAGTTTTTTATGACTGAGTGGCGGACGGGTGAGTAACGCGTGGGTAACCTGCCTTGTACTGGGGGATAGCAGCTGGAAACGGCTGGTAATACCGCATAAGCGCACAATGTTGCATGACATGGTGTGAAAAACTCCGGTGGTATAAGATGGACCCGCGTCTGATTAGCTAGTTGGTGAGATAACAGCCCACCAAGGCGACGATCAGTAGCCGACCTGAGAGGGTGACCGGCCACATTGGGACTGAGACACGGCCCAGACTCCTACGGGAGGCAGCAGTGGGGAATATTGCACAATGGAGGAAACTCTGATGCAGCGACGCCGCGTGAGTGAAGAAGTAATTCGTTATGTAAAGCTCTATCAGCAGGGAAGATAGTGACGGTACCTGAC…
74	Z-28	Lachnospira eligens	Bacteria;Firmicutes;Clostridia;Clostridiales;Lachnospiraceae;Lachnospira	CGMCC 1.46128		37 °C, anaerobic, 4 days, Lach-GAM medium	Please contact cgmcc@im.ac.cn or corresponding author (liusj@im.ac.cn) for details	TTTGAAGTTCTTTATGACTGAGTGGCGGACGGGTGAGTAACGCGTGGGTAACCTGCCTTGTACTGGGGGATAGCAGCTGGAAACGGCTGGTAATACCGCATAAGCGCACAATGTTGCATGACATGGTGTGAAAAACTCCGGTGGTATAAGATGGACCCGCGTCTGATTAGCTAGTTGGTGAGATAACAGCCCACCAAGGCGACGATCAGTAGCCGACCTGAGAGGGTGACCGGCCACATTGGGACTGAGACACGGCCCAGACTCCTACGGGAGGCAGCAGTGGGGAATATTGCACAATGGAGGAAACTCTGATGCAGCGACGCCGCGTGAGTGAAGAAGTAATTCGTTATGTAAAGCTCTATCAGCAGGGAAGATAGTGACGGTACCTGACTAAGAAGC…
75	Ban3-35	Lachnospira eligens	Bacteria;Firmicutes;Clostridia;Clostridiales;Lachnospiraceae;Lachnospira	CGMCC 1.46129		37 °C, anaerobic, 4 days, Lach-GAM medium	Please contact cgmcc@im.ac.cn or corresponding author (liusj@im.ac.cn) for details	CTTTATGACTGAGTGGCGGACGGGTGAGTAACGCGTGGGTAACCTGCCTTGTACTGGGGGATAGCAGCTGGAAACGGCTGGTAATACCGCATAAGCGCACAATGTTGCATGACATGGTGTGAAAAACTCCGGTGGTATAAGATGGACCCGCGTCTGATTAGCTAGTTGGTGAGATAACAGCCCACCAAGGCGACGATCAGTAGCCGACCTGAGAGGGTGACCGGCCACATTGGGACTGAGACACGGCCCAGACTCCTACGGGAGGCAGCAGTGGGGAATATTGCACAATGGAGGAAACTCTGATGCAGCGACGCCGCGTGAGTGAAGAAGTAATTCGTTATGTAAAGCTCTATCAGCAGGGAAGATAGTGACGGTACCTGACTAAGAAGCTCCGGCTAA…
76	Ban3-11	Lachnospira eligens	Bacteria;Firmicutes;Clostridia;Clostridiales;Lachnospiraceae;Lachnospira	CGMCC 1.46130		37 °C, anaerobic, 4 days, Lach-GAM medium	Please contact cgmcc@im.ac.cn or corresponding author (liusj@im.ac.cn) for details	GAAGTTCTTTATGACTGAGTGGCGGACGGGTGAGTAACGCGTGGGTAACCTGCCTTGTACTGGGGGATAGCAGCTGGAAACGGCTGGTAATACCGCATAAGCGCACAATGTTGCATGACATGGTGTGAAAAACTCCGGTGGTATAAGATGGACCCGCGTCTGATTAGCTAGTTGGTGAGATAACAGCCCACCAAGGCGACGATCAGTAGCCGACCTGAGAGGGTGACCGGCCACATTGGGACTGAGACACGGCCCAGACTCCTACGGGAGGCAGCAGTGGGGAATATTGCACAATGGAGGAAACTCTGATGCAGCGACGCCGCGTGAGTGAAGAAGTAATTCGTTATGTAAAGCTCTATCAGCAGGGAAGATAGTGACGGTACCTGACTAAGAAGCTCC…
77	Ban3-8	Lachnospira eligens	Bacteria;Firmicutes;Clostridia;Clostridiales;Lachnospiraceae;Lachnospira	CGMCC 1.46131		37 °C, anaerobic, 4 days, Lach-GAM medium	Please contact cgmcc@im.ac.cn or corresponding author (liusj@im.ac.cn) for details	TGAAGTTTCTTTATGACTGAGTGGCGGACGGGTGAGTAACGCGTGGGTAACCTGCCTTGTACTGGGGGATAGCAGCTGGAAACGGCTGGTAATACCGCATAAGCGCACAATGTTGCATGACATGGTGTGAAAAACTCCGGTGGTATAAGATGGACCCGCGTCTGATTAGCTAGTTGGTGAGATAACAGCCCACCAAGGCGACGATCAGTAGCCGACCTGAGAGGGTGACCGGCCACATTGGGACTGAGACACGGCCCAGACTCCTACGGGAGGCAGCAGTGGGGAATATTGCACAATGGAGGAAACTCTGATGCAGCGACGCCGCGTGAGTGAAGAAGTAATTCGTTATGTAAAGCTCTATCAGCAGGGAAGATAGTGACGGTACCTGACTAAGAAGCT…
78	Ban3-39	Lachnospira eligens	Bacteria;Firmicutes;Clostridia;Clostridiales;Lachnospiraceae;Lachnospira	CGMCC 1.46132		37 °C, anaerobic, 4 days, Lach-GAM medium	Please contact cgmcc@im.ac.cn or corresponding author (liusj@im.ac.cn) for details	TTTATGACTGAGTGGCGGACGGGTGAGTAACGCGTGGGTAACCTGCCTTGTACTGGGGGATAGCAGCTGGAAACGGCTGGTAATACCGCATAAGCGCACAATGTTGCATGACATGGTGTGAAAAACTCCGGTGGTATAAGATGGACCCGCGTCTGATTAGCTAGTTGGTGAGATAACAGCCCACCAAGGCGACGATCAGTAGCCGACCTGAGAGGGTGACCGGCCACATTGGGACTGAGACACGGCCCAGACTCCTACGGGAGGCAGCAGTGGGGAATATTGCACAATGGAGGAAACTCTGATGCAGCGACGCCGCGTGAGTGAAGAAGTAATTCGTTATGTAAAGCTCTATCAGCAGGGAAGATAGTGACGGTACCTGACTAAGAAGCTCCGGCTAAA…
79	Ban3-37	Lachnospira eligens	Bacteria;Firmicutes;Clostridia;Clostridiales;Lachnospiraceae;Lachnospira	CGMCC 1.46133		37 °C, anaerobic, 4 days, Lach-GAM medium	Please contact cgmcc@im.ac.cn or corresponding author (liusj@im.ac.cn) for details	TGAAGTTTCTTTATGACTGAGTGGCGGACGGGTGAGTAACGCGTGGGTAACCTGCCTTGTACTGGGGGATAGCAGCTGGAAACGGCTGGTAATACCGCATAAGCGCACAATGTTGCATGACATGGTGTGAAAAACTCCGGTGGTATAAGATGGACCCGCGTCTGATTAGCTAGTTGGTGAGATAACAGCCCACCAAGGCGACGATCAGTAGCCGACCTGAGAGGGTGACCGGCCACATTGGGACTGAGACACGGCCCAGACTCCTACGGGAGGCAGCAGTGGGGAATATTGCACAATGGAGGAAACTCTGATGCAGCGACGCCGCGTGAGTGAAGAAGTAATTCGTTATGTAAAGCTCTATCAGCAGGGAAGATAGTGACGGTACCTGACTAAGAAGCT…
80	Ban3-32	Lachnospira eligens	Bacteria;Firmicutes;Clostridia;Clostridiales;Lachnospiraceae;Lachnospira	CGMCC 1.46134		37 °C, anaerobic, 4 days, Lach-GAM medium	Please contact cgmcc@im.ac.cn or corresponding author (liusj@im.ac.cn) for details	GTTTATGACTGAGTGGCGGACGGGTGAGTAACGCGTGGGTAACCTGCCTTGTACTGGGGGATAGCAGCTGGAAACGGCTGGTAATACCGCATAAGCGCACAATGTTGCATGACATGGTGTGAAAAACTCCGGTGGTATAAGATGGACCCGCGTCTGATTAGCTAGTTGGTGAGATAACAGCCCACCAAGGCGACGATCAGTAGCCGACCTGAGAGGGTGACCGGCCACATTGGGACTGAGACACGGCCCAGACTCCTACGGGAGGCAGCAGTGGGGAATATTGCACAATGGAGGAAACTCTGATGCAGCGACGCCGCGTGAGTGAAGAAGTAATTCGTTATGTAAAGCTCTATCAGCAGGGAAGATAGTGACGGTACCTGACTAAGAAGCTCCGGCTAA…
81	Ban3-23	Lachnospira eligens	Bacteria;Firmicutes;Clostridia;Clostridiales;Lachnospiraceae;Lachnospira	CGMCC 1.46135		37 °C, anaerobic, 4 days, Lach-GAM medium	Please contact cgmcc@im.ac.cn or corresponding author (liusj@im.ac.cn) for details	GTTTATGACTGAGTGGCGGACGGGTGAGTAACGCGTGGGTAACCTGCCTTGTACTGGGGGATAGCAGCTGGAAACGGCTGGTAATACCGCATAAGCGCACAATGTTGCATGACATGGTGTGAAAAACTCCGGTGGTATAAGATGGACCCGCGTCTGATTAGCTAGTTGGTGAGATAACAGCCCACCAAGGCGACGATCAGTAGCCGACCTGAGAGGGTGACCGGCCACATTGGGACTGAGACACGGCCCAGACTCCTACGGGAGGCAGCAGTGGGGAATATTGCACAATGGAGGAAACTCTGATGCAGCGACGCCGCGTGAGTGAAGAAGTAATTCGTTATGTAAAGCTCTATCAGCAGGGAAGATAGTGACGGTACCTGACTAAGAAGCTCCGGCTAA…
82	Ban2-95	Lachnospira eligens	Bacteria;Firmicutes;Clostridia;Clostridiales;Lachnospiraceae;Lachnospira	CGMCC 1.46136		37 °C, anaerobic, 4 days, Lach-GAM medium	Please contact cgmcc@im.ac.cn or corresponding author (liusj@im.ac.cn) for details	GTTTATGACTGAGTGGCGGACGGGTGAGTAACGCGTGGGTAACCTGCCTTGTACTGGGGGATAGCAGCTGGAAACGGCTGGTAATACCGCATAAGCGCACAATGTTGCATGACATGGTGTGAAAAACTCCGGTGGTATAAGATGGACCCGCGTCTGATTAGCTAGTTGGTGAGATAACAGCCCACCAAGGCGACGATCAGTAGCCGACCTGAGAGGGTGACCGGCCACATTGGGACTGAGACACGGCCCAGACTCCTACGGGAGGCAGCAGTGGGGAATATTGCACAATGGAGGAAACTCTGATGCAGCGACGCCGCGTGAGTGAAGAAGTAATTCGTTATGTAAAGCTCTATCAGCAGGGAAGATAGTGACGGTACCTGACTAAGAAGCTCCGGCTAA…
83	SD-35	Lachnospira eligens	Bacteria;Firmicutes;Clostridia;Clostridiales;Lachnospiraceae;Lachnospira	CGMCC 1.4606		37 °C, anaerobic, 4 days, Lach-GAM medium	Please contact cgmcc@im.ac.cn or corresponding author (liusj@im.ac.cn) for details	GTTTATGACTGAGTGGCGGACGGGTGAGTAACGCGTGGGTAACCTGCCTTGTACTGGGGGATAGCAGCTGGAAACGGCTGGTAATACCGCATAAGCGCACAATGTTGCATGACATGGTGTGAAAAACTCCGGTGGTATAAGATGGACCCGCGTCTGATTAGCTAGTTGGTGAGATAACAGCCCACCAAGGCGACGATCAGTAGCCGACCTGAGAGGGTGACCGGCCACATTGGGACTGAGACACGGCCCAGACTCCTACGGGAGGCAGCAGTGGGGAATATTGCACAATGGAGGAAACTCTGATGCAGCGACGCCGCGTGAGTGAAGAAGTAATTCGTTATGTAAAGCTCTATCAGCAGGGAAGATAGTGACGGTACCTGACTAAGAAGCTCCGGCTAA…
84	Ban3-13	Lachnospira eligens	Bacteria;Firmicutes;Clostridia;Clostridiales;Lachnospiraceae;Lachnospira	CGMCC 1.46137		37 °C, anaerobic, 4 days, Lach-GAM medium	Please contact cgmcc@im.ac.cn or corresponding author (liusj@im.ac.cn) for details	GTTTATGACTGAGTGGCGGACGGGTGAGTAACGCGTGGGTAACCTGCCTTGTACTGGGGGATAGCAGCTGGAAACGGCTGGTAATACCGCATAAGCGCACAATGTTGCATGACATGGTGTGAAAAACTCCGGTGGTATAAGATGGACCCGCGTCTGATTAGCTAGTTGGTGAGATAACAGCCCACCAAGGCGACGATCAGTAGCCGACCTGAGAGGGTGACCGGCCACATTGGGACTGAGACACGGCCCAGACTCCTACGGGAGGCAGCAGTGGGGAATATTGCACAATGGAGGAAACTCTGATGCAGCGACGCCGCGTGAGTGAAGAAGTAATTCGTTATGTAAAGCTCTATCAGCAGGGAAGATAGTGACGGTACCTGACTAAGAAGCTCCGGCTAA…
85	SD-34	Lachnospira eligens	Bacteria;Firmicutes;Clostridia;Clostridiales;Lachnospiraceae;Lachnospira	CGMCC 1.46059		37 °C, anaerobic, 4 days, Lach-GAM medium	Please contact cgmcc@im.ac.cn or corresponding author (liusj@im.ac.cn) for details	GTTTATGACTGAGTGGCGGACGGGTGAGTAACGCGTGGGTAACCTGCCTTGTACTGGGGGATAGCAGCTGGAAACGGCTGGTAATACCGCATAAGCGCACAATGTTGCATGACATGGTGTGAAAAACTCCGGTGGTATAAGATGGACCCGCGTCTGATTAGCTAGTTGGTGAGATAACAGCCCACCAAGGCGACGATCAGTAGCCGACCTGAGAGGGTGACCGGCCACATTGGGACTGAGACACGGCCCAGACTCCTACGGGAGGCAGCAGTGGGGAATATTGCACAATGGAGGAAACTCTGATGCAGCGACGCCGCGTGAGTGAAGAAGTAATTCGTTATGTAAAGCTCTATCAGCAGGGAAGATAGTGACGGTACCTGACTAAGAAGCTCCGGCTAA…
86	Ban3-43	Lachnospira eligens	Bacteria;Firmicutes;Clostridia;Clostridiales;Lachnospiraceae;Lachnospira	CGMCC 1.46138		37 °C, anaerobic, 4 days, Lach-GAM medium	Please contact cgmcc@im.ac.cn or corresponding author (liusj@im.ac.cn) for details	GTTTATGACTGAGTGGCGGACGGGTGAGTAACGCGTGGGTAACCTGCCTTGTACTGGGGGATAGCAGCTGGAAACGGCTGGTAATACCGCATAAGCGCACAATGTTGCATGACATGGTGTGAAAAACTCCGGTGGTATAAGATGGACCCGCGTCTGATTAGCTAGTTGGTGAGATAACAGCCCACCAAGGCGACGATCAGTAGCCGACCTGAGAGGGTGACCGGCCACATTGGGACTGAGACACGGCCCAGACTCCTACGGGAGGCAGCAGTGGGGAATATTGCACAATGGAGGAAACTCTGATGCAGCGACGCCGCGTGAGTGAAGAAGTAATTCGTTATGTAAAGCTCTATCAGCAGGGAAGATAGTGACGGTACCTGACTAAGAAGCTCCGGCTAA…
87	Ban3-45	Lachnospira eligens	Bacteria;Firmicutes;Clostridia;Clostridiales;Lachnospiraceae;Lachnospira	CGMCC 1.46139		37 °C, anaerobic, 4 days, Lach-GAM medium	Please contact cgmcc@im.ac.cn or corresponding author (liusj@im.ac.cn) for details	GTTTATGACTGAGTGGCGGACGGGTGAGTAACGCGTGGGTAACCTGCCTTGTACTGGGGGATAGCAGCTGGAAACGGCTGGTAATACCGCATAAGCGCACAATGTTGCATGACATGGTGTGAAAAACTCCGGTGGTATAAGATGGACCCGCGTCTGATTAGCTAGTTGGTGAGATAACAGCCCACCAAGGCGACGATCAGTAGCCGACCTGAGAGGGTGACCGGCCACATTGGGACTGAGACACGGCCCAGACTCCTACGGGAGGCAGCAGTGGGGAATATTGCACAATGGAGGAAACTCTGATGCAGCGACGCCGCGTGAGTGAAGAAGTAATTCGTTATGTAAAGCTCTATCAGCAGGGAAGATAGTGACGGTACCTGACTAAGAAGCTCCGGCTAA…
88	NSJ-174	Lachnospira eligens	Bacteria;Firmicutes;Clostridia;Clostridiales;Lachnospiraceae;Lachnospira	CGMCC 1.17931		37 °C, anaerobic, 4 days, Lach-GAM medium	Please contact cgmcc@im.ac.cn or corresponding author (liusj@im.ac.cn) for details	GTTTATGACTGAGTGGCGGACGGGTGAGTAACGCGTGGGTAACCTGCCTTGTACTGGGGGATAGCAGCTGGAAACGGCTGGTAATACCGCATAAGCGCACAATGTTGCATGACATGGTGTGAAAAACTCCGGTGGTATAAGATGGACCCGCGTCTGATTAGCTAGTTGGTGAGATAACAGCCCACCAAGGCGACGATCAGTAGCCGACCTGAGAGGGTGACCGGCCACATTGGGACTGAGACACGGCCCAGACTCCTACGGGAGGCAGCAGTGGGGAATATTGCACAATGGAGGAAACTCTGATGCAGCGACGCCGCGTGAGTGAAGAAGTAATTCGTTATGTAAAGCTCTATCAGCAGGGAAGATAGTGACGGTACCTGACTAAGAAGCTCCGGCTAA…
89	Ban3-5	Lachnospira eligens	Bacteria;Firmicutes;Clostridia;Clostridiales;Lachnospiraceae;Lachnospira	CGMCC 1.46140		37 °C, anaerobic, 4 days, Lach-GAM medium	Please contact cgmcc@im.ac.cn or corresponding author (liusj@im.ac.cn) for details	GTTTATGACTGAGTGGCGGACGGGTGAGTAACGCGTGGGTAACCTGCCTTGTACTGGGGGATAGCAGCTGGAAACGGCTGGTAATACCGCATAAGCGCACAATGTTGCATGACATGGTGTGAAAAACTCCGGTGGTATAAGATGGACCCGCGTCTGATTAGCTAGTTGGTGAGATAACAGCCCACCAAGGCGACGATCAGTAGCCGACCTGAGAGGGTGACCGGCCACATTGGGACTGAGACACGGCCCAGACTCCTACGGGAGGCAGCAGTGGGGAATATTGCACAATGGAGGAAACTCTGATGCAGCGACGCCGCGTGAGTGAAGAAGTAATTCGTTATGTAAAGCTCTATCAGCAGGGAAGATAGTGACGGTACCTGACTAAGAAGCTCCGGCTAA…
90	Ban3-9	Lachnospira eligens	Bacteria;Firmicutes;Clostridia;Clostridiales;Lachnospiraceae;Lachnospira	CGMCC 1.46141		37 °C, anaerobic, 4 days, Lach-GAM medium	Please contact cgmcc@im.ac.cn or corresponding author (liusj@im.ac.cn) for details	TTTATGACTGAGTGGCGGACGGGTGAGTAACGCGTGGGTAACCTGCCTTGTACTGGGGGATAGCAGCTGGAAACGGCTGGTAATACCGCATAAGCGCACAATGTTGCATGACATGGTGTGAAAAACTCCGGTGGTATAAGATGGACCCGCGTCTGATTAGCTAGTTGGTGAGATAACAGCCCACCAAGGCGACGATCAGTAGCCGACCTGAGAGGGTGACCGGCCACATTGGGACTGAGACACGGCCCAGACTCCTACGGGAGGCAGCAGTGGGGAATATTGCACAATGGAGGAAACTCTGATGCAGCGACGCCGCGTGAGTGAAGAAGTAATTCGTTATGTAAAGCTCTATCAGCAGGGAAGATAGTGACGGTACCTGACTAAGAAGCTCCGGCTAAA…
91	SD-36	Lachnospira eligens	Bacteria;Firmicutes;Clostridia;Clostridiales;Lachnospiraceae;Lachnospira	CGMCC 1.46061		37 °C, anaerobic, 4 days, Lach-GAM medium	Please contact cgmcc@im.ac.cn or corresponding author (liusj@im.ac.cn) for details	TTTATGACTGAGTGGCGGACGGGTGAGTAACGCGTGGGTAACCTGCCTTGTACTGGGGGATAGCAGCTGGAAACGGCTGGTAATACCGCATAAGCGCACAATGTTGCATGACATGGTGTGAAAAACTCCGGTGGTATAAGATGGACCCGCGTCTGATTAGCTAGTTGGTGAGATAACAGCCCACCAAGGCGACGATCAGTAGCCGACCTGAGAGGGTGACCGGCCACATTGGGACTGAGACACGGCCCAGACTCCTACGGGAGGCAGCAGTGGGGAATATTGCACAATGGAGGAAACTCTGATGCAGCGACGCCGCGTGAGTGAAGAAGTAATTCGTTATGTAAAGCTCTATCAGCAGGGAAGATAGTGACGGTACCTGACTAAGAAGCTCCGGCTAAA…
92	Ban3-10	Lachnospira eligens	Bacteria;Firmicutes;Clostridia;Clostridiales;Lachnospiraceae;Lachnospira	CGMCC 1.46142		37 °C, anaerobic, 4 days, Lach-GAM medium	Please contact cgmcc@im.ac.cn or corresponding author (liusj@im.ac.cn) for details	TGAAGTTTCTTTATGACTGAGTGGCGGACGGGTGAGTAACGCGTGGGTAACCTGCCTTGTACTGGGGGATAGCAGCTGGAAACGGCTGGTAATACCGCATAAGCGCACAATGTTGCATGACATGGTGTGAAAAACTCCGGTGGTATAAGATGGACCCGCGTCTGATTAGCTAGTTGGTGAGATAACAGCCCACCAAGGCGACGATCAGTAGCCGACCTGAGAGGGTGACCGGCCACATTGGGACTGAGACACGGCCCAGACTCCTACGGGAGGCAGCAGTGGGGAATATTGCACAATGGAGGAAACTCTGATGCAGCGACGCCGCGTGAGTGAAGAAGTAATTCGTTATGTAAAGCTCTATCAGCAGGGAAGATAGTGACGGTACCTGACTAAGAAGCT…
93	Ban3-38	Lachnospira eligens	Bacteria;Firmicutes;Clostridia;Clostridiales;Lachnospiraceae;Lachnospira	CGMCC 1.46143		37 °C, anaerobic, 4 days, Lach-GAM medium	Please contact cgmcc@im.ac.cn or corresponding author (liusj@im.ac.cn) for details	TTATGACTGAGTGGCGGACGGGTGAGTAACGCGTGGGTAACCTGCCTTGTACTGGGGGATAGCAGCTGGAAACGGCTGGTAATACCGCATAAGCGCACAATGTTGCATGACATGGTGTGAAAAACTCCGGTGGTATAAGATGGACCCGCGTCTGATTAGCTAGTTGGTGAGATAACAGCCCACCAAGGCGACGATCAGTAGCCGACCTGAGAGGGTGACCGGCCACATTGGGACTGAGACACGGCCCAGACTCCTACGGGAGGCAGCAGTGGGGAATATTGCACAATGGAGGAAACTCTGATGCAGCGACGCCGCGTGAGTGAAGAAGTAATTCGTTATGTAAAGCTCTATCAGCAGGGAAGATAGTGACGGTACCTGACTAAGAAGCTCCGGCTAAAT…
94	S-65	Lachnospira pectinoschiza	Bacteria;Firmicutes;Clostridia;Clostridiales;Lachnospiraceae;Lachnospira	CGMCC 1.46144		37 °C, anaerobic, 4 days, Lach-GAM medium	Please contact cgmcc@im.ac.cn or corresponding author (liusj@im.ac.cn) for details	TTATGACTGAGTGGCGGACGGGTGAGTAACGCGTGGGTAACCTGCCTCACACAGGGGGATAGCAGTTGGAAACGGCTGATAATACCGCATAAGCGCACAGTACCGCATGGTACAGTGTGAAAAACTCCGGTGGTGTGAGATGGACCCGCGTCTGATTAGCTTGTTGGCAGGGTAACGGCCTACCAAGGCAACGATCAGTAGCCGACCTGAGAGGGTGACCGGCCACATTGGGACTGAGACACGGCCCAGACTCCTACGGGAGGCAGCAGTGGGGAATATTGCACAATGGAGGAAACTCTGATGCAGCGACGCCGCGTGAGTGAAGAAGTAATTCGTTATGTAAAGCTCTATCAGCAGGGAAGATAGTGACGGTACCTGACTAAGAAGCTCCGGCTAAAT…
95	SDX-65	Lachnospira pectinoschiza	Bacteria;Firmicutes;Clostridia;Clostridiales;Lachnospiraceae;Lachnospira	CGMCC 1.46145		37 °C, anaerobic, 4 days, Lach-GAM medium	Please contact cgmcc@im.ac.cn or corresponding author (liusj@im.ac.cn) for details	GTGGCGGACGGGTGAGTAACGCGTGGGTAACCTGCCTCACACAGGGGGATAGCAGTTGGAAACGGCTGATAATACCGCATAAGCGCACAGTACCGCATGGTACAGTGTGAAAAACTCCGGTGGTGTGAGATGGACCCGCGTCTGATTAGCTTGTTGGCAGGGTAACGGCCTACCAAGGCAACGATCAGTAGCCGACCTGAGAGGGTGACCGGCCACATTGGGACTGAGACACGGCCCAGACTCCTACGGGAGGCAGCAGTGGGGAATATTGCACAATGGAGGAAACTCTGATGCAGCGACGCCGCGTGAGTGAAGAAGTAATTCGTTATGTAAAGCTCTATCAGCAGGGAAGATAGTGACGGTACCTGACTAAGAAGCTCCGGCTAAATACGTGCCAGC…
96	A-75	Lachnospira pectinoschiza	Bacteria;Firmicutes;Clostridia;Clostridiales;Lachnospiraceae;Lachnospira	CGMCC 1.31336		37 °C, anaerobic, 4 days, Lach-GAM medium	Please contact cgmcc@im.ac.cn or corresponding author (liusj@im.ac.cn) for details	GGCTCCTTCTTTCGTTAGGTCACCGACTTCGGGCATTTCCGACTCCCATGGTGTGACGGGCGGTGTGTACAAGACCCGGGAACGTATTCACCGCGACATTCTGATTCGCGATTACTAGCGATTCCAGCTTCATGTAGTCGAGTTGCAGACTACAATCCGAACTGAGACGTTATTTTTGTGATTTGCTTAAGCTCACACTCTCGCTTCACTTTGTTTACGCCATTGTAGCACGTGTGTAGCCCAAGTCATAAGGGGCATGATGATTTGACGTCATCCCCACCTTCCTCCAGGTTATCCCTGGCAGTCTTCCTAGAGTGCCCACCTTATATGCTGGCTACTAAGAATAGGGGTTGCGCTCGTTGCGGGACTTAACCCAACATCTCACGACACGAGCTGACG…
97	SD-15	Lachnospira eligens	Bacteria;Firmicutes;Clostridia;Clostridiales;Lachnospiraceae;Lachnospira	CGMCC 1.46016		37 °C, anaerobic, 4 days, Lach-GAM medium	Please contact cgmcc@im.ac.cn or corresponding author (liusj@im.ac.cn) for details	TGGGGCGTGCTTATAATGCAGTCGAACGAAGCATTTAGAACGGATTACTTCGGTTTGAAGTTTTTTATGACTGAGTGGCGGACGGGTGAGTAACGCGTGGGTAACCTGCCTTGTACTGGGGGATAGCAGCTGGAAACGGCTGGTAATACCGCATAAGCGCACAATGTTGCATGACATGGTGTGAAAAACTCCGGTGGTATAAGATGGACCCGCGTCTGATTAGCTAGTTGGTGAGATAACAGCCCACCAAGGCGACGATCAGTAGCCGACCTGAGAGGGTGACCGGCCACATTGGGACTGAGACACGGCCCAGACTCCTACGGGAGGCAGCAGTGGGGAATATTGCACAATGGAGGAAACTCTGATGCAGCGACGCCGCGTGAGTGAAGAAGTAATTCG…
98	S-64	Lachnospira pectinoschiza	Bacteria;Firmicutes;Clostridia;Clostridiales;Lachnospiraceae;Lachnospira	NA		37 °C, anaerobic, 4 days, Lach-GAM medium	Please contact cgmcc@im.ac.cn or corresponding author (liusj@im.ac.cn) for details	TTATGACTGAGTGGCGGACGGGTGAGTAACGCGTGGGTAACCTGCCTCACACAGGGGGATAGCAGTTGGAAACGGCTGATAATACCGCATAAGCGCACAGTACCGCATGGTACAGTGTGAAAAACTCCGGTGGTGTGAGATGGACCCGCGTCTGATTAGCTTGTTGGCAGGGTAACGGCCTACCAAGGCAACGATCAGTAGCCGACCTGAGAGGGTGACCGGCCACATTGGGACTGAGACACGGCCCAGACTCCTACGGGAGGCAGCAGTGGGGAATATTGCACAATGGAGGAAACTCTGATGCAGCGACGCCGCGTGAGTGAAGAAGTAATTCGTTATGTAAAGCTCTATCAGCAGGGAAGATAGTGACGGTACCTGACTAAGAAGCTCCGGCTAAAT…
99	S-58	Lachnospira pectinoschiza	Bacteria;Firmicutes;Clostridia;Clostridiales;Lachnospiraceae;Lachnospira	NA		37 °C, anaerobic, 4 days, Lach-GAM medium	Please contact cgmcc@im.ac.cn or corresponding author (liusj@im.ac.cn) for details	TTATGACTGAGTGGCGGACGGGTGAGTAACGCGTGGGTAACCTGCCTCACACAGGGGGATAGCAGTTGGAAACGGCTGATAATACCGCATAAGCGCACAGTACCGCATGGTACAGTGTGAAAAACTCCGGTGGTGTGAGATGGACCCGCGTCTGATTAGCTTGTTGGCAGGGTAACGGCCTACCAAGGCAACGATCAGTAGCCGACCTGAGAGGGTGACCGGCCACATTGGGACTGAGACACGGCCCAGACTCCTACGGGAGGCAGCAGTGGGGAATATTGCACAATGGAGGAAACTCTGATGCAGCGACGCCGCGTGAGTGAAGAAGTAATTCGTTATGTAAAGCTCTATCAGCAGGGAAGATAGTGACGGTACCTGACTAAGAAGCTCCGGCTAAAT…
100	S-57	Lachnospira pectinoschiza	Bacteria;Firmicutes;Clostridia;Clostridiales;Lachnospiraceae;Lachnospira	NA		37 °C, anaerobic, 4 days, Lach-GAM medium	Please contact cgmcc@im.ac.cn or corresponding author (liusj@im.ac.cn) for details	TTATGACTGAGTGGCGGACGGGTGAGTAACGCGTGGGTAACCTGCCTCACACAGGGGGATAGCAGTTGGAAACGGCTGATAATACCGCATAAGCGCACAGTACCGCATGGTACAGTGTGAAAAACTCCGGTGGTGTGAGATGGACCCGCGTCTGATTAGCTTGTTGGCAGGGTAACGGCCTACCAAGGCAACGATCAGTAGCCGACCTGAGAGGGTGACCGGCCACATTGGGACTGAGACACGGCCCAGACTCCTACGGGAGGCAGCAGTGGGGAATATTGCACAATGGAGGAAACTCTGATGCAGCGACGCCGCGTGAGTGAAGAAGTAATTCGTTATGTAAAGCTCTATCAGCAGGGAAGATAGTGACGGTACCTGACTAAGAAGCTCCGGCTAAAT…
101	S-62	Lachnospira pectinoschiza	Bacteria;Firmicutes;Clostridia;Clostridiales;Lachnospiraceae;Lachnospira	NA		37 °C, anaerobic, 4 days, Lach-GAM medium	Please contact cgmcc@im.ac.cn or corresponding author (liusj@im.ac.cn) for details	CGGACGGGTGAGTAACGCGTGGGTAACCTGCCTCACACAGGGGGATAGCAGTTGGAAACGGCTGATAATACCGCATAAGCGCACAGTACCGCATGGTACAGTGTGAAAAACTCCGGTGGTGTGAGATGGACCCGCGTCTGATTAGCTTGTTGGCAGGGTAACGGCCTACCAAGGCAACGATCAGTAGCCGACCTGAGAGGGTGACCGGCCACATTGGGACTGAGACACGGCCCAGACTCCTACGGGAGGCAGCAGTGGGGAATATTGCACAATGGAGGAAACTCTGATGCAGCGACGCCGCGTGAGTGAAGAAGTAATTCGTTATGTAAAGCTCTATCAGCAGGGAAGATAGTGACGGTACCTGACTAAGAAGCTCCGGCTAAATACGTGCCAGCAGCC…
102	S-66	Lachnospira pectinoschiza	Bacteria;Firmicutes;Clostridia;Clostridiales;Lachnospiraceae;Lachnospira	NA		37 °C, anaerobic, 4 days, Lach-GAM medium	Please contact cgmcc@im.ac.cn or corresponding author (liusj@im.ac.cn) for details	TTATGACTGAGTGGCGGACGGGTGAGTAACGCGTGGGTAACCTGCCTCACACAGGGGGATAGCAGTTGGAAACGGCTGATAATACCGCATAAGCGCACAGTACCGCATGGTACAGTGTGAAAAACTCCGGTGGTGTGAGATGGACCCGCGTCTGATTAGCTTGTTGGCAGGGTAACGGCCTACCAAGGCAACGATCAGTAGCCGACCTGAGAGGGTGACCGGCCACATTGGGACTGAGACACGGCCCAGACTCCTACGGGAGGCAGCAGTGGGGAATATTGCACAATGGAGGAAACTCTGATGCAGCGACGCCGCGTGAGTGAAGAAGTAATTCGTTATGTAAAGCTCTATCAGCAGGGAAGATAGTGACGGTACCTGACTAAGAAGCTCCGGCTAAAT…
103	S-67	Lachnospira pectinoschiza	Bacteria;Firmicutes;Clostridia;Clostridiales;Lachnospiraceae;Lachnospira	NA		37 °C, anaerobic, 4 days, Lach-GAM medium	Please contact cgmcc@im.ac.cn or corresponding author (liusj@im.ac.cn) for details	TTATGACTGAGTGGCGGACGGGTGAGTAACGCGTGGGTAACCTGCCTCACACAGGGGGATAGCAGTTGGAAACGGCTGATAATACCGCATAAGCGCACAGTACCGCATGGTACAGTGTGAAAAACTCCGGTGGTGTGAGATGGACCCGCGTCTGATTAGCTTGTTGGCAGGGTAACGGCCTACCAAGGCAACGATCAGTAGCCGACCTGAGAGGGTGACCGGCCACATTGGGACTGAGACACGGCCCAGACTCCTACGGGAGGCAGCAGTGGGGAATATTGCACAATGGAGGAAACTCTGATGCAGCGACGCCGCGTGAGTGAAGAAGTAATTCGTTATGTAAAGCTCTATCAGCAGGGAAGATAGTGACGGTACCTGACTAAGAAGCTCCGGCTAAAT…
104	S-68	Lachnospira pectinoschiza	Bacteria;Firmicutes;Clostridia;Clostridiales;Lachnospiraceae;Lachnospira	NA		37 °C, anaerobic, 4 days, Lach-GAM medium	Please contact cgmcc@im.ac.cn or corresponding author (liusj@im.ac.cn) for details	TTATGACTGAGTGGCGGACGGGTGAGTAACGCGTGGGTAACCTGCCTCACACAGGGGGATAGCAGTTGGAAACGGCTGATAATACCGCATAAGCGCACAGTACCGCATGGTACAGTGTGAAAAACTCCGGTGGTGTGAGATGGACCCGCGTCTGATTAGCTTGTTGGCAGGGTAACGGCCTACCAAGGCAACGATCAGTAGCCGACCTGAGAGGGTGACCGGCCACATTGGGACTGAGACACGGCCCAGACTCCTACGGGAGGCAGCAGTGGGGAATATTGCACAATGGAGGAAACTCTGATGCAGCGACGCCGCGTGAGTGAAGAAGTAATTCGTTATGTAAAGCTCTATCAGCAGGGAAGATAGTGACGGTACCTGACTAAGAAGCTCCGGCTAAAT…
105	NSJ-141	Lientehia hominis	Bacteria;Firmicutes;Clostridia;Clostridiales;Lachnospiraceae;Lientehia	CGMCC 1.17902		37 °C, anaerobic, 4 days, Lach-GAM medium	Please contact cgmcc@im.ac.cn or corresponding author (liusj@im.ac.cn) for details	TTATGACTGAGTGGCGGACGGGTGAGTAACGCGTGGGTAACCTGCCTCACACAGGGGGATAGCAGTTGGAAACGGCTGATAATACCGCATAAGCGCACAGTACCGCATGGTACAGTGTGAAAAACTCCGGTGGTGTGAGATGGACCCGCGTCTGATTAGCTTGTTGGCAGGGTAACGGCCTACCAAGGCAACGATCAGTAGCCGACCTGAGAGGGTGACCGGCCACATTGGGACTGAGACACGGCCCAGACTCCTACGGGAGGCAGCAGTGGGGAATATTGCACAATGGAGGAAACTCTGATGCAGCGACGCCGCGTGAGTGAAGAAGTAATTCGTTATGTAAAGCTCTATCAGCAGGGAAGATAGTGACGGTACCTGACTAAGAAGCTCCGGCTAAAT…
106	S-52	Lachnospira pectinoschiza	Bacteria;Firmicutes;Clostridia;Clostridiales;Lachnospiraceae;Lachnospira	NA		37 °C, anaerobic, 4 days, Lach-GAM medium	Please contact cgmcc@im.ac.cn or corresponding author (liusj@im.ac.cn) for details	TTATGACTGAGTGGCGGACGGGTGAGTAACGCGTGGGTAACCTGCCTCACACAGGGGGATAGCAGTTGGAAACGGCTGATAATACCGCATAAGCGCACAGTACCGCATGGTACAGTGTGAAAAACTCCGGTGGTGTGAGATGGACCCGCGTCTGATTAGCTTGTTGGCAGGGTAACGGCCTACCAAGGCAACGATCAGTAGCCGACCTGAGAGGGTGACCGGCCACATTGGGACTGAGACACGGCCCAGACTCCTACGGGAGGCAGCAGTGGGGAATATTGCACAATGGAGGAAACTCTGATGCAGCGACGCCGCGTGAGTGAAGAAGTAATTCGTTATGTAAAGCTCTATCAGCAGGGAAGATAGTGACGGTACCTGACTAAGAAGCTCCGGCTAAAT…
107	NSJ-43	Lachnospira hominis	Bacteria;Firmicutes;Clostridia;Clostridiales;Lachnospiraceae;Lachnospira	CGMCC 1.32816		37 °C, anaerobic, 4 days, Lach-GAM medium	Please contact cgmcc@im.ac.cn or corresponding author (liusj@im.ac.cn) for details	CGGCGGCTCCTTCTTACGTTAGGTCACCGACTTCGGGCATTTCCGACTCCCATGGTGTGACGGGCGGTGTGTACAAGACCCGGGAACGTATTCACCGCGACATTCTGATTCGCGATTACTAGCGATTCCAGCTTCATGTAGTCGAGTTGCAGACTACAATCCGAACTGAGACGTTATTTTTGTGATTTGCTTAAGCTCACACTCTCGCTTCACTTTGTTTACGCCATTGTAGCACGTGTGTAGCCCAAGTCATAAGGGGCATGATGATTTGACGTCATCCCCACCTTCCTCCAGGTTATCCCTGGCAGTCTCCACAGAGTGCCCAGCTTTACCTGCTGGCTACTGAGGATAGGGGTTGCGCTCGTTGCGGGACTTAACCCAACATCTCACGACACGAGC…
108	SD-3	Lacrimispora celerecrescens	Bacteria;Firmicutes;Clostridia;Clostridiales;Lachnospiraceae;Lacrimispora	CGMCC 1.46004		37 °C, anaerobic, 4 days, Lach-GAM medium	Please contact cgmcc@im.ac.cn or corresponding author (liusj@im.ac.cn) for details	AAGGAAGTTTTCGGACGGAATTGAAATTGACTGACCGGCGGACGGGTGAGTAACGCGTGGGTAACCTGCCTCATACAGGGGGATAACAGTTGGAAACGACTGCTAATACCGCATAAGCACACAGTGCCGCATGGTACGGTGTGAAAAACTCCGGTGGTATGAGATGGACCCGCGTCTGATTAGGTAGTTGGTGAGGTAACGGCCCACCAAGCCGACGATCAGTAGCCGACCTGAGAGGGTGACCGGCCACATTGGGACTGAGACACGGCCCAAACTCATACGGGAGGCAGCAGTGGGGAATATTGGACAATGGGGGAAACCCTGATCCAGCGACGCCGCGTGAGTGAAGAAGTATTTCGGTATGTAAAGCTCTATCAGCAGGGAAGAAAATGACGGTAC…
109	SD-5	Mediterraneibacter faecis	Bacteria;Firmicutes;Clostridia;Clostridiales;Lachnospiraceae;Mediterraneibacter	CGMCC 1.46006		37 °C, anaerobic, 4 days, Lach-GAM medium	Please contact cgmcc@im.ac.cn or corresponding author (liusj@im.ac.cn) for details	GTTGGCACGGTCACCTTCGGCAGCTCCCTCCTTACGGTTGGGTCACTGACTTCGGGCGTTACTGACTCCCATGGTGTGACGGGCGGTGTGTACAAGACCCGGGAACGTATTCACCGCGACATTCTGATTCGCGATTACTAGCGATTCCAGCTTCATGTAGTCGAGTTGCAGACTACAATCCGAACTGAGACGTTATTTTTGGGATTTGCTCGACCTCGCGGTTCTGCCTCCCTTTGTTTACGCCATTGTAGCACGTGTGTAGCCCTGCTCATAAGGGGCATGATGATTTGACGTCATCCCCACCTTCCTCCAGGTTATCCCTGGCAGTCTCTCTAGAGTGCCCGGCCGAACCGCTGGCTACTAAAGATAGGGGTTGCGCTCGTTGCGGGACTTAACCCA…
110	Ban1-89	Mediterraneibacter faecis	Bacteria;Firmicutes;Clostridia;Clostridiales;Lachnospiraceae;Mediterraneibacter	CGMCC 1.46145		37 °C, anaerobic, 4 days, Lach-GAM medium	Please contact cgmcc@im.ac.cn or corresponding author (liusj@im.ac.cn) for details	TGCTACCATGCAGTCGACGAAGCACCTTATTCTGATTTCTTCGGAATGAAAATTTTGGTGACTGAGTGGCGGACGGGTGAGTAACGCGTGGGTAACCTGCCTCATACAGGGGGATAACAGTTAGAAATGACTGCTAATACCGCATAAGACCACAGCACCGCATGGTGCAGGGGTAAAAACTCCGGTGGTATGAGATGGACCCGCGTCTGATTAGGTGGTTGGTGGGGTAACGGCCTACCAAGCCGACGATCAGTAGCCGACCTGAGAGGGTGACCGGCCACATTGGGACTGAGACACGGCCCAAACTCCTACGGGAGGCAGCAGTGGGGAATATTGCACAATGGGGGAAACCCTGATGCAGCGACGCCGCGTGAGCGATGAAGTATTTCGGTATGTAAA…
111	Ban2-29	Mediterraneibacter faecis	Bacteria;Firmicutes;Clostridia;Clostridiales;Lachnospiraceae;Mediterraneibacter	CGMCC 1.46146		37 °C, anaerobic, 4 days, Lach-GAM medium	Please contact cgmcc@im.ac.cn or corresponding author (liusj@im.ac.cn) for details	TATGGAAATGGGTCACTTCGGCAGCTCCCTCCTTACGGTTGGGTCACTGACTTCGGGCGTTACTGACTCCCATGGTGTGACGGGCGGTGTGTACAAGACCCGGGAACGTATTCACCGCGACATTCTGATTCGCGATTACTAGCGATTCCAGCTTCATGTAGTCGAGTTGCAGACTACAATCCGAACTGAGACGTTATTTTTGGGATTTGCTCGACCTCGCGGTTCTGCCTCCCTTTGTTTACGCCATTGTAGCACGTGTGTAGCCCTGCTCATAAGGGGCATGATGATTTGACGTCATCCCCACCTTCCTCCAGGTTATCCCTGGCAGTCTCTCTAGAGTGCCCGGCCGAACCGCTGGCTACTAAAGATAGGGGTTGCGCTCGTTGCGGGACTTAACCC…
112	Z-38	Mediterraneibacter faecis	Bacteria;Firmicutes;Clostridia;Clostridiales;Lachnospiraceae;Mediterraneibacter	CGMCC 1.46147		37 °C, anaerobic, 4 days, Lach-GAM medium	Please contact cgmcc@im.ac.cn or corresponding author (liusj@im.ac.cn) for details	TCATACAGGGGGATAACAGTTAGAAATGACTGCTAATACCGCATAAGACCACAGCACCGCATGGTGCAGGGGTAAAAACTCCGGTGGTATGAGATGGACCCGCGTCTGATTAGGTAGTTGGTGGGGTAACGGCCTACCAAGCCGACGATCAGTAGCCGACCTGAGAGGGTGACCGGCCACATTGGGACTGAGACACGGCCCAAACTCCTACGGGAGGCAGCAGTGGGGAATATTGCACAATGGGGGAAACCCTGATGCAGCGACGCCGCGTGAGCGATGAAGTATTTCGGTATGTAAAGCTCTATCAGCAGGGAAGAAAATGACGGTACCTGACTAAGAAGCACCGGCTAAATACGTGCCAGCAGCCGCGGTAATACGTATGGTGCAAGCGTTATCCGG…
113	Ban2-36	Mediterraneibacter faecis	Bacteria;Firmicutes;Clostridia;Clostridiales;Lachnospiraceae;Mediterraneibacter	CGMCC 1.46148		37 °C, anaerobic, 4 days, Lach-GAM medium	Please contact cgmcc@im.ac.cn or corresponding author (liusj@im.ac.cn) for details	GCAGTGGCGGCGTGCTTACACATGCAGTCGAACGAAGCACCTTATTTTGATTTCTTCGGAATGAAAATTTTGGTGACTGAGTGGCGGACGGGTGAGTAACGCGTGGGTAACCTGCCTCATACAGGGGGATAACAGTTAGAAATGACTGCTAATACCGCATAAGACCACAGCACCGCATGGTGCAGGGGTAAAAACTCCGGTGGTATGAGATGGACCCGCGTCTGATTAGGTGGTTGGTGGGGTAACGGCCTACCAAGCCGACGATCAGTAGCCGACCTGAGAGGGTGACCGGCCACATTGGGACTGAGACACGGCCCAAACTCCTACGGGAGGCAGCAGTGGGGAATATTGCACAATGGGGGAAACCCTGATGCAGCGACGCCGCGTGAGCGATGAAGT…
114	Ban2-62	Mediterraneibacter faecis	Bacteria;Firmicutes;Clostridia;Clostridiales;Lachnospiraceae;Mediterraneibacter	CGMCC 1.46149		37 °C, anaerobic, 4 days, Lach-GAM medium	Please contact cgmcc@im.ac.cn or corresponding author (liusj@im.ac.cn) for details	TCATACAGGGGGATAACAGTTAGAAATGACTGCTAATACCGCATAAGACCACAGCACCGCATGGTGCAGGGGTAAAAACTCCGGTGGTATGAGATGGACCCGCGTCTGATTAGGTAGTTGGTGGGGTAACGGCCTACCAAGCCGACGATCAGTAGCCGACCTGAGAGGGTGACCGGCCACATTGGGACTGAGACACGGCCCAAACTCCTACGGGAGGCAGCAGTGGGGAATATTGCACAATGGGGGAAACCCTGATGCAGCGACGCCGCGTGAGCGATGAAGTATTTCGGTATGTAAAGCTCTATCAGCAGGGAAGAAAATGACGGTACCTGACTAAGAAGCACCGGCTAAATACGTGCCAGCAGCCGCGGTAATACGTATGGTGCAAGCGTTATCCGG…
115	Ban2-70	Mediterraneibacter faecis	Bacteria;Firmicutes;Clostridia;Clostridiales;Lachnospiraceae;Mediterraneibacter	CGMCC 1.46150		37 °C, anaerobic, 4 days, Lach-GAM medium	Please contact cgmcc@im.ac.cn or corresponding author (liusj@im.ac.cn) for details	GCAGTGGCGGCGTGCTTACACATGCAGTCGAACGAAGCACCTTATTTTGATTTCTTCGGAATGAAAATTTTGGTGACTGAGTGGCGGACGGGTGAGTAACGCGTGGGTAACCTGCCTCATACAGGGGGATAACAGTTAGAAATGACTGCTAATACCGCATAAGACCACAGCACCGCATGGTGCAGGGGTAAAAACTCCGGTGGTATGAGATGGACCCGCGTCTGATTAGGTGGTTGGTGGGGTAACGGCCTACCAAGCCGACGATCAGTAGCCGACCTGAGAGGGTGACCGGCCACATTGGGACTGAGACACGGCCCAAACTCCTACGGGAGGCAGCAGTGGGGAATATTGCACAATGGGGGAAACCCTGATGCAGCGACGCCGCGTGAGCGATGAAGT…
116	Lach-27	Mediterraneibacter glycyrrhizinilyticus	Bacteria;Firmicutes;Clostridia;Clostridiales;Lachnospiraceae;Mediterraneibacter	CGMCC 1.46151		37 °C, anaerobic, 4 days, Lach-GAM medium	Please contact cgmcc@im.ac.cn or corresponding author (liusj@im.ac.cn) for details	TTGCTAGCTTCGGCGCTCCCTCCTTACGGTTGGGTCACTGACTTCGGGCGTTACCAACTCCCATGGTGTGACGGGCGGTGTGTACAAGACCCGGGAACGTATTCACCGCGACATTCTGATTCGCGATTACTAGCGATTCCAGCTTCATGTAGTCGAGTTGCAGACTACAATCCGAACTGAGACGTTATTTTTGGGATTTGCTCACCCTCGCAGGCTTGCCTCCCTTTGTTTACGCCATTGTAGCACGTGTGTAGCCCTGCCCATAAGGGGCATGATGATTTGACGTCATCCCCACCTTCCTCCAGGTTATCCCTGGCAGTCTCTCTAGAGTGCCCATCCGAAATGCTGGCTACTAAAGATAAGGGTTGCGCTCGTTGCGGGACTTAACCCAACATCTCA…
117	Z-23	Mediterraneibacter torques	Bacteria;Firmicutes;Clostridia;Clostridiales;Lachnospiraceae;Mediterraneibacter	CGMCC 1.46152		37 °C, anaerobic, 4 days, Lach-GAM medium	Please contact cgmcc@im.ac.cn or corresponding author (liusj@im.ac.cn) for details	TGCAAGTCGAGCGAAGCACTTTGCTTAGATTCTTCGGATGAAGAGGATTGTGACTGAGCGGCGGACGGGTGAGTAACGCGTGGGTAACCTGCCTCATACAGGGGGATAACAGTTAGAAATGACTGCTAATACCGCATAAGACCACAGCACCGCATGGTGCGGGGGTAAAAACTCCGGTGGTATGAGATGGACCCGCGTCTGATTAGCTAGTTGGTAAGGTAACGGCTTACCAAGGCGACGATCAGTAGCCGACCTGAGAGGGTGACCGGCCACATTGGGACTGAGACACGGCCCAAACTCCTACGGGAGGCAGCAGTGGGGAATATTGCACAATGGGGGAAACCCTGATGCAGCGACGCCGCGTGAGCGAAGAAGTATTTCGGTATGTAAAGCTCTATC…
118	NSJ-55	Mediterraneibacter hominis	Bacteria;Firmicutes;Clostridia;Clostridiales;Lachnospiraceae;Mediterraneibacter	CGMCC 1.32831		37 °C, anaerobic, 4 days, Lach-GAM medium	Please contact cgmcc@im.ac.cn or corresponding author (liusj@im.ac.cn) for details	TGCAAGTCGAGCGAAGCGCTTCGCACAGATTCTTTCGGGAAGAAGAGTGGAGTGACTGAGCGGCGGACGGGTGAGTAACGCGTGGGCAACCTGCCTCACACAGGGGGATAACAGTTAGAAATGACTGCTAATACCGCATAAGACCACAGGGTCGCATGACCGGGTGGTAAAAACTCTGGTGGTGTGAGATGGGCCCGCGTCTGATTAGCTGGTTGGTAAGGTAACGGCTTACCAAGGCAACGATCAGTAGCCGACCTGAGAGGGTGACCGGCCACATTGGGACTGAGACACGGCCCAAACTCCTACGGGAGGCAGCAGTGGGGAATATTGCACAATGGGGGAAACCCTGATGCAGCGACGCCGCGTGAGCGAAGAAGTATTTCGGTATGTAAAGCTCTA…
119	S-50	Mediterraneibacter gnavus	Bacteria;Firmicutes;Clostridia;Clostridiales;Lachnospiraceae;Mediterraneibacter	CGMCC 1.46153		37 °C, anaerobic, 2 days, Lach-GAM medium	Please contact cgmcc@im.ac.cn or corresponding author (liusj@im.ac.cn) for details	TGCAGTCGAGCGAAGCACCTTGACGGATTTCTTCGGATTGAAGCCTTGGTGACTGAGCGGCGGACGGGTGAGTAACGCGTGGGTAACCTGCCTCATACAGGGGGATAACAGTTGGAAACGGCTGCTAATACCGCATAAGCGCACAGTACCGCATGGTACGGTGTGAAAAACTCCGGTGGTATGAGATGGACCCGCGTCTGATTAGGTAGTTGGTGGGGTAACGGCCTACCAAGCCGACGATCAGTAGCCGACCTGAGAGGGTGACCGGCCACATTGGGACTGAGACACGGCCCAAACTCCTACGGGAGGCAGCAGTGGGGAATATTGCACAATGGGGGAAACCCTGATGCAGCGACGCCGCGTGAGCGATGAAGTATTTCGGTATGTAAAGCTCTATCA…
120	Lach-1	Mediterraneibacter gnavus	Bacteria;Firmicutes;Clostridia;Clostridiales;Lachnospiraceae;Mediterraneibacter	CGMCC 1.46020		37 °C, anaerobic, 2 days, Lach-GAM medium	Please contact cgmcc@im.ac.cn or corresponding author (liusj@im.ac.cn) for details	TTTTGCGGATTTCTTCGGATTGAAGCAATTGTGACTGAGCGGCGGACGGGTGAGTAACGCGTGGGTAACCTGCCTCATACAGGGGGATAACAGTTGGAAACGGCTGCTAATACCGCATAAGCGCACAGTACCGCATGGTACGGTGTGAAAAACTCCGGTGGTATGAGATGGACCCGCGTCTGATTAGGTAGTTGGTGGGGTAACGGCCTACCAAGGCGACGATCAGTAGCCGACCTGAGAGGGTGACCGGCCACATTGGGACTGAGACACGGCCCAAACTCCTACGGGAGGCAGCAGTGGGGAATATTGCACAATGGGGGAAACCCTGATGCAGCGACGCCGCGTGAGCGATGAAGTATTTCGGTATGTAAAGCTCTATCAGCAGGGAAGAAAATGACG…
121	Lach-17	Mediterraneibacter gnavus	Bacteria;Firmicutes;Clostridia;Clostridiales;Lachnospiraceae;Mediterraneibacter	CGMCC 1.46047		37 °C, anaerobic, 2 days, Lach-GAM medium	Please contact cgmcc@im.ac.cn or corresponding author (liusj@im.ac.cn) for details	GCTTTTGCGGATTTCTTCGGATTGAAGCAATTGTGACTGAGCGGCGGACGGGTGAGTAACGCGTGGGTAACCTGCCTCATACAGGGGGATAACAGTTGGAAACGGCTGCTAATACCGCATAAGCGCACAGTACCGCATGGTACGGTGTGAAAAACTCCGGTGGTATGAGATGGACCCGCGTCTGATTAGGTAGTTGGTGGGGTAACGGCCTACCAAGGCGACGATCAGTAGCCGACCTGAGAGGGTGACCGGCCACATTGGGACTGAGACACGGCCCAAACTCCTACGGGAGGCAGCAGTGGGGAATATTGCACAATGGGGGAAACCCTGATGCAGCGACGCCGCGTGAGCGATGAAGTATTTCGGTATGTAAAGCTCTATCAGCAGGGAAGAAAATGA…
122	Lach-14	Mediterraneibacter gnavus	Bacteria;Firmicutes;Clostridia;Clostridiales;Lachnospiraceae;Mediterraneibacter	CGMCC 1.46033		37 °C, anaerobic, 2 days, Lach-GAM medium	Please contact cgmcc@im.ac.cn or corresponding author (liusj@im.ac.cn) for details	CTTTTGCGGATTTCTTCGGATTGAAGCAATTGTGACTGAGCGGCGGACGGGTGAGTAACGCGTGGGTAACCTGCCTCATACAGGGGGATAACAGTTGGAAACGGCTGCTAATACCGCATAAGCGCACAGTACCGCATGGTACCGTGTGAAAAACTCCGGTGGTATGAGATGGACCCGCGTCTGATTAGGTAGTTGGTGGGGTAACGGCCTACCAAGGCGACGATCAGTAGCCGACCTGAGAGGGTGACCGGCCACATTGGGACTGAGACACGGCCCAAACTCCTACGGGAGGCAGCAGTGGGGAATATTGCACAATGGGGGAAACCCTGATGCAGCGACGCCGCGTGAGCGATGAAGTATTTCGGTATGTAAAGCTCTATCAGCAGGGAAGAAAATGAC…
123	NSJ-151	Mediterraneibacter intestinihominis	Bacteria;Firmicutes;Clostridia;Clostridiales;Lachnospiraceae;Mediterraneibacter	CGMCC 1.17913		37 °C, anaerobic, 2 days, Lach-GAM medium	Please contact cgmcc@im.ac.cn or corresponding author (liusj@im.ac.cn) for details	CATGCAGTCGAGCGAAGCACTTTACTTGGATTTCTTCGGAATGACGAGTATTGTGACTGAGCGGCGGACGGGTGAGTAACGCGTGGGTAACCTGCCTCATACAGGGGGATAACAGTTAGAAATGACTGCTAATACCGCATAAGACCACAGCACCGCATGGTGCAGGGGTAAAAACTCCGGTGGTATGAGATGGACCCGCGTCTGATTAGCTGGTTGGTGGGGTAACGGCCTACCAAGGCGACGATCAGTAGCCGGCCTGAGAGGGCGACCGGCCACATTGGGACTGAGACACGGCCCAAACTCCTACGGGAGGCAGCAGTGGGGAATATTGCACAATGGGGGAAACCCTGATGCAGCGACGCCGCGTGAAGGAAGAAGTATTTCGGTATGTAAACTTCT…
124	Lach-102	Muricomes intestini	Bacteria;Firmicutes;Clostridia;Clostridiales;Lachnospiraceae;Muricomes	CGMCC 1.32744		37 °C, anaerobic, 2 days, Lach-GAM medium	Please contact cgmcc@im.ac.cn or corresponding author (liusj@im.ac.cn) for details	CCTCCTTACGGTTGGGTCACTGACTTCGGGCGTTACCGACTTCCATGGTGTGACGGGCGGTGTGTACAAGACCCGGGAACGTATTCACCGCAGCATTCTGATCTGCGATTACTAGCGATTCCAGCTTCATGTAGTCGGGTTGCAGACTACAATCCGAACTGGGACGTTATTTTTGGGATTGGCTTGCCCTCGCGGGGTCGCTTCCCTTTGTTTACGCCATTGTAGCACGTGTGTAGCCCTGCTCATAAGGGGCATGATGATTTGACGTCATCCCCGCCTTCCTCCAGGTTATCCCTGGCAGTCTCTCCAGAGTGCCCACCTCTAATGCTGGCTACTGAAGATAAGGGTTGCGCTCGTTGCGGGACTTAACCCAACATCTCACGACACGAGCTGACGACA…
125	NSJ-143	Anaerofusibacter hominis	Bacteria;Firmicutes;Clostridia;Clostridiales;Lachnospiraceae;Anaerofusibacter	CGMCC 1.17904		37 °C, anaerobic, 4 days, Lach-GAM medium	Please contact cgmcc@im.ac.cn or corresponding author (liusj@im.ac.cn) for details	TGCAGTCGAACGAAGAGAATTATCGGAAGTTTTCGGACGGAAGATAATAATCTTAGTGGCGGACGGGTGAGTAACGTGTGGGCAACCTACCTTATACTGGGGAATAATCACTGGAAACGGTGACTAATACCGCATAATGTCTTTTGCAGGCATCTGTTAAAGAAGAAAGGAGCAATCCGGTAAAAGATGGGCCCGCATCTGATTAGCTAGTTGGTGAGATAATAGCCCACCAAGGCATCGATCAGTAGCCGACCTGAGAGGGTGATCGGCCACATTGGGACTGAGACACGGCCCAAACTCCTACGGGAGGCAGCAGTGGGGAATATTGCACAATGGGGGAAACCCTGATGCAGCAACGCCGCGTGAAGGAAGAAGGTTTTCGGATCGTAAACTTCTATC…
126	S-76	Anaerotignum lactatifermentans	Bacteria;Firmicutes;Clostridia;Clostridiales;Lachnospiraceae;Anaerotignum	CGMCC 1.46154		37 °C, anaerobic, 4 days, Lach-GAM medium	Please contact cgmcc@im.ac.cn or corresponding author (liusj@im.ac.cn) for details	ATCTTAGTGGCGGACGGGTGAGTAACGTGTGGGCAACCTACCTTATACTGGGGAATAATCACTGGAAACGGTGACTAATACCGCATAATGTCTTTTGCAGGCATCTGTAAAAGAAGAAAGGAGCAATCCGGTAAAAGATGGGCCCGCATCTGATTAGCTAGTTGGTGAGATAATAGCCCACCAAGGCATCGATCAGTAGCCGACCTGAGAGGGTGATCGGCCACATTGGGACTGAGACACGGCCCAAACTCCTACGGGAGGCAGCAGTGGGGAATATTGCACAATGGGGGAAACCCTGATGCAGCAACGCCGCGTGAAGGAAGAAGGTTTTCGGATCGTAAACTTCTATCAACAGGGACGAAATAAATGACGGTACCTGAATAAGAAGCCCCGGCTAAC…
127	NSJ-160	Lacrimispora aerotolerans	Bacteria;Firmicutes;Clostridia;Clostridiales;Lachnospiraceae;Lacrimispora	CGMCC 1.46155		37 °C, anaerobic, 4 days, Lach-GAM medium	Please contact cgmcc@im.ac.cn or corresponding author (liusj@im.ac.cn) for details	AGATACCGAGTGGCGGACGGGTGAGTAACGCGTGGGTAACCTGCCTCATACAGGGGGATAACGGTTAGAAATGACTGCTAATACCGCATAAGCGCACAGTACCGCATGGTACGGTGTGAAAAACTCCGGTGGTATGAGATGGACCCGCGTCTGATTAGCTAGTTGGTGGGGTAACGGCCCACCAAGGCGACGATCAGTAGCCGACCTGAGAGGGTGACCGGCCACATTGGGACTGAGACACGGCCCAGACTCCTACGGGAGGCAGCAGTGGGGGATATTGCACAATGGAGGAAACTCTGATGCAGCGACGCCGCGTGAGTGAAGAAGTATTTCGGTATGTAAAGCTCTATCAGCAGGGAAGAAAATGACGGTACCTGACTAAGAAGCCCCGGCTAACTA…
128	NSJ-171	Shanjiongia hominis	Bacteria;Firmicutes;Clostridia;Clostridiales;Lachnospiraceae;Shanjiongia	CGMCC 1.17927		37 °C, anaerobic, 4 days, Lach-GAM medium	Please contact cgmcc@im.ac.cn or corresponding author (liusj@im.ac.cn) for details	CTGACTTCGGCGCTCCCTCCTTGCGGTTGGGTCACTGACTTCGGGCATTTCCAACTCCCATGGTGTGACGGGCGGTGTGTACAAGACCCGGGAACGTATTCACCGCAGCATTCTGATCTGCGATTACTAGCGATTCCAGCTTCATGTAGTCGAGTTGCAGACTACAATCCGAACTGAGATGCCATTTTTGTGATTTGCTTACTGTCACCAGCTTGCTTCACTTTGTTAGCACCATTGTAGCACGTGTGTAGCCCAGCCCATAAGGGGCATGATGATTTGACGTCGTCCCCACCTTCCTCCGGGTTATCCCCGGCAGTCTCCCTAGAGTGCCCAGCCGTACTGCTGGCTACTAAGGACAGGGGTTGCGCTCGTTGCGGGACTTAACCCAACATCTCACGA…
129	NSJ-177	Rarifaecibacter acetigenes	Bacteria;Firmicutes;Clostridia;Clostridiales;Lachnospiraceae;Rarifaecibacter	CGMCC 1.46156		37 °C, anaerobic, 4 days, Lach-GAM medium	Please contact cgmcc@im.ac.cn or corresponding author (liusj@im.ac.cn) for details	TCGAACGGAAGCATATGCGCAGATTTCTTCGGATTGAAGTGCGTATGACTGAGTGGCGGACGGGTGAGTAACGCGTGGGGAACCTGCCTTTCACAGGGGGACAACAGCTGGAAACGGCTGCTAATACCGCATAACCCGCTAGGGCCGCATGGCCCGGACGGAAAAGGAGCAATCCGGTGAAAGATGGACCCGCGTCTGATTAGCTAGTTGGTGAGGTAACGGCCCACCAAGGCGACGATCAGTAGCCGAACTGAGAGGTTGACCGGCCACATTGGGACTGAGACACGGCCCAAACTCCTAGGGGAGGCAGCAGTGGGGAATATTGCACAATGGGGGAAACCCTGATGCAGCGACGCCGCGTGAGTGAAGAAGTATTTCGGTATGTAAAGCTCTATCAGC…
130	NSJ-38	Qiania dongpingensis	Bacteria;Firmicutes;Clostridia;Clostridiales;Lachnospiraceae;Enterocloster	CGMCC 1.32811		37 °C, anaerobic, 4 days, Lach-GAM medium	Please contact cgmcc@im.ac.cn or corresponding author (liusj@im.ac.cn) for details	CTCCCTCCTCTCGGTTGGGTCACTGACTTCGGGCGTTACTGACTCCCATGGTGTGACGGGCGGTGTGTACAAGACCCGGGAACGTATTCACCGCGGCATTCTGATCCGCGATTACTAGCGATTCCAGCTTCATGTAGTCGAGTTGCAGACTACAATCCGAACTGAGACGTTATTTTTGGGATTCGCTCCACCTCGCGGCTTCGCTTCCCTCTGTTTACGCCATTGTAGCACGTGTGTAGCCCAAATCATAAGGGGCATGATGATTTGACGTCATCCCCACCTTCCTCCGGGTTATCCCCGGCAGTCTCCCTAGAGTGCCCAGCTTCACCTGCTGGCTACTAAGGACAAGGGTTGCGCTCGTTGCGGGACTTAACCCAACATCTCACGACACGAGCTGAC…
131	P75	Roseburia faecis	Bacteria;Firmicutes;Clostridia;Clostridiales;Lachnospiraceae;Roseburia	CGMCC 1.32603		37 °C, anaerobic, 4 days, Lach-GAM medium	Please contact cgmcc@im.ac.cn or corresponding author (liusj@im.ac.cn) for details	AGCTCCCTCCTTGCGGTTGGGTCACTGACTTCGGGCATTTCCAACTCCCATGGTGTGACGGGCGGTGTGTACAAGACCCGGGAACGTATTCACCGCAGCATTCTGATCTGCGATTACTAGCGATTCCAGCTTCGTGTAGTCGGGTTGCAGACTACAGTCCGAACTGAGACGTTATTTTTGAGATTTGCTCGGCCTCACGGCTTTGCTTCCCTTTGTTTACGCCATTGTAGCACGTGTGTAGCCCAAGTCATAAGGGGCATGATGATTTGACGTCATCCCCGCCTTCCTCCAGGTTATCCCTGGCAGTCTCCCTAGAGTGCCCGGCCGAACCGCTGGCTACTAAGAACAGGGGTTGCGCTCGTTGCGGGACTTAACCCAACATCTCACGACACGAGCTGA…
132	P85	Roseburia hominis	Bacteria;Firmicutes;Clostridia;Clostridiales;Lachnospiraceae;Roseburia	CGMCC 1.32630		37 °C, anaerobic, 4 days, Lach-GAM medium	Please contact cgmcc@im.ac.cn or corresponding author (liusj@im.ac.cn) for details	AGCTCCCTCCTTGCGGTTGGGTCACTGACTTCGGGCATTACCAACTCCCATGGTGTGACGGGCGGTGTGTACAAGACCCGGGAACGTATTCACCGCGACATTCTGATTCGCGATTACTAGCGATTCCAGCTTCGTGTAGTCGAGTTGCAGACTACAGTCCGAACTGAGACGTTATTTTTGAGATTTGCTCCCCCTCGCGGGATTGCTTCCCTTTGTTTACGCCATTGTAGCACGTGTGTAGCCCAAGTCATAAGGGGCATGATGATTTGACGTCATCCCCACCTTCCTCCAGGTTATCCCTGGCAGTCTCCCTAGAGTGCCCGGCCGAACCGCTGGCTACTAAGAATAGGGGTTGCGCTCGTTGCGGGACTTAACCCAACATCTCACGACACGAGCTGA…
133	NSJ-67	Roseburia difficilis	Bacteria;Firmicutes;Clostridia;Clostridiales;Lachnospiraceae;Roseburia	CGMCC 1.32843		37 °C, anaerobic, 4 days, Lach-GAM medium	Please contact cgmcc@im.ac.cn or corresponding author (liusj@im.ac.cn) for details	ACGGCTCTCTCCTTACGGTTGAGTCACCGGCTTCGGGCATTCCCGACTCCCATGGTGTGACGGGCGGTGTGTACAAGACCCGGGAACGTATTCACCGCGACATTCTGATTCGCGATTACTAGCGATTCCAGCTTCGTGTAGTCGAGTTGCAGACTACAGTCCGAACTGGGACGTTATTTTTGGGATTTGCTAGAAGTCACCTTTTCGCTTCCCTTTGTTTACGCCATTGTAGCACGTGTGTAGCCCAAGTCATAAGGGGCATGATGATTTGACGTCATCCCCGCCTTCCTCCAGGTTATCCCTGGCAGTCTCCCTAGAGTGCCCGGCCGAACTGCTGGCTACTAAGGACAGGGGTTGCGCTCGTTGCGGGACTTAACCCAACATCTCACGACACGAGCT…
134	NSJ-69	Roseburia rectibacter	Bacteria;Firmicutes;Clostridia;Clostridiales;Lachnospiraceae;Roseburia	CGMCC 1.32845		37 °C, anaerobic, 2 days, Lach-GAM medium	Please contact cgmcc@im.ac.cn or corresponding author (liusj@im.ac.cn) for details	TCCTTGCGGTTGGGTCACTGACTTCGGGCATTACCAACTCCCATGGTGTGACGGGCGGTGTGTACAAGACCCGGGAACGTATTCACCGCGACATTCTGATTCGCGATTACTAGCGATTCCAGCTTCGTGCAGTCGAGTTGCAGACTGCAGTCCGAACTGAGACGTTATTTTTGAGATTTGCTCCCCCTCGCAGGCTCGCTTCCCTTTGTTTACGCCATTGTAGCACGTGTGTAGCCCAAGTCATAAGGGGCATGATGATTTGACGTCATCCCCACCTTCCTCCAGGTTATCCCTGGCAGTCTCCCTAGAGTGCCCAGCCGAACTGCTGGCTACTAAGAATAGGGGTTGCGCTCGTTGCGGGACTTAACCCAACATCTCACGACACGAGCTGACGACAAC…
135	BX0805	Roseburia yibonii	Bacteria;Firmicutes;Clostridia;Clostridiales;Lachnospiraceae;Roseburia	CGMCC 1.32827		37 °C, anaerobic, 4 days, Lach-GAM medium	Please contact cgmcc@im.ac.cn or corresponding author (liusj@im.ac.cn) for details	TCCCTCCTTGCGGTTGGGTCACCGGCTTCGGGCATTCCCGACTCCCATGGTGTGACGGGCGGTGTGTACAAGACCCGGGAACGTATTCACCGCGACATGCTGATTCGCGATTACTAGCGATTCCAGCTTCGTGTAGTCGGGTTGCAGACTACAGTCCGAACTGGGACGTTATTTTTGGGATTCGCTCCCCTTCACAGGCTCGCTTCCCTTTGTTTACGCCATTGTAGCACGTGTGTAGCCCAAGTCATAAGGGGCATGATGATTTGACGTCATCCCCGCCTTCCTCCAGGTTATCCCTGGCAGTCTCCCTAGAGTGCCCGGCCGGACCGCTGGCTACTAAGGATAAGGGTTGCGCTCGTTGCGGGACTTAACCCAACATCTCACGACACGAGCTGACGA…
136	BX1005	Roseburia zhanii	Bacteria;Firmicutes;Clostridia;Clostridiales;Lachnospiraceae;Roseburia	CGMCC 1.32828		37 °C, anaerobic, 2 days, Lach-GAM medium	Please contact cgmcc@im.ac.cn or corresponding author (liusj@im.ac.cn) for details	GCTCCCTCCTTGCGGTTGGGTCACTGACTTCGGGCATTTCCAACTCCCATGGTGTGACGGGCGGTGTGTACAAGACCCGGGAACGTATTCACCGCGACATTCTGATTCGCGATTACTAGCGATTCCAGCTTCGTGTAGTCGGGTTGCAGACTACAGTCCGAACTGGGACGTTATTTTTGGGATTTGCTCCACCTCGCAGTTTCGCTTCCCTTTGTTACGCCATTGTAGCACGTGTGTAGCCCAAGCCATAAGGGGCATGATGATTTGACGTCATCCCCACCTTCCTCCAGGTTATCCCTGGCAGTCTCCCCAGAGTGCCCATCCTAAATGCTGGCTACTGAGGATAAGGGTTGCGCTCGTTGCGGGACTTAACCCAACATCTCACGACACGAGCTGACG…
137	NSJ-9	Pararoseburia lenta	Bacteria;Firmicutes;Clostridia;Clostridiales;Lachnospiraceae;Pararoseburia	CGMCC 1.32469		37 °C, anaerobic, 2 days, Lach-GAM medium	Please contact cgmcc@im.ac.cn or corresponding author (liusj@im.ac.cn) for details	GACTCCCATGGTGTGACGGGCGGTGTGTACAAGACCCGGGAACGTATTCACCGCGACATTCTGATTCGCGATTACTAGCGATTCCAGCTTCATGTAGTCGAGTTGCAGACTACAATCCGAACTGAGACGTTATTTTTGAGATTTGCTCCACCTCGCGATTTCGCCTCCCTTTGTTTACGCCATTGTAGCACGTGTGTAGCCCAAGTCATAAGGGGCATGATGATTTGACGTCATCCCCACCTTCCTCCAGGTTCACCCTGGCAGTCTCCCTAGAGTGCCCACCTTAAATGCTGGCTACTAAGGACAAGGGTTGCGCTCGTTGCGGGACTTAACCCAACATCTCACGACACGAGCTGACGACAACCATGCACCACCTGTCACTTCTGTCCCGAAGGAAGA…
138	Lach-26	Sellimonas intestinalis	Bacteria;Firmicutes;Clostridia;Clostridiales;Lachnospiraceae;Sellimonas	CGMCC 1.46157		37 °C, anaerobic, 2 days, Lach-GAM medium	Please contact cgmcc@im.ac.cn or corresponding author (liusj@im.ac.cn) for details	GGCGCGTGCTACCATGCAAGTCGAGCGAAGCGCTGTTTTCAGAATCTTCGGAGGAAGAGGACAGTGACTGAGCGGCGGACGGGTGAGTAACGCGTGGGCAACCTGCCTCATACAGGGGGATAACAGTTAGAAATGACTGCTAATACCGCATAAGCGCACAGGACCGCATGGTGTAGTGTGAAAAACTCCGGTGGTATGAGATGGACCCGCGTCTGATTAGGTAGTTGGTGGGGTAAAGGCCTACCAAGCCGACGATCAGTAGCCGACCTGAGAGGGTGACCGGCCACATTGGGACTGAGACACGGCCCAAACTCCTACGGGAGGCAGCAGTGGGGAATATTGCACAATGGGGGAAACCCTGATGCAGCGACGCCGCGTGAAGGAAGAAGTATTTCGGTA…
139	L4-32	Sellimonas intestinalis	Bacteria;Firmicutes;Clostridia;Clostridiales;Lachnospiraceae;Sellimonas	NA		37 °C, anaerobic, 4 days, Lach-GAM medium	Please contact cgmcc@im.ac.cn or corresponding author (liusj@im.ac.cn) for details	GGAATCCGCTTCGACGCTCCCTCCTCTAAGGTTGGGTCACTGGCTTCGGGCGTTACTGACTCCCATGGTGTGACGGGCGGTGTGTACAAGACCCGGGAACGTATTCACCGCGGCATGCTGATCCGCGATTACTAGCGATTCCAGCTTCATGTAGTCGAGTTGCAGACTACAATCCGAACTGAGACGTTATTTTTGGGATTCGCTTCAGGTCACCCTCTCGCTTCCCTTTGTTTACGCCATTGTAGCACGTGTGTAGCCCTGGCCATAAGGGGCATGATGATTTGACGTCATCCCCACCTTCCTCCAGGTTCTCCCTGGCAGTCTCTCCAGAGTGCCCACCTTATATGCTGGCTACTGAAGATAAGGGTTGCGCTCGTTGCGGGACTTAACCCAACATCT…
140	S-59	Simiaoa sunii	Bacteria;Firmicutes;Clostridia;Clostridiales;Lachnospiraceae;Simiaoa	CGMCC 1.46158		37 °C, anaerobic, 4 days, Lach-GAM medium	Please contact cgmcc@im.ac.cn or corresponding author (liusj@im.ac.cn) for details	TTAGTGGCGGACGGGTGAGTAACGCGTGGGTAACCTGCCTTGTACTGGGGGACAACAGTTGGAAACGACTGCTAATACCGCATAAGCGCACAGCTTCGCATGAAGCAGTGTGAAAAACTCCGGTGGTACAAGATGGACCCGCGTCTGATTAGCTGGTTGGTGAGGTAACGGCCCACCAAGGCGACGATCAGTAGCCGGCCTGAGAGGGTGAACGGCCACATTGGGACTGAGACACGGCCCAAACTCCTACGGGAGGCAGCAGTGGGGAATATTGCACAATGGGGGAAACCCTGATGCAGCAACGCCGCGTGAGTGAAGAAGTATTTCGGTATGTAAAGCTCTATCAGCAGGAAAGAAAATGACGGTACCTGACTAAGAAGCCCCGGCTAACTACGTGCC…
141	S-87	Simiaoa sunii	Bacteria;Firmicutes;Clostridia;Clostridiales;Lachnospiraceae;Simiaoa	NA		37 °C, anaerobic, 4 days, Lach-GAM medium	Please contact cgmcc@im.ac.cn or corresponding author (liusj@im.ac.cn) for details	TGCAGTCGAACGGACTTACATTGAAGCCTAGCGATATGTAAGTTAGTGGCGGACGGGTGAGTAACGCGTGGGTAACCTGCCTTGTACTGGGGGACAACAGTTGGAAACGACTGCTAATACCGCATAAGCGCACAGCTTCGCATGAAGCAGTGTGAAAAACTCCGGTGGTACAAGATGGACCCGCGTCTGATTAGCTGGTTGGTGAGGTAACGGCCCACCAAGGCGACGATCAGTAGCCGGCCTGAGAGGGTGAACGGCCACATTGGGACTGAGACACGGCCCAAACTCCTACGGGAGGCAGCAGTGGGGAATATTGCACAATGGGGGAAACCCTGATGCAGCAACGCCGCGTGAGTGAAGAAGTATTTCGGTATGTAAAGCTCTATCAGCAGGAAAGAA…
142	NSJ-8	Simiaoa sunii	Bacteria;Firmicutes;Clostridia;Clostridiales;Lachnospiraceae;Simiaoa	CGMCC 1.52840		37 °C, anaerobic, 4 days, Lach-GAM medium	Please contact cgmcc@im.ac.cn or corresponding author (liusj@im.ac.cn) for details	GGTTAGGTCACCGACTTCGGGCATTTCCGACTCCCATGGTGTGACGGGCGGTGTGTACAAGACCCGGGAACGTATTCACCGCAGCATTCTGATCTGCGATTACTAGCGATTCCAGCTTCATGTAGTCGAGTTGCAGACTACAATCCGAACTGAGACGTTATTTTTGAGATTCGCTCTGCCTCACGACTTCGCTTCTCTTTGTTTACGCCATTGTAGCACGTGTGTAGCCCTGGTCATAAGGGGCATGATGATTTGACGTCATCCCCACCTTCCTCCGGGTTATCCCCGGCAGTCTCTCTAGAGTGCCCATCTTACTGCTGGCTACTAAAGATAAGGGTTGCGCTCGTTGCGGGACTTAACCCAACATCTCACGACACGAGCTGACGACAACCATGCACC…
143	H15	Simiaoa hominis	Bacteria;Firmicutes;Clostridia;Clostridiales;Lachnospiraceae;Simiaoa	CGMCC 1.32863		37 °C, anaerobic, 4 days, Lach-GAM medium	Please contact cgmcc@im.ac.cn or corresponding author (liusj@im.ac.cn) for details	CGGGTCCCCGTCAATTCCTTTGAGTTTCATTCTTGCGAACGTACTCCCCAGGTGGATTACTTATTGCGTTTGCTGCGGCACCGATGGATCCATATCCACCAACACCTAGTAATCATCGTTTACGGCGTGGACTACCAGGGTATCTAATCCTGTTTGCTCCCCACGCTTTCGAGCCTCAACGTCAGTTACAGTCCAGTAAGCCGCCTTCGCCACTGGTGTTCCTCCTAATATCTACGCATTTCACCGCTACACTAGGAATTCCACTTACCTCTCCTGTACTCCAGTTAAACAGTTTCCAAAGCAGTTTCGGGGTTGAGCCCCAACCTTTCACTTCAGACTTGCTTCACCGTCTACGCTCCCTTTACACCCAGTAAATCCGGATAACGCTTGCCCCCTACG…
144	NSJ-164	Sporofaciens scindens	Bacteria;Firmicutes;Clostridia;Clostridiales;Lachnospiraceae;Sporofaciens	CGMCC 1.17922		37 °C, anaerobic, 2 days, Lach-GAM medium	Please contact cgmcc@im.ac.cn or corresponding author (liusj@im.ac.cn) for details	CCTCCCTTGCGGGTTGGGTCACCGGCTTCGGGCGTTACTGACTCCCATGG TGTGACGGGCGGTGTGTACAAGACCCGGGAACGTATTCACCGCGACATTC TGATTCGCGATTACTAGCGATTCCAGCTTCATGTAGTCGAGTTGCAGACT ACAATCCGAACTGAGACGTTATTTTTGGGATTTGCCCACCCTCGCGGGTT CGCCTCCCTTTGTTTACGCCATTGTAGCACGTGTGTAGCCCTGGTCATAA GGGGCATGATGATTTGACGTCATCCCCACCTTCCTCCAGGTTGTCCCTGG CAGTCTCTCCAGAGTGCCCATCCGAAATGCTGGCTACTGAAGATAGGGGT TGCGCTCGTTGCGGGACTTAACCCAACATCTCACGACACGAG…
145	NSJ-29	Wansuia hejianensis	Bacteria;Firmicutes;Clostridia;Clostridiales;Lachnospiraceae;Blautia	CGMCC 1.32802		37 °C, anaerobic, 4 days, Lach-GAM medium	Please contact cgmcc@im.ac.cn or corresponding author (liusj@im.ac.cn) for details	TCCTTTCGGTTGGGTCACAGGCTTCGGGCATTACTAACTCCCATGGTGTGACGGGCGGTGTGTACAAGACCCGGGAACGTATTCACCGCGACATTCTGATTCGCGATTACTAGCGATTCCAGCTTCGTGTAGTCGGGTTGCAGACTACAGTCCGAACTGGGACGTTATTTTTGAGATTCGCTAAAGGTCGCCCTCTCGCTTCCCTTTGTTTACGCCATTGTAGCACGTGTGTAGCCCAAATCATAAGGGGCATGATGATTTGACGTCATCCCCACCTTCCTCCAGGTTGTCCCTGGCAGTCTCCCTAGAGTGCCCAGCTCTACCTGCTGGCTACTAAGGATAAGGGTTGCGCTCGTTGCGGGACTTAACCCAACATCTCACGACACGAGCTGACGACAA…
146	NSJ-4	Wujia chipingensis	Bacteria;Firmicutes;Clostridia;Clostridiales;Lachnospiraceae;Wujia	CGMCC 1.52560		37 °C, anaerobic, 4 days, Lach-GAM medium	Please contact cgmcc@im.ac.cn or corresponding author (liusj@im.ac.cn) for details	GCGGTTGGGTCACTGACTTCGGGCATTTCCAACTCCCATGGTGTGACGGGCGGTGTGTACAAGACCCGGGAACGTATTCACCGCGACATTCTGATTCGCGATTACTAGCGATTCCAGCTTCATGTAGTCGAGTTGCAGACTACAATCCGAACTGAGACTGCCTTTTTGAGGTTTGCTCTTCCTCGCGGATTCGCTTCTCTCTGTAACAGCCATTGTAGCACGTGTGTAGCCCAGATCATAAGGGGCATGATGATTTGACGTCATCCCCACCTTCCTCCCGGTTATCCCGGGCAGTCTCTCCAGAGTGCCCATCCAAAATGCTGGCTACTGAAAATAGGGGTTGCGCTCGTTGCGGGACTTAACCCAACATCTCACGACACGAGCTGACGACAACCATGC…
147	NSJ-12	Zhenhengia yiwuensis	Bacteria;Firmicutes;Clostridia;Clostridiales;Lachnospiraceae;Zhenhengia	CGMCC 1.32465		37 °C, anaerobic, 4 days, Lach-GAM medium	Please contact cgmcc@im.ac.cn or corresponding author (liusj@im.ac.cn) for details	ATGGCTGCTTAGAAGCTCCTTCCCTTGCGGGTTAGGTCACTGGCGTTGGGCCCCCCCAACTCCCATGGTGTGACGGGCGGTGTGTACAAGACCCGGGAACGTATTCACCGCGACATTCTGATTCGCGATTACTAGCGATTCCAACTTCATGTAGTCGAGTTGCAGACTACAATCCGAACTGGGAGTGCTTTTTTGAGATTTGCTCGGCCTCGCGGATTTGCTTCCCTTTGTAGCACCCATTGTAGCACGTGTGTAGCCCTAAACATAAGGGGCATGATGATTTGACGTCATCCCCACCTTCCTCCAGGTTATCCCTGGCAGTCTCTCTAGAGTGCCCAACTTAATGATGGCTACTAAAGATAGGGGTTGCGCTCGTTGCGGGACTTAACCCAACATCTC…
148	Lach-103	Anaerosegnis hominis	Bacteria;Firmicutes;Clostridia;Clostridiales;Lachnospiraceae;Anaerosegnis	CGMCC 1.46159		37 °C, anaerobic, 4 days, Lach-GAM medium	Please contact cgmcc@im.ac.cn or corresponding author (liusj@im.ac.cn) for details	GACTGAGCGGCGGACGGGTGAGTAACGCGTGGGTAACCTGCCTCATACAGGGGGATAACAGTTAGAAATGACTGCTAATACCGCATAAGCGCACAGTACCACATGGTACGGTGTGAAAAACTCCGGTGGTATGAGATGGACCCGCGTCTGATTAGCTAGTTGGTGGGGTAACGGCCCACCAAGGCGACGATCAGTAGCCGACCTGAGAGGGTGATCGGCCACATTGGGACTGAGACACGGCCCAAACTCCTACGGGAGGCAGCAGTGGGGAATATTGCACAATGGGGGAAACCCTGATGCAGCAACGCCGCGTGAGTGAAGAAGTATTTCGGTATGTAAAGCTCTATCAGCAGGGAAGAAAATGACGGTACCTGACTAAGAAGCCCCGGCTAACTACGT…

## Sheet: Table S3B
Table S3B: Basic information of all the Lachnospiraceae isolates of the study				Table 3: Basic information of 148 strains of the hLchsp Biobank	Table 3: Basic information of 148 strains of the hLchsp Biobank	Table 3: Basic information of 148 strains of the hLchsp Biobank	Table 3: Basic information of 148 strains of the hLchsp Biobank	Table 3: Basic information of 148 strains of the hLchsp Biobank	Table 3: Basic information of 148 strains of the hLchsp Biobank	Table 3: Basic information of 148 strains of the hLchsp Biobank	Table 3: Basic information of 148 strains of the hLchsp Biobank	Table 3: Basic information of 148 strains of the hLchsp Biobank	Table 3: Basic information of 148 strains of the hLchsp Biobank	Table 3: Basic information of 148 strains of the hLchsp Biobank	Table 3: Basic information of 148 strains of the hLchsp Biobank	Table 3: Basic information of 148 strains of the hLchsp Biobank	Table 3: Basic information of 148 strains of the hLchsp Biobank	Table 3: Basic information of 148 strains of the hLchsp Biobank	Table 3: Basic information of 148 strains of the hLchsp Biobank	Table 3: Basic information of 148 strains of the hLchsp Biobank	Table 3: Basic information of 148 strains of the hLchsp Biobank	Table 3: Basic information of 148 strains of the hLchsp Biobank	Table 3: Basic information of 148 strains of the hLchsp Biobank	Table 3: Basic information of 148 strains of the hLchsp Biobank	Table 3: Basic information of 148 strains of the hLchsp Biobank	Table 3: Basic information of 148 strains of the hLchsp Biobank	Table 3: Basic information of 148 strains of the hLchsp Biobank	Table 3: Basic information of 148 strains of the hLchsp Biobank	Table 3: Basic information of 148 strains of the hLchsp Biobank	Table 3: Basic information of 148 strains of the hLchsp Biobank	Table 3: Basic information of 148 strains of the hLchsp Biobank	Table 3: Basic information of 148 strains of the hLchsp Biobank	Table 3: Basic information of 148 strains of the hLchsp Biobank	Table 3: Basic information of 148 strains of the hLchsp Biobank	Table 3: Basic information of 148 strains of the hLchsp Biobank	Table 3: Basic information of 148 strains of the hLchsp Biobank	Table 3: Basic information of 148 strains of the hLchsp Biobank	Table 3: Basic information of 148 strains of the hLchsp Biobank	Table 3: Basic information of 148 strains of the hLchsp Biobank	Table 3: Basic information of 148 strains of the hLchsp Biobank	Table 3: Basic information of 148 strains of the hLchsp Biobank	Table 3: Basic information of 148 strains of the hLchsp Biobank	Table 3: Basic information of 148 strains of the hLchsp Biobank	Table 3: Basic information of 148 strains of the hLchsp Biobank	Table 3: Basic information of 148 strains of the hLchsp Biobank	Table 3: Basic information of 148 strains of the hLchsp Biobank	Table 3: Basic information of 148 strains of the hLchsp Biobank	Table 3: Basic information of 148 strains of the hLchsp Biobank	Table 3: Basic information of 148 strains of the hLchsp Biobank
NO	Strain	Hit Species	16s seq
1	3-ZM-YN-D5-63	[Clostridium] algidixylanolyticum	TGACTGAGCGGCGGACGGGTGAGTAACGCGTGGGTAACCTGCCTCATACAGGGGAATAACAGCTAGAAATGGCTGCTAATGCCGCATGAGCGCACATGGCCGCATGGCCAAGTGTGAAAAACTCCGGTGGTATGAGATGGACCCGCGTCCGATTAGCTAGTTGGTGAGGTAAAGGCCCACCAAGGCGACGATCGGTAGCCGACCTGAGAGGGTGACCGGCCACATTGGGACTGAGACACGGCCCAAACTCCTACGGGAGGCAGCAGTGGGGAATATTGCACAATGGGGGAAACCCTGATGCAGCGACGCCGCGTGGGTGAAGAAGTATTTCGGTACGTAAAGCCCTATCAGCAGGGAAGAAGATGACAGTACCTGACTAAGAAGCCCCGGCTAACTACG…
2	2-AZM-YN-D5-36	[Clostridium] leptum	GTCGAACGGAGTTAAATTCGACACCCGAGTATCCGGTTGAGAGACGGGGTGCTGGGGGTTGGATTTAACTTAGTGGCGGACGGGTGAGTAACGCGTGAGTAACCTGCCTTTCAGAGGGGGATAACGTTCTGAAAAGAACGCTAATACCGCATAACATGAAGCCACCGCATGGTGATTTCATCAAAGGAGCAATCCGCTGGAAGATGGACTCGCGTCCGATTAGCCAGTTGGCGGGGTAACGGCCCACCAAAGCGACGATCGGTAGCCGGACTGAGAGGTTGAACGGCCACATTGGGACTGAGACACGGCCCAGACTCCTACGGGAGGCAGCAGTGGGGGATATTGCACAATGGGGGAAACCCTGATGCAGCAACGCCGCGTGAGGGAAGAAGGTTTTCG…
3	30-L4-N-YTN-D24-30	[Clostridium] leptum	CTTCGAAGCGCTCTCCTTGCGGTTGAACTACTGGCTTCGGGTATTACCGGCTCCCATGGTGTGACGGGCGGTGTGTACAAGGCCCGGGAACGTATTCACCGCGGCATGCTGATCCGCGATTACTAGCAATTCCGACTTCACGCAGGCGGGTTGCAGCCTGCGATCCGAACTGGGACTGCTTTTAGGGTTTTGCTCCGCCTCGCGGCTTTGCTTCCCTCTGTTTACAGCCATTGTAGTACGTGTGTGGCCCAGGTCATAAGGGGCATGATGATTTGACGTCGTCCCCACCTTCCTCCGTTTTGTCAACGGCAGTCTCTCTAGAGTGCTCTTGCGTAGCAACTAGAAACAAGGGTTGCGCTCGTTGCGGGACTTAACCCAACATCTCACGACACGAGCTGA…
4	35-L4-N-YTN-D24-35	[Clostridium] leptum	TCGACGCGCTCTCCTTGCGGTTGAACTACTGGCTTCGGGTATTACCGGCTCCCATGGTGTGACGGGCGGTGTGTACAAGGCCCGGGAACGTATTCACCGCGGCATGCTGATCCGCGATTACTAGCAATTCCGACTTCACGCAGGCGGGTTGCAGCCTGCGATCCGAACTGGGACTGCTTTTAGGGTTTTGCTCCGCCTCGCGGCTTTGCTTCCCTCTGTTTACAGCCATTGTAGTACGTGTGTGGCCCAGGTCATAAGGGGCATGATGATTTGACGTCGTCCCCACCTTCCTCCGTTTTGTCAACGGCAGTCTCTCTAGAGTGCTCTTGCGTAGCAACTAGAAACAAGGGTTGCGCTCGTTGCGGGACTTAACCCAACATCTCACGACACGAGCTGACG…
5	38-L4-N-YTN-D24-38	[Clostridium] leptum	TCCTCCTCGACGCGCTCTCCTTGCGGTTGAACTTCCTGGCTTCGGGTATTACCGGCTCCCATGGTGTGACGGGCGGTGTGTACAAGGCCCGGGAACGTATTCACCGCGGCATGCTGATCCGCGATTACTAGCAATTCCGACTTCACGCAGGCGGGTTGCAGCCTGCGATCCGAACTGGGACTGCTTTTAGGGTTTTGCTCCACCTCGCGGCTTTGCTTCCCTCTGTTTACAGCCATTGTAGTACGTGTGTGGCCCAGGTCATAAGGGGCATGATGATTTGACGTCGTCCCCACCTTCCTCCGTTTTGTCAACGGCAGTCTCTCTAGAGTGCTCTTGCGTAGCAACTAGAAACAAGGGTTGCGCTCGTTGCGGGACTTAACCCAACATCTCACGACACGA…
6	40-L4-N-YTN-D24-40	[Clostridium] leptum	TCGACGCGCTCTCCTTGCGGTTGAACTACTGGCTTCGGGTATTACCGGCTCCCATGGTGTGACGGGCGGTGTGTACAAGGCCCGGGAACGTATTCACCGCGGCATGCTGATCCGCGATTACTAGCAATTCCGACTTCACGCAGGCGGGTTGCAGCCTGCGATCCGAACTGGGACTGCTTTTAGGGTTTTGCTCCGCCTCGCGGCTTTGCTTCCCTCTGTTTACAGCCATTGTAGTACGTGTGTGGCCCAGGTCATAAGGGGCATGATGATTTGACGTCGTCCCCACCTTCCTCCGTTTTGTCAACGGCAGTCTCTCTAGAGTGCTCTTGCGTAGCAACTAGAAACAAGGGTTGCGCTCGTTGCGGGACTTAACCCAACATCTCACGACACGAGCTGACG…
7	Bban-ZM-NX-D10-30	[Clostridium] scindens	TTCTTCGGAGATGAAGGCGGCTGCGACTGAGTGGCGGACGGGTGAGTAACGCGTGGGCAACCTGCCTTGCACTGGGGGATAACAGCCAGAAATGGCTGCTAATACCGCATAAGACCGAAGCGCCGCATGGCGCAGCGGCCAAAGCCCCGGCGGTGCAAGATGGGCCCGCGTCTGATTAGGTAGTTGGCGGGGTAACGGCCCACCAAGCCGACGATCAGTAGCCGACCTGAGAGGGTGACCGGCCACATTGGGACTGAGACACGGCCCAGACTCCTACGGGAGGCAGCAGTGGGGAATATTGCACAATGGGGGAAACCCTGATGCAGCGACGCCGCGTGAAGGATGAAGTATTTCGGTATGTAAACTTCTATCAGCAGGGAAGAAGATGACGGTACCTGA…
8	3-ZM-GN-D5-39	[Eubacterium] eligens	CGGTATGAAGTTCTTTATGACTGAGTGGCGGACGGGTGAGTAACGCGTGGGTAACCTGCCTTGTACTGGGGGATAGCAGCTGGAAACGGCTGGTAATACCGCATAAGCGCACAATGTTGCATGACATGGTGTGAAAAACTCCGGTGGTATAAGATGGACCCGCGTCTGATTAGCTAGTTGGTGAGATAACAGCCCACCAAGGCGACGATCAGTAGCCGACCTGAGAGGGTGACCGGCCACATTGGGACTGAGACACGGCCCAGACTCCTACGGGAGGCAGCAGTGGGGAATATTGCACAATGGAGGAAACTCTGATGCAGCGACGCCGCGTGAGTGAAGAAGTAATTCGTTATGTAAAGCTCTATCAGCAGGGAAGATAGTGACGGTACCTGACTAAGA…
9	3-ZM-GN-D5-48	[Eubacterium] eligens	GAAGTTCTTTATGACTGAGTGGCGGACGGGTGAGTAACGCGTGGGTAACCTGCCTTGTACTGGGGGATAGCAGCTGGAAACGGCTGGTAATACCGCATAAGCGCACAATGTTGCATGACATGGTGTGAAAAACTCCGGTGGTATAAGATGGACCCGCGTCTGATTAGCTAGTTGGTGAGATAACAGCCCACCAAGGCGACGATCAGTAGCCGACCTGAGAGGGTGACCGGCCACATTGGGACTGAGACACGGCCCAGACTCCTACGGGAGGCAGCAGTGGGGAATATTGCACAATGGAGGAAACTCTGATGCAGCGACGCCGCGTGAGTGAAGAAGTAATTCGTTATGTAAAGCTCTATCAGCAGGGAAGATAGTGACGGTACCTGACTAAGAAGCTCC…
10	Bban-ZM-NX-D10-49	[Eubacterium] rectale	CATGCAGTCGAACGAAGCACTTTATTTGATTTCCTTCGGGACTGATTATTTTGTGACTGAGTGGCGGACGGGTGAGTAACGCGTGGGTAACCTGCCTTGTACAGGGGGATAACAGTTGGAAACGGCTGCTAATACCGCATAAGCGCACAGCATCGCATGATGCAGTGTGAAAAACTCCGGTGGTATAAGATGGACCCGCGTTGGATTAGCTAGTTGGTGAGGTAACGGCCCACCAAGGCGACGATCCATAGCCGACCTGAGAGGGTGACCGGCCACATTGGGACTGAGACACGGCCCAAACTCCTACGGGAGGCAGCAGTGGGGAATATTGCACAATGGGCGAAAGCCTGATGCAGCGACGCCGCGTGAGCGAAGAAGTATTTCGGTATGTAAAGCTCT…
11	10-L4-N-CBN-D24-10	[Ruminococcus] gnavus	CCTTCGGAGCTCCCTCCTTACGGTTGGGTCACTGACTTCGGGCGTTACTGACTCCCATGGTGTGACGGGCGGTGTGTACAAGACCCGGGAACGTATTCACCGCGACATTCTGATTCGCGATTACTAGCGATTCCAGCTTCATGTAGTCGAGTTGCAGACTACAATCCGAACTGAGACGTTATTTTTGGGATTTGCTCCCCCTCGCGGGCTCGCTTCCCTTTGTTTACGCCATTGTAGCACGTGTGTAGCCCTGGTCATAAGGGGCATGATGATTTGACGTCATCCCCACCTTCCTCCAGGTTATCCCTGGCAGTCTCTCTAGAGTGCCCACCTTAAATGCTGGCTACTAAAGATAGGGGTTGCGCTCGTTGCGGGACTTAACCCAACATCTCACGACAC…
12	47-L4-N-YTN-D24-47	[Ruminococcus] gnavus	CTTCGGCGCTCCCTCCTTGCGGTTGGGTCACTGACTTCGGGCGTTACTGACTCCCATGGTGTGACGGGCGGTGTGTACAAGACCCGGGAACGTATTCACCGCGACATTCTGATTCGCGATTACTAGCGATTCCAGCTTCATGTAGTCGAGTTGCAGACTACAATCCGAACTGAGACGTTATTTTTGGGATTTGCTCCCCCTCGCGGGCTCGCTTCCCTTTGTTTACGCCATTGTAGCACGTGTGTAGCCCTGGTCATAAGGGGCATGATGATTTGACGTCATCCCCACCTTCCTCCAGGTTATCCCTGGCAGTCTCTCTAGAGTGCCCATCCAAAATGCTGGCTACTAAAGATAGGGGTTGCGCTCGTTGCGGGACTTAACCCAACATCTCACGACACG…
13	9-L4-N-CBN-D24-9	[Ruminococcus] gnavus	CTTCGGCGCTCCCTCCTTACGGTTGGGTCACTGACTTCGGGCGTTACTGACTCCCATGGTGTGACGGGCGGTGTGTACAAGACCCGGGAACGTATTCACCGCGACATTCTGATTCGCGATTACTAGCGATTCCAGCTTCATGTAGTCGAGTTGCAGACTACAATCCGAACTGAGACGTTATTTTTGGGATTTGCTCCCCCTCGCGGGCTCGCTTCCCTTTGTTTACGCCATTGTAGCACGTGTGTAGCCCTGGTCATAAGGGGCATGATGATTTGACGTCATCCCCACCTTCCTCCAGGTTATCCCTGGCAGTCTCTCTAGAGTGCCCACCTTAAATGCTGGCTACTAAAGATAGGGGTTGCGCTCGTTGCGGGACTTAACCCAACATCTCACGACACG…
14	L3-N-Y-D24-24	[Ruminococcus] gnavus	CTTCGGAGCTCCCTCCTTGCGGTTGGGTCACTGACTTCGGGCGTTACTGACTCCCATGGTGTGACGGGCGGTGTGTACAAGACCCGGGAACGTATTCACCGCGACATTCTGATTCGCGATTACTAGCGATTCCAGCTTCATGTAGTCGAGTTGCAGACTACAATCCGAACTGAGACGTTATTTTTGGGATTTGCTCCCCCTCGCGGGCTCGCTTCCCTTTGTTTACGCCATTGTAGCACGTGTGTAGCCCTGGTCATAAGGGGCATGATGATTTGACGTCATCCCCACCTTCCTCCAGGTTATCCCTGGCAGTCTCTCTAGAGTGCCCATCCAAAATGCTGGCTACTAAAGATAGGGGTTGCGCTCGTTGCGGGACTTAACCCAACATCTCACGACACG…
15	RSD-2-N-CBN-D40-10	[Ruminococcus] gnavus	CTTCGGAGCTCCCTCCTTACGGTTGGGTCACTGACTTCGGGCGTTACTGACTCCCATGGTGTGACGGGCGGTGTGTACAAGACCCGGGAACGTATTCACCGCGACATTCTGATTCGCGATTACTAGCGATTCCAGCTTCATGTAGTCGAGTTGCAGACTACAATCCGAACTGAGACGTTATTTTTGGGATTTGCTCCCCCTCGCGGGCTCGCTTCCCTTTGTTTACGCCATTGTAGCACGTGTGTAGCCCTGGTCATAAGGGGCATGATGATTTGACGTCATCCCCACCTTCCTCCAGGTTATCCCTGGCAGTCTCTCTAGAGTGCCCACCTTAAATGCTGGCTACTAAAGATAGGGGTTGCGCTCGTTGCGGGACTTAACCCAACATCTCACGACACG…
16	RSD-2-N-CBN-D40-12	[Ruminococcus] gnavus	CTTCGGAGCTCCCTCCTTACGGTTGGGTCACTGACTTCGGGCGTTACTGACTCCCATGGTGTGACGGGCGGTGTGTACAAGACCCGGGAACGTATTCACCGCGACATTCTGATTCGCGATTACTAGCGATTCCAGCTTCATGTAGTCGAGTTGCAGACTACAATCCGAACTGAGACGTTATTTTTGGGATTTGCTCCCCCTCGCGGGCTCGCTTCCCTTTGTTTACGCCATTGTAGCACGTGTGTAGCCCTGGTCATAAGGGGCATGATGATTTGACGTCATCCCCACCTTCCTCCAGGTTATCCCTGGCAGTCTCTCTAGAGTGCCCACCTTAAATGCTGGCTACTAAAGATAGGGGTTGCGCTCGTTGCGGGACTTAACCCAACATCTCACGACACG…
17	RSD-2-N-CBN-D40-22	[Ruminococcus] gnavus	CCTTCGGAGCTCCCTCCTTGCGGTTGGGTCACTGACTTCGGGCGTTACTGACTCCCATGGTGTGACGGGCGGTGTGTACAAGACCCGGGAACGTATTCACCGCGACATTCTGATTCGCGATTACTAGCGATTCCAGCTTCATGTAGTCGAGTTGCAGACTACAATCCGAACTGAGACGTTATTTTTGGGATTTGCTCCCCCTCGCGGGCTCGCTTCCCTTTGTTTACGCCATTGTAGCACGTGTGTAGCCCTGGTCATAAGGGGCATGATGATTTGACGTCATCCCCACCTTCCTCCAGGTTATCCCTGGCAGTCTCTCTAGAGTGCCCATCCAAAATGCTGGCTACTAAAGATAGGGGTTGCGCTCGTTGCGGGACTTAACCCAACATCTCACGACAC…
18	2-ZM-G-D5-76	[Ruminococcus] torques	ATGC-AGTCGAGCGAAGCACTTTGCTTAGATTCTTCGGATGAAGAGGATTGTGACTGAGCGGCGGACGGGTGAGTAACGCGTGGGTAACCTGCCTCATACAGGGGGATAACAGTTAGAAATGACTGCTAATACCGCATAAGACCACAGCACCGCATGGTGCGGGGGTAAAAACTCCGGTGGTATGAGATGGACCCGCGTCTGATTAGCTAGTTGGTAAGGTAACGGCTTACCAAGGCGACGATCAGTAGCCGACCTGAGAGGGTGACCGGCCACATTGGGACTGAGACACGGCCCAAACTCCTACGGGAGGCAGCAGTGGGGAATATTGCACAATGGGGGAAACCCTGATGCAGCGACGCCGCGTGAGCGAAGAAGTATTTCGGTATGTAAAGCTCTAT…
19	Eban-ZM-X-D10-38	Absiella dolichum	AGAAAAGCTTGCTTTTCAAAAAGACTTAGTGGCGAACGGGTGAGTAACACGTAGGGAACCTGCCCATGTGCCTGGGATAACAGATGGAAACGTCTGCTAAAACCGGATAGGTATGAGGATCGCATGAGCCTCATATTAAAAGAGCGCTAGCTCTGAACATGGATGGACCTGCGGCGCATTAGCTAGTTGGCGGGGTAACGGCCCACCAAGGCAACGATGCGTAGCCGACCTGAGAGGGTGAACGGCCACATTGGGACTGAGACACGGCCCAAACTCCTACGGGAGGCAGCAGTAGGGAATTTTCGTCAATGGAGGGAACTCTGAACGAGCAATGCCGCGTGAGTGAAGAAGGTCTTCGGATCGTAAAGCTCTGTTGTAAGAGAAAAACGATGGATATAG…
20	24-2-AZM-C-D5-41	Acidaminococcus fermentans	TTTATTTCGGTAAATTCTTAGTGGCGAACGGGTGAGTAACGCGTAGGCAA CCTGCCCTCCAGTTGGGGACAACATTCCGAAAGGAATGCTAATACCGAAT GTGATCCTTCTTCCGCATGGAGAAGGGATGAAAGATGGCCTCTATTTATA AGCTATCGCTGGAAGATGGGCCTGCGTCTGATTAGCTAGTTGGTGGGGTA ACGGCTCACCAAGGCGATGATCAGTAGCCGGTCTGAGAGGATGAACGGCC ACATTGGGACTGAGACACGGCCCAAACTCCTACGGGAGGCAGCAGTGGGG AATCTTCCGCAATGGACGAAAGTCTGACGGAGCAACGCCGCGTGAGTGAT GAAGGTCTTCGGATTGTAAAACTCTGTTGTCAGGGACGAATG…
21	33-1-SD-YN-D5-86	Agathobaculum butyriciproducens	ACGGAGCACCCCTGAATGAGGTTTCGGCCAAAGGAAGGGAATGCTTAGTGGCGGACTGGTGAGTAACGCGTGAGGAACCTGCCTTTCAGAGGGGGACAACAGTTGGAAACGACTGCTAATACCGCATGACACATGAATGGGGCATCCCATTGATGTCAAAGATTTATCGCTGAAAGATGGCCTCGCGTCCCATTAGCTAGTAGGCGGGGTAACGGCCCACCTAGGCGACGATGGGTAGCCGGACTGAGAGGTTGACCGGCCACATTGGGACTGAGATACGGCCCAGACTCCTACGGGAGGCAGCAGTGGGGAATATTGGGCAATGGACGCAAGTCTGACCCAGCAACGCCGCGTGAAGGAAGAAGGCTTTCGGGTTGTAAACTTCTTTTGTCAGGGAAC…
22	3-ZM-XN-D5-74	Agathobaculum butyriciproducens	TTAGTGGCGGACGGGTGAGTAACGCGTGAGCAATCTGCCTTTAAGAGGGGGATAACAGTCGGAAACGGCTGCTAATACCGCATAAAGCATCAAATTCGCATGTTTTTGATGCCAAAGGAGCAATCCGCTTTTAGATGAGCTCGCGTCTGATTAGCTGGTTGGCGGGGTAACGGCCCACCAAGGCGACGATCAGTAGCCGGACTGAGAGGTTGAACGGCCACATTGGGACTGAGACACGGCCCAGACTCCTACGGGAGGCAGCAGTGGGGAATATTGCGCAATGGGGGAAACCCTGACGCAGCAACGCCGCGTGATTGAAGAAGGCCTTCGGGTTGTAAAGATCTTTAATCAGGGACGAAACAAATGACGGTACCTGAAGAATAAGCTCCGGCTAACTAC…
23	3-ZM-YN-D5-71	Agathobaculum butyriciproducens	TTAGTGGCGGACGGGTGAGTAACGCGTGAGCAATCTGCCTTTAAGAGGGGGATAACAGTCGGAAACGGCTGCTAATACCGCATAAAGCATCAAATTCGCATGTTTTTGATGCCAAAGGAGCAATCCGCTTTTAGATGAGCTCGCGTCTGATTAGCTGGTTGGCGGGGTAACGGCCCACCAAGGCGACGATCAGTAGCCGGACTGAGAGGTTGAACGGCCACATTGGGACTGAGACACGGCCCAGACTCCTACGGGAGGCAGCAGTGGGGAATATTGCGCAATGGGGGAAACCCTGACGCAGCAACGCCGCGTGATTGAAGAAGGCCTTCGGGTTGTAAAGATCTTTAATCAGGGACGAAACAAATGACGGTACCTGAAGAATAAGCTCCGGCTAACTAC…
24	Hban-ZM-YN-D10-31	Agathobaculum butyriciproducens	ATGCAGTCGAACGGGGTGCTCATGACGGAGGATTCGTCCAACGGATTGAGTTACCTAGTGGCGGACGGGTGAGTAACGCGTGAGGAACCTGCCTTGGAGAGGGGAATAACACTCCGAAAGGAGTGCTAATACCGCATGATGCAGTTGGGTCGCATGGCTCTGACTGCCAAAGATTTATCGCTCTGAGATGGCCTCGCGTCTGATTAGCTAGTAGGCGGGGTAACGGCCCACCTAGGCGACGATCAGTAGCCGGACTGAGAGGTTGACCGGCCACATTGGGACTGAGACACGGCCCAGACTCCTACGGGAGGCAGCAGTGGGGAATATTGGGCAATGGGCGCAAGCCTGACCCAGCAACGCCGCGTGAAGGAAGAAGGCTTTCGGGTTGTAAACTTCTTT…
25	Oban-ZM-GN-D15-33	Agathobaculum butyriciproducens	TTATGACTGAGTGGCGGACGGGTGAGTAACGCGTGGGTAACCTGCCTTGT ACTGGGGGATAGCAGCTGGAAACGGCTGGTAATACCGCATAAGCGCACAA TGTTGCATGACATGGTGTGAAAAACTCCGGTGGTATAAGATGGACCCGCG TCTGATTAGCTAGTTGGTGAGATAACAGCCCACCAAGGCGACGATCAGTA GCCGACCTGAGAGGGTGACCGGCCACATTGGGACTGAGACACGGCCCAGA CTCCTACGGGAGGCAGCAGTGGGGAATATTGCACAATGGAGGAAACTCTG ATGCAGCGACGCCGCGTGAGTGAAGAAGTAATTCGTTATGTAAAGCTCTA TCAGCAGGGAAGATAGTGACGGTACCTGACTAAGAAGCTCCG…
26	38-1-SD-GN-D5-74	Agathobaculum desmolans	ACTGAGGTTTCGGCCAAATGATAGGAATGCTTAGTGGCGGACTGGTGAGT AACGCGTGAGGAACCTGCCTTCCAGAGGGGGACAACAGTTGGAAACGACT GCTAATACCGCATGACGCATGACCGGGGCATCCCGGGCATGTCAAAGATT TTATCGCTGGAAGATGGCCTCGCGTCTGATTAGCTAGATGGTGGGGTAAC GGCCCACCATGGCGACGATCAGTAGCCGGACTGAGAGGTTGACCGGCCAC ATTGGGACTGAGATACGGCCCAGACTCCTACGGGAGGCAGCAGTGGGGAA TATTGGGCAATGGACGCAAGTCTGACCCAGCAACGCCGCGTGAAGGAAGA AGGCTTTCGGGTTGTAAACTTCTTTTGTCAGGGAAGAGTAGA…
27	0609RXD-ZM-G-D10-25	Alistipes indistinctus	TACTTCAGGCACCCCCAACTCCCATGGCTTGACGGGCGGTGTGTACAAGG CCCGGGAACGTATTCACCGCGCCATGGCTGATGCGCGATTACTAGCGAAT CCAACTTCATGGAGGCGAGTTTCAGCCTCCAATCCGAACTGAGATCGGCT TTCGAGATTGGCATCCCCTCACGGGGTAGCGACCCTCTGTACCGACCATT GTAACACGTGTGTCGCCCCGGACGTAAGGGCCGTGCTGATTTGACGTCAT CCCCACCTTCCTCTCGGCTTACACCGGCAGTCCTGCTAGAGTGCCCACCT TGACGTGCTGGTAACTAACAGTAGGGGTTGCGCTCGTTATGGGACTTAAC CCGACACCTCACGGCACGAGCTGACGACAACCATGCAGCACC…
28	iban-ZM-G-D10-25	Alistipes indistinctus	TCGAGGGGCAGCGGGTGGAGTATTTCGGTACTCCTGCCGGCGACCGGCGCACGGGTGCGTAACGCGTATGCAACCTACCTTTAACAGGGGGATAATCCGAAGAAATTTGGTCTAATACCCCATAATATCATTTAAGGCATCTTAGATGGTTGAAAATTCCGATGGTTAGAGATGGGCATGCGTTGTATTAGCTAGTTGGTGAGGTAACGGCTCACCAAGGCTACGATACATAGGGGGACTGAGAGGTTTTCCCCCCACACTGGTACTGAGACACGGACCAGACTCCTACGGGAGGCAGCAGTGAGGAATATTGGTCAATGGACGCAAGTCTGAACCAGCCATGCCGCGTGCAGGATGAAGGTGCTATGCATTGTAAACTGCTTTTGTACGAGGGTAAAT…
29	Lban-ZM-Y-D15-14	Alistipes onderdonkii	CATGCAGTCGAGGGGCATCACGAGGTAGCAATACTTTGGTGGCGACCGGCGCACGGGTGCGTAACGCGTATGTAACCTACCTATAACAGGGGCATAACACTGAGAAATTGGTACTAATTCCCCATAATATTCGGAGAGGCATCTCTCCGGGTTGAAAACTCCGGTGGTTATAGATGGACATGCGTTGTATTAGCTAGTTGGTGAGGTAACGGCTCACCAAGGCAACGATACATAGGGGGACTGAGAGGTTAACCCCCCACACTGGTACTGAGACACGGACCAGACTCCTACGGGAGGCAGCAGTGAGGAATATTGGTCAATGGACGCAAGTCTGAACCAGCCATGCCGCGTGCAGGAAGACGGCTCTATGAGTTGTAAACTGCTTTTGTACGAGGGTAA…
30	Aban-ZM-Y-D10-15	Alistipes shahii	TGCAAGTCGAGGGGCAGCACGGTGTAGCAATACACTGGTGGCGACCGGCGCACGGGTGCGTAACGCGTATGCAACCTACCCATAACAGGGGGATAACACTGAGAAATTGGTACTAATACCCCATAACATCAGGACCGGCATCGGTTCTGGTTGAAAACTCCGGTGGTTATGGATGGGCATGCGTTGTATTAGCTGGTTGGTGAGGTAACGGCTCACCAAGGCAACGATACATAGGGGGACTGAGAGGTTAACCCCCCACATTGGTACTGAGACACGGACCAAACTCCTACGGGAGGCAGCAGTGAGGAATATTGGTCAATGGACGCAAGTCTGAACCAGCCATGCCGCGTGCAGGAAGACGGCTCTATGAGTTGTAAACTGCTTTTGTACGAGGGTAAA…
31	RSD-3-S-PYG-D40-11	Alistipes shahii	CTAGGTCGCTCCTTGCGGTCACGAACTTCAGGCACCCCCAGCTTCCATGGCTTGACGGGCGGTGTGTACAAGGCCCGGGAACGTATTCACCGCGCCATGGCTGATGCGCGATTACTAGCGAATCCAACTTCACGGAGGCGGGTTTCAGCCTCCGATCCGAACTGAGATAGGCTTTCGAGATTCGCATCCCATCACTGGGTAGCTGCCCTCTGTACCTACCATTGTAACACGTGTGTAGCCCCGGACGTAAGGGCCGTGCTGATTTGACGTCATCCCCACCTTCCTCTCGGCTTACACCGGCAGTCCCGCCAGAGTGCCCAGCTTGACCTGATGGCAACTAACGGTAGGGGTTGCGCTCGTTATGGGACTTAACCCGACACCTCACGGCACGAGCTGACG…
32	-1-SD-YN-D5-96	Aminipila butyrica	AGTCGAGCGAGAAATCATAAAATGAAACTTCGGTAGATTTTTAAGATGGAAAGCGGCGGACGGGTGAGTAACGCGTAGGCAACCTGCCTTATGCAGAGGGATAGCCATTGGAAACGATGATTAAAACCTCATAACGCCGGAGAGTCACATGGTTTTCCGGCCAAAGATTTATCGGCATAAGATGGGCCTGCGTCTGATTAGTTAGTTGGTGGGGTAACGGCCTACCAAGGCGACGATCAGTAGCCGACCTGAGAGGGTGATCGGCCACATTGGAACTGAGACACGGTCCAAACTCCTACGGGAGGCAGCAGTGGGGAATATTGCACAATGGGCGAAAGCCTGATGCAGCAACGCCGCGTGAAGGAAGAAGGCCTTCGGGTCGTAAACTTCTGTCCTATG…
33	-1-SD-XN-D5-59	Anaerocolumna cellulosilytica	TTAGTGGCGGACGGGTGAGTAACGCGTGGGTAACCTGCCTTGTACTGGGGGACAACAGTTGGAAACGACTGCTAATACCGCATAAGCGCACAGCTTCGCATGAAGCAGTGTGAAAAACTCCGGTGGTACAAGATGGACCCGCGTCTGATTAGCTGGTTGGTGAGGTAACGGCCCACCAAGGCGACGATCAGTAGCCGGCCTGAGAGGGTGAACGGCCACATTGGGACTGAGACACGGCCCAAACTCCTACGGGAGGCAGCAGTGGGGAATATTGCACAATGGGGGAAACCCTGATGCAGCAACGCCGCGTGAGTGAAGAAGTATTTCGGTATGTAAAGCTCTATCAGCAGGAAAGAAAATGACGGTACCTGACTAAGAAGCCCCGGCTAACTACGTGCC…
34	Aban-ZM-Y-D10-29	Anaerocolumna cellulosilytica	GTAAGTTAGTGGCGGACGGGTGAGTAACGCGTGGGTAACCTGCCTTGTACTGGGGGACAACAGTTGGAAACGACTGCTAATACCGCATAAGCGCACAGCTTCGCATGAAGCAGTGTGAAAAACTCCGGTGGTACAAGATGGACCCGCGTCTGATTAGCTGGTTGGTGAGGTAACGGCCCACCAAGGCGACGATCAGTAGCCGGCCTGAGAGGGTGAACGGCCACATTGGGACTGAGACACGGCCCAAACTCCTACGGGAGGCAGCAGTGGGGAATATTGCACAATGGGGGAAACCCTGATGCAGCAACGCCGCGTGAGTGAAGAAGTATTTCGGTATGTAAAGCTCTATCAGCAGGAAAGAAAATGACGGTACCTGACTAAGAAGCCCCGGCTAACTAC…
35	Jban-ZM-NX-D15-45	Anaerosporomusa subterranea	AGTCGAACGGGGAATAGCAATATTCCTAGTGGCGAACGGGTGAGTAACGCGTAGACAACCTGCCTTCTAGACGGGGACAACGTTCCGAAAGGAGCGCTAATACCGGATGAGGTGTCTTGGGTGCATACCTGAGACAAGAAAGGTGGCCTCTGAATATGCTACCGCTAGAAGATGGGTCTGCGTCTGATTAGCTAGTTGGCGGGGTAACGGCCCACCAAGGCGACGATCAGTAGCCGGTCTGAGAGGATGAACGGCCACACTGGGACTGAGACACGGCCCAGACTCCTACGGGAGGCAGCAGTGGGGAATCTTCCGCAATGGACGAAAGTCTGACGGAGCAACGCCGCGTGAGTGAAGAAGGTTTTCGGATTGTAAAGCTCTGTCTTCTGGGAAGAATGG…
36	26-ZM-Y-D10-32	Anaerostipes hadrus	TGGTTACCTCACCGACTTCGGGTGTTACAAACTCTCGTGGTGTGACGGGC GGTGTGTACAAGGCCCGGGAACGTATTCACCGCGGCGTGCTGATCCGCGA TTACTAGCGATTCCGACTTCATGTAGGCGAGTTGCAGCCTACAATCCGAA CTGAGACTGGCTTTAAGAGATTAGCTTGCCGTCACCGACTCGCGACTCGT TGTACCAGCCATTGTAGCACGTGTGTAGCCCAGGTCATAAGGGGCATGAT GATTTGACGTCATCCCCACCTTCCTCCGGTTTATTACCGGCAGTCTCGCT AGAGTGCCCAACTCAATGATGGCAACTAACAATAGGGGTTGCGCTCGTTG CGGGACTTAACCCAACATCTCACGACACGAGCTGACGACAAC…
37	2-AZM-C-D5-45	Anaerostipes hadrus	GACTGAGTGGCGGACGGGTGAGTAACGCGTGGGTAACCTGCCCTGTACAGGGGGATAACAGTTGGAAATGACTGCTAATACCGCATAAGACCACAGCACCGCATGGATGCAGGGGTAAAAACTCCGGTGGTACAGGATGGACCCGCGTCTGATTAGCTGGTTGGTGAGGTAACGGCTCACCAAGGCGACGATCCATAGCCGGCTTGAGAGAGTGAACGGCCACATTGGGACTGAGACACGGCCCAAACTCCTACGGGAGGCAGCAGTGGGGAATATTGCACAATGGGGGAAACCCTGATGCAGCGACGCCGCGTGAGTGAAGAAGTATCTCGGTATGTAAAGCTCTATCAGCAGGGAAGAAAATGACGGTACCTGACTAAGAAGCCCCGGCTAACTACG…
38	2-AZM-XN-D5-1	Anaerostipes hadrus	ATGC-AGTCGAACGAAACACCTTATTTGATTTTCTTCGGAACTGAAGATTTGGTGATTGAGTGGCGGACGGGTGAGTAACGCGTGGGTAACCTACCCTGTACAGGGGGATAACAGTCAGAAATGACTGCTAATACCGCATAAGACCACAGCACCGCATGGTGCAGGGGTAAAAACTACGGTGGTACAGGATGGACCCGCGTCTGATTAGCTGGTTGGTGAGGTAACGGCTCACCAAGGCGACGATCAGTAGCCGGCTTGAGAGAGTGAACGGCCACATTGGGACTGAGACACGGCCCAAACTCCTACGGGAGGCAGCAGTGGGGAATATTGCACAATGGGGGAAACCCTGATGCAGCGACGCCGCGTGAGTGAAGAAGTATCTCGGTATGTAAAGCTCT…
39	3-ZM-CN-D5-2	Anaerostipes hadrus	AGATTTGGTGATTGAGTGGCGGACGGGTGAGTAACGCGTGGGTAACCTGCCCTGTACAGGGGGATAACAGTCAGAAATGACTGCTAATACCGCATAAGACCACAGCACCGCATGGTGCAGGGGTAAAAACTCCGGTGGTACAGGATGGACCCGCGTCTGATTAGCTGGTTGGTGAGGTAACGGCTCACCAAGGCGACGATCAGTAGCCGGCTTGAGAGAGTGAACGGCCACATTGGGACTGAGACACGGCCCAAACTCCTACGGGAGGCAGCAGTGGGGAATATTGCACAATGGGGGAAACCCTGATGCAGCGACGCCGCGTGAGTGAAGAAGTATCTCGGTATGTAAAGCTCTATCAGCAGGGAAGAAAATGACGGTACCTGACTAAGAAGCCCCGGC…
40	-3-ZM-CN-D5-2	Anaerostipes hadrus	AGATTTGGTGATTGAGTGGCGGACGGGTGAGTAACGCGTGGGTAACCTGCCCTGTACAGGGGGATAACAGTCAGAAATGACTGCTAATACCGCATAAGACCACAGCACCGCATGGTGCAGGGGTAAAAACTCCGGTGGTACAGGATGGACCCGCGTCTGATTAGCTGGTTGGTGAGGTAACGGCTCACCAAGGCGACGATCAGTAGCCGGCTTGAGAGAGTGAACGGCCACATTGGGACTGAGACACGGCCCAAACTCCTACGGGAGGCAGCAGTGGGGAATATTGCACAATGGGGGAAACCCTGATGCAGCGACGCCGCGTGAGTGAAGAAGTATCTCGGTATGTAAAGCTCTATCAGCAGGGAAGAAAATGACGGTACCTGACTAAGAAGCCCCGGC…
41	47-Eban-ZM-X-D10-47	Anaerostipes hadrus	TATTTGATTTTCTTCGGAACTGAAGATTTGGTGATTGAGTGGCGGACGGGTGAGTAACGCGTGGGTAACCTGCCCTGTACAGGGGGATAACAGTCAGAAATGACTGCTAATACCGCATAAGACCACAGCACCGCATGGTGCAGGGGTAAAAACTCCGGTGGTACAGGATGGACCCGCGTCTGATTAGCTGGTTGGTGAGGTAACGGCTCACCAAGGCGACGATCAGTAGCCGGCTTGAGAGAGTGAACGGCCACATTGGGACTGAGACACGGCCCAAACTCCTACGGGAGGCAGCAGTGGGGAATATTGCACAATGGGGGAAACCCTGATGCAGCGACGCCGCGTGAGTGAAGAAGTATCTCGGTATGTAAAGCTCTATCAGCAGGGAAGAAAATGACG…
42	65-Bban-ZM-NX-D10-17	Anaerostipes hadrus	ACACCTTATTTGATTTTCTTCGGAACTGAAGATTTGGTGATTGAGTGGCGGACGGGTGAGTAACGCGTGGGTAACCTGCCCTGTACAGGGGGATAACAGTCAGAAATGACTGCTAATACCGCATAAGACCACAGCACCGCATGGTGCAGGGGTAAAAACTCCGGTGGTACAGGATGGACCCGCGTCTGATTAGCTGGTTGGTGAGGTAACGGCTCACCAAGGCGACGATCAGTAGCCGGCTTGAGAGAGTGAACGGCCACATTGGGACTGAGACACGGCCCAAACTCCTACGGGAGGCAGCAGTGGGGAATATTGCACAATGGGGGAAACCCTGATGCAGCGACGCCGCGTGAGTGAAGAAGTATCTCGGTATGTAAAGCTCTATCAGCAGGGAAGAAA…
43	Cban-ZM-NX-D10-21	Anaerostipes hadrus	GGGGGATAACAGTCAGAAATGACTGCTAATACCGCATAAGACCACAGCAC CGCATGGTGCAGGGGTAAAAACTCCGGTGGTACAGGATGGACCCCCGTCT GATTAGCTGGTTGGTGAGGTAACGGCTCACCAAGGCGACGATCAGTAGCC GGCTTGAGAGAGTGAACGGCCACATTGGGACTGAGACACGGCCCAAACTC CTACGGGAGGCAGCAGTGGGGAATATTGCACAATGGGGGAAACCCTGATG CAGCGACGCCGCGTGAGTGAAGAAGTATCTCGGTATGTAAAGCTCTATCA GCAGGGAAGAAAATGACGGTACCTGACTAAGAAGCCCCGGCTAACTACGT GCCAGCAGCCGCGGTAATACGTAGGGGGCAAGCGTTATCCGG…
44	Cban-ZM-NX-D10-24	Anaerostipes hadrus	ATGCAGTCGAACGAAACACCTTATTTGATTTTCTTCGGAACTGAAGATTT GGTGATTGAGTGGCGGACGGGTGAGTAACGCGTGGGTAACCTACCCTGTA CAGGGGGATAACAGTCAGAAATGACTGCTAATACCGCATAAGACCACAGC ACCGCATGGTGCAGGGGTAAAAACTCCGGTGGTACAGGATGGACCCGCGT CTGATTAGCTGGTTGGTGAGGTAACGGCTCACCAAGGCGACGATCAGTAG CCGGCTTGAGAGAGTGAACGGCCACATTGGGACTGAGACACGGCCCAAAC TCCTACGGGAGGCAGCAGTGGGGAATATTGCACAATGGGGGAAACCCTGA TGCAGCGACGCCGCGTGAGTGAAGAAGTATCTCGGTATGTAA…
45	Cban-ZM-NX-D10-25	Anaerostipes hadrus	ATGCAGTCGAACGAAACACCTTATTTGATTTTCTTCGGAACTGAAGATTT GGTGATTGAGTGGCGGACGGGTGAGTAACGCGTGGGTAACCTGCCCTGTA CAGGGGGATAACAGTCAGAAATGACTGCTAATACCGCATAAGACCACAGC ACCGCATGGTGCAGGGGTAAAAACTCCGGTGGTACAGGATGGACCCGCGT CTGATTAGCTGGTTGGTGAGGTAACGGCTCACCAAGGCGACGATCAGTAG CCGGCTTGAGAGAGTGAACGGCCACATTGGGACTGAGACACGGCCCAAAC TCCTACGGGAGGCAGCAGTGGGGAATATTGCACAATGGGGGAAACCCTGA TGCAGCGACGCCGCGTGAGTGAAGAAGTATCTCGGTATGTAA…
46	Cban-ZM-NX-D10-4	Anaerostipes hadrus	ATGCAGTCGAACGAAACACCTTATTTGATTTTCTTCGGAACTGAAGATTT GGTGATTGAGTGGCGGACGGGTGAGTAACGCGTGGGTAACCTGCCCTGTA CAGGGGGATAACAGTCAGAAATGACTGCTAATACCGCATAAGACCACAGC ACCGCATGGTGCAGGGGTAAAAACTCCGGTGGTACAGGATGGACCCGCGT CTGATTAGCTGGTTGGTGAGGTAACGGCTCACCAAGGCGACGATCAGTAG CCGGCTTGAGAGAGTGAACGGCCACATTGGGACTGAGACACGGCCCAAAC TCCTACGGGAGGCAGCAGTGGGGAATATTGCACAATGGGGGAAACCCTGA TGCAGCGACGCCGCGTGAGTGAAGAAGTATCTCGGTATGTAA…
47	Cban-ZM-NX-D10-41	Anaerostipes hadrus	ACCACAGCACCGCATGGTGCAGGGGTAAAAACTCCGGTGGTACAGGATGG ACCCGCGTCTGATTAGCTGGTTGGTGAGGTAACGGCTCACCAAGGCGACG ATCAGTAGCCGGCTTGAGAGAGTGAACGGCCACATTGGGACTGAGACACG GCCCAAACTCCTACGGGAGGCAGCAGTGGGGAATATTGCACAATGGGGGA AACCCTGATGCAGCGACGCCGCGTGAGTGAAGAAGTATCTCGGTATGTAA AGCTCTATCAGCAGGGAAGAAAATGACGGTACCTGACTAAGAAGCCCCGG CTAACTACGTGCCAGCAGCCGCGGTAATACGTAGGGGGCAAGCGTTATCC GGAATTACTGGGTGTAAAGGGTGCGTAGGTGGTATGGCAAGT…
48	Cban-ZM-NX-D10-46	Anaerostipes hadrus	AGTCGAACGAAACACCTTATTTGATTTTCTTCGGAACTGAAGATTTGGTG ATTGAGTGGCGGACGGGTGAGTAACGCGTGGGTAACCTGCCCTGTACAGG GGGATAACAGTCAGAAATGACTGCTAATACCGCATAAGACCACAGCACCG CATGGTGCAGGGGTAAAAACTCCGGTGGTACAGGATGGACCCGCGTCTGA TTAGCTGGTTGGTGAGGTAACGGCTCACCAAGGCGACGATCAGTAGCCGG CTTGAGAGAGTGAACGGCCACATTGGGACTGAGACACGGCCCAAACTCCT ACGGGAGGCAGCAGTGGGGAATATTGCACAATGGGGGAAACCCTGATGCA GCGACGCCGCGTGAGTGAAGAAGTATCTCGGTATGTAAAGCT…
49	Cban-ZM-NX-D10-6	Anaerostipes hadrus	GTCGAACGAAACACCTTATTTGATTTTCTTCGGAACTGAAGATTTGGTGA TTGAGTGGCGGACGGGTGAGTAACGCGTGGGTAACCTGCCCTGTACAGGG GGATAACAGTCAGAAATGACTGCTAATACCGCATAAGACCACAGCACCGC ATGGTGCAGGGGTAAAAACTCCGGTGGTACAGGATGGACCCGCGTCTGAT TAGCTGGTTGGTGAGGTAACGGCTCACCAAGGCGACGATCAGTAGCCGGC TTGAGAGAGTGAACGGCCACATTGGGACTGAGACACGGCCCAAACTCCTA CGGGAGGCAGCAGTGGGGAATATTGCACAATGGGGGAAACCCTGATGCAG CGACGCCGCGTGAGTGAAGAAGTATCTCGGTATGTAAAGCTC…
50	Jban-ZM-NX-D15-1	Anaerostipes hadrus	CGAACGAAACACCTTATTTGATTTTCTTCGGAACTGAAGATTTGGTGATTGAGTGGCGGACGGGTGAGTAACGCGTGGGTAACCTGCCCTGTACAGGGGGATAACAGTCAGAAATGACTGCTAATACCGCATAAGACCACAGCACCGCATGGTGCAGGGGTAAAAACTCCGGTGGTACAGGATGGACCCGCGTCTGATTAGCTGGTTGGTGAGGTAACGGCTCACCAAGGCGACGATCAGTAGCCGGCTTGAGAGAGTGAACGGCCACATTGGGACTGAGACACGGCCCAAACTCCTACGGGAGGCAGCAGTGGGGAATATTGCACAATGGGGGAAACCCTGATGCAGCGACGCCGCGTGAGTGAAGAAGTATCTCGGTATGTAAAGCTCTATCAGCAG…
51	Qban-ZM-G-D15-8	Anaerostipes hadrus	GTCGAACGAAACACCTTATTTGATTTTCTTCGGAACTGAAGATTTGGTGA TTGAGTGGCGGACGGGTGAGTAACGCGTGGGTAACCTGCCCTGTACAGGG GGATAACAGTCAGAAATGACTGCTAATACCGCATAAGACCACAGCACCGC ATGGTGCAGGGGTAAAAACTCCGGTGGTACAGGATGGACCCGCGTCTGAT TAGCTGGTTGGTGAGGTAACGGCTCACCAAGGCGACGATCAGTAGCCGGC TTGAGAGAGTGAACGGCCACATTGGGACTGAGACACGGCCCAAACTCCTA CGGGAGGCAGCAGTGGGGAATATTGCACAATGGGGGAAACCCTGATGCAG CGACGCCGCGTGAGTGAAGAAGTATCTCGGTATGTAAAGCTC…
52	R2-ZM-G-D23-23	Anaerostipes hadrus	CACCTTATTTGATTTTCTTCGGAACTGAAGATTTGGTGATTGAGTGGCGG ACGGGTGAGTAACGCGTGGGTAACCTGCCCTGTACAGGGGGATAACAGTC AGAAATGACTGCTAATACCGCATAAGACCACAGCACCGCATGGTGCAGGG GTAAAAACTCCGGTGGTACAGGATGGACCCGCGTCTGATTAGCTGGTTGG TGAGGTAACGGCTCACCAAGGCGACGATCAGTAGCCGGCTTGAGAGAGTG AACGGCCACATTGGGACTGAGACACGGCCCAAACTCCTACGGGAGGCAGC AGTGGGGAATATTGCACAATGGGGGAAACCCTGATGCAGCGACGCCGCGT GAGTGAAGAAGTATCTCGGTATGTAAAGCTCTATCAGCAGGG…
53	R2-ZM-G-D23-37	Anaerostipes hadrus	ATGCAGTCGAACGAAACACCTTATTTGATTTTCTTCGGAACTGAAGATTTGGTGATTGAGTGGCGGACGGGTGAGTAACGCGTGGGTAACCTGCCCTGTACAGGGGGATAACAGTCAGAAATGACTGCTAATACCGCATAAGACCACAGCACCGCATGGTGCAGGGGTAAAAACTCCGGTGGTACAGGATGGACCCGCGTCTGATTAGCTGGTTGGTGAGGTAACGGCTCACCAAGGCGACGATCAGTAGCCGGCTTGAGAGAGTGAACGGCCACATTGGGACTGAGACACGGCCCAAACTCCTACGGGAGGCAGCAGTGGGGAATATTGCACAATGGGGGAAACCCTGATGCAGCGACGCCGCGTGAGTGAAGAAGTATCTCGGTATGTAAAGCTCTA…
54	Rban-ZM-Y-D15-13	Anaerostipes hadrus	CCTTATTTGATTTTCTTCGGAACTGAAGATTTGGTGATTGAGTGGCGGACGGGTGAGTAACGCGTGGGTAACCTGCCCTGTACAGGGGGATAACAGTCAGAAATGACTGCTAATACCGCATAAGACCACAGCACCGCATGGTGCAGGGGTAAAAACTCCGGTGGTACAGGATGGACCCGCGTCTGATTAGCTGGTTGGTGAGGTAACGGCTCACCAAGGCGACGATCAGTAGCCGGCTTGAGAGAGTGAACGGCCACATTGGGACTGAGACACGGCCCAAACTCCTACGGGAGGCAGCAGTGGGGAATATTGCACAATGGGGGAAACCCTGATGCAGCGACGCCGCGTGAGTGAAGAAGTATCTCGGTATGTAAAGCTCTATCAGCAGGGAAGAAAATG…
55	Rban-ZM-Y-D15-18	Anaerostipes hadrus	AAGTCGAACGAAACACCTTATTTGATTTTCTTCGGAACTGAAGATTTGGTGATTGAGTGGCGGACGGGTGAGTAACGCGTGGGTAACCTGCCCTGTACAGGGGGATAACAGTCAGAAATGACTGCTAATACCGCATAAGACCACAGCACCGCATGGTGCAGGGGTAAAAACTCCGGTGGTACAGGATGGACCCGCGTCTGATTAGCTGGTTGGTGAGGTAACGGCTCACCAAGGCGACGATCAGTAGCCGGCTTGAGAGAGTGAACGGCCACATTGGGACTGAGACACGGCCCAAACTCCTACGGGAGGCAGCAGTGGGGAATATTGCACAATGGGGGAAACCCTGATGCAGCGACGCCGCGTGAGTGAAGAAGTATCTCGGTATGTAAAGCTCTATCA…
56	Rban-ZM-Y-D15-30	Anaerostipes hadrus	CCTTATTTGATTTTCTTCGGAACTGAAGATTTGGTGATTGAGTGGCGGACGGGTGAGTAACGCGTGGGTAACCTGCCCTGTACAGGGGGATAACAGTCAGAAATGACTGCTAATACCGCATAAGACCACAGCACCGCATGGTGCAGGGGTAAAAACTCCGGTGGTACAGGATGGACCCGCGTCTGATTAGCTGGTTGGTGAGGTAACGGCTCACCAAGGCGACGATCAGTAGCCGGCTTGAGAGAGTGAACGGCCACATTGGGACTGAGACACGGCCCAAACTCCTACGGGAGGCAGCAGTGGGGAATATTGCACAATGGGGGAAACCCTGATGCAGCGACGCCGCGTGAGTGAAGAAGTATCTCGGTATGTAAAGCTCTATCAGCAGGGAAGAAAATG…
57	Rban-ZM-Y-D15-36	Anaerostipes hadrus	CTTATTTGATTTTCTTCGGAACTGAAGATTTGGTGATTGAGTGGCGGACGGGTGAGTAACGCGTGGGTAACCTGCCCTGTACAGGGGGATAACAGTCAGAAATGACTGCTAATACCGCATAAGACCACAGCACCGCATGGTGCAGGGGTAAAAACTCCGGTGGTACAGGATGGACCCGCGTCTGATTAGCTGGTTGGTGAGGTAACGGCTCACCAAGGCGACGATCAGTAGCCGGCTTGAGAGAGTGAACGGCCACATTGGGACTGAGACACGGCCCAAACTCCTACGGGAGGCAGCAGTGGGGAATATTGCACAATGGGGGAAACCCTGATGCAGCGACGCCGCGTGAGTGAAGAAGTATCTCGGTATGTAAAGCTCTATCAGCAGGGAAGAAAATGA…
58	Rban-ZM-Y-D15-4	Anaerostipes hadrus	ATGCAGTCGAACGAAACACCTTATTTGATTTTCTTCGGAACTGAAGATTTGGTGATTGAGTGGCGGACGGGTGAGTAACGCGTGGGTAACCTGCCCTGTACAGGGGGATAACAGTCAGAAATGACTGCTAATACCGCATAAGACCACAGCACCGCATGGTGCAGGGGTAAAAACTCCGGTGGTACAGGATGGACCCGCGTCTGATTAGCTGGTTGGTGAGGTAACGGCTCACCAAGGCGACGATCAGTAGCCGGCTTGAGAGAGTGAACGGCCACATTGGGACTGAGACACGGCCCAAACTCCTACGGGAGGCAGCAGTGGGGAATATTGCACAATGGGGGAAACCCTGATGCAGCGACGCCGCGTGAGTGAAGAAGTATCTCGGTATGTAAAGCTCTA…
59	1-SD-GN-D5-70	Anaerotignum lactatifermentans	TGCAGTCGAACGAAGAGAATTATCGGAAGTTTTCGGACGGAAGATAATAATCTTAGTGGCGGACGGGTGAGTAACGTGTGGGCAACCTACCTTATACTGGGGAATAATCACTGGAAACGGTGACTAATACCGCATAATGTCTTTTGCAGGCATCTGTTAAAGAAGAAAGGAGCAATCCGGTAAAAGATGGGCCCGCATCTGATTAGCTAGTTGGTGAGATAATAGCCCACCAAGGCATCGATCAGTAGCCGACCTGAGAGGGTGATCGGCCACATTGGGACTGAGACACGGCCCAAACTCCTACGGGAGGCAGCAGTGGGGAATATTGCACAATGGGGGAAACCCTGATGCAGCAACGCCGCGTGAAGGAAGAAGGTTTTCGGATCGTAAACTTCTATC…
60	1-SD-GN-D5-76	Anaerotignum lactatifermentans	ATCTTAGTGGCGGACGGGTGAGTAACGTGTGGGCAACCTACCTTATACTGGGGAATAATCACTGGAAACGGTGACTAATACCGCATAATGTCTTTTGCAGGCATCTGTAAAAGAAGAAAGGAGCAATCCGGTAAAAGATGGGCCCGCATCTGATTAGCTAGTTGGTGAGATAATAGCCCACCAAGGCATCGATCAGTAGCCGACCTGAGAGGGTGATCGGCCACATTGGGACTGAGACACGGCCCAAACTCCTACGGGAGGCAGCAGTGGGGAATATTGCACAATGGGGGAAACCCTGATGCAGCAACGCCGCGTGAAGGAAGAAGGTTTTCGGATCGTAAACTTCTATCAACAGGGACGAAATAAATGACGGTACCTGAATAAGAAGCCCCGGCTAAC…
61	30-1-SD-GN-D5-70	Anaerotignum lactatifermentans	TGCAGTCGAACGAAGAGAATTATCGGAAGTTTTCGGACGGAAGATAATAA TCTTAGTGGCGGACGGGTGAGTAACGTGTGGGCAACCTACCTTATACTGG GGAATAATCACTGGAAACGGTGACTAATACCGCATAATGTCTTTTGCAGG CATCTGTTAAAGAAGAAAGGAGCAATCCGGTAAAAGATGGGCCCGCATCT GATTAGCTAGTTGGTGAGATAATAGCCCACCAAGGCATCGATCAGTAGCC GACCTGAGAGGGTGATCGGCCACATTGGGACTGAGACACGGCCCAAACTC CTACGGGAGGCAGCAGTGGGGAATATTGCACAATGGGGGAAACCCTGATG CAGCAACGCCGCGTGAAGGAAGAAGGTTTTCGGATCGTAAAC…
62	25-1-SD-GN-D5-71	Anaerotruncus colihominis	ATGCAGTCGAACGGGGTGCTCATGACGGAGGATTCGTCCAACGGATTGAGTTACCTAGTGGCGGACGGGTGAGTAACGCGTGAGGAACCTGCCTTGGAGAGGGGAATAACACTCCGAAAGGAGTGCTAATACCGCATGATGCAGTTGGGTCGCATGGCTCTGACTGCCAAAGATTTATCGCTCTGAGATGGCCTCGCGTCTGATTAGCTAGTAGGCGGGGTAACGGCCCACCTAGGCGACGATCAGTAGCCGGACTGAGAGGTTGACCGGCCACATTGGGACTGAGACACGGCCCAGACTCCTACGGGAGGCAGCAGTGGGGAATATTGGGCAATGGGCGCAAGCCTGACCCAGCAACGCCGCGTGAAGGAAGAAGGCTTTCGGGTTGTAAACTTCTTT…
63	25-S-DN-D8-46	Anaerotruncus colihominis	ATGCAGTCGAACGGGGTGCTCATGACGGAGGATTCGTCCAACGGATTGAGTTACCTAGTGGCGGACGGGTGAGTAACGCGTGAGGAACCTGCCTTGGAGAGGGGAATAACACTCCGAAAGGAGTGCTAATACCGCATGATGCAGTTGGGTCGCATGGCTCTGACTGCCAAAGATTTATCGCTCTGAGATGGCCTCGCGTCTGATTAGCTAGTAGGCGGGGTAACGGCCCACCTAGGCGACGATCAGTAGCCGGACTGAGAGGTTGACCGGCCACATTGGGACTGAGACACGGCCCAGACTCCTACGGGAGGCAGCAGTGGGGAATATTGGGCAATGGGCGCAAGCCTGACCCAGCAACGCCGCGTGAAGGAAGAAGGCTTTCGGGTTGTAAACTTCTTT…
64	28-X2-14-N-FAB-N-D10-14	Anaerotruncus colihominis	AAGTCGAGGGGCAGCATGATTGAAGCTTGCTTCAATCGATGGCGACCGGCGCACGGGTGAGTAACACGTATCCAACCTGCCGATAACTCGGGGATAGCCTTTCGAAAGAAAGATTAATACCCGATAGCATAGTTTCCCCGCATGGGGTTACTATTAAAGGATTCCGGTTATCGATGGGGATGCGTTCCATTAGGCAGTTGGCGGGGTAACGGCCCACCAAACCCACGATGGATAGGGGTTCTGAGAGGAAGGTCCCCCACATTGGAACTGAGACACGGTCCAAACTCCTACGGGAGGCAGCAGTGAGGAATATTGGTCAATGGACGAGAGTCTGAACCAGCCAAGTAGCGTGAAGGATGACTGCCCTATGGGTTGTAAACTTCTTTTATACGGGAATAA…
65	-2-ZM-X-D5-84	Anaerotruncus colihominis	AGTGGCGGACGGGCGAGTAACGCGTGAGTAACCTGCCCATAAGAGGGGGATAATCCATGGAAACGTGGACTAATACCGCATATTGTAATTAAGTTGCATGACTTGATTATGAAAGATTTATCGCTTATGGATGGACTCGCGTCAGATTAGATAGTTGGTGAGGTAACGGCTCACCAAGTCAACGATCTGTAGCCGAACTGAGAGGTTGATCGGCCGCATTGGGACTGAGACACGGCCCAGACTCCTACGGGAGGCAGCAGTGGGGAATATTGCGCAATGGGGGCAACCCTGACGCAGCAACGCCGCGTGCAGGAAGAAGGTCTTCGGATTGTAAACTGTTGTCGCAAGGGAAGAAGACAGTGACGGTACCTTGTGAGAAAGTCACGGCTAACTACGTGC…
66	3-ZM-YN-D5-59	Anaerovorax odorimutans	TGGAAAGCGGCGGACGGGTGAGTAACGCGTAGGCAACCTGCCCTTTGCAGAGGGATAGCCTCGGGAAACCGGGATTAAAACCTCATAATACCGCAG--TGAGACATCTCACGGCGGTCAAAGATTTATCGGCAAAGGATGGGCCTGCGTCTGATTAGTTAGTTGGTGGGGTAACGGCCTACCAAGGCGACGATCAGTAGCCGACCTGAGAGGGTGATCGGCCACATTGGAACTGAGACACGGTCCAAACTCCTACGGGAGGCAGCAGTGGGGAATATTGCACAATGGGGGAAACCCTGATGCAGCAACGCCGCGTGAAGGATGAAGGCCTTTGGGTCGTAAACTTCTGTTCTAAGGGAAGA---TAGTGACGGTACCTTAGGAGCAAGTCCCGGCTAAC…
67	3-ZM-YN-D5-67	Anaerovorax odorimutans	TGGAAAGCGGCGGACGGGTGAGTAACGCGTAGGCAACCTGCCCTTTGCAGAGGGATAGCCTCGGGAAACCGGGATTAAAACCTCATAATACCGCAG--TGAGACATCTCACGGCGGTCAAAGATTTATCGGCAAAGGATGGGCCTGCGTCTGATTAGTTAGTTGGTGGGGTAACGGCCTACCAAGGCGACGATCAGTAGCCGACCTGAGAGGGTGATCGGCCACATTGGAACTGAGACACGGTCCAAACTCCTACGGGAGGCAGCAGTGGGGAATATTGCACAATGGGGGAAACCCTGATGCAGCAACGCCGCGTGAAGGATGAAGGCCTTTGGGTCGTAAACTTCTGTTCTAAGGGAAGA---TAGTGACGGTACCTTAGGAGCAAGTCCCGGCTAAC…
68	Mban-ZM-G-D15-13	Bacteroides caccae	ATGCAGTCGAGGGGCATCAGTTTGGTTTGCTTGCAAACCAAAGCTGGCGACCGGCGCACGGGTGAGTAACACGTATCCAACCTGCCTCATACTCGGGGATAGCCTTTCGAAAGAAAGATTAATATCCGATAGCATATATTTCCCGCATGGGTTTTATATTAAAGAAATTCGGTATGAGATGGGGATGCGTTCCATTAGTTTGTTGGCGGGGTAACGGCCCACCAAGACTACGATGGATAGGGGTTCTGAGAGGAAGGTCCCCCACATTGGAACTGAGACACGGTCCAAACTCCTACGGGAGGCAGCAGTGAGGAATATTGGTCAATGGACGCGAGTCTGAACCAGCCAAGTAGCGTGAAGGATGACTGCCCTATGGGTTGTAAACTTCTTTTATATGGG…
69	Mban-ZM-G-D15-15	Bacteroides caccae	ATGCAGTCGAGGGGCATCAGTTTGGTTTGCTTGCAAACCAAAGCTGGCGACCGGCGCACGGGTGAGTAACACGTATCCAACCTGCCTCATACTCGGGGATAGCCTTTCGAAAGAAAGATTAATATCCGATAGCATATATTTCCCGCATGGGTTTTATATTAAAGAAATTCGGTATGAGATGGGGATGCGTTCCATTAGTTTGTTGGGGGGGTAACGGCCCACCAAGACTACGATGGATAGGGGTTCTGAGAGGAAGGTCCCCCACATTGGAACTGAGACACGGTCCAAACTCCTACGGGAGGCAGCAGTGAGGAATATTGGTCAATGGACGCGAGTCTGAACCAGCCAAGTAGCGTGAAGGATGACTGCCCTATGGGTTGTAAACTTCTTTTATATGGG…
70	Rban-ZM-Y-D15-6	Bacteroides caccae	CATGCAGTCGAGGGGCATCAGTTTGGTTTGCTTGCAAACCAAAGCTGGCGACCGGCGCACGGGTGAGTAACACGTATCCAACCTGCCTCATACTCGGGGATAGCCTTTCGAAAGAAAGATTAATATCCGATAGCATATATTTCCCGCATGGGTTTTATATTAAAGAAATTCGGTATGAGATGGGGATGCGTTCCATTAGTTTGTTGGCGGGGTAACGGCCCACCAAGACTACGATGGATAGGGGTTCTGAGAGGAAGGTCCCCCACATTGGAACTGAGACACGGTCCAAACTCCTACGGGAGGCAGCAGTGAGGAATATTGGTCAATGGACGCGAGTCTGAACCAGCCAAGTAGCGTGAAGGATGACTGCCCTATGGGTTGTAAACTTCTTTTATATGG…
71	1-RSD-2-N-CBN-D40-25	Bacteroides cellulosilyticus	ATGCAGTCGAGCGGTAACAGGAGAAAGCTTGCTTTCTTGCTGACGAGCGG CGGACGGGTGAGTAATGTATGGGGATCTGCCCGATAGAGGGGGATAACTA CTGGAAACGGTGGCTAATACCGCATAATGTCTACGGACCAAAGCAGGGGC TCTTCGGACCTTGCACTATCGGATGAACCCATATGGGATTAGCTAGTAGG TGGGGTAAAGGCTCACCTAGGCGACGATCTCTAGCTGGTCTGAGAGGATG ATCAGCCACACTGGGACTGAGACACGGCCCAGACTCCTACGGGAGGCAGC AGTGGGGAATATTGCACAATGGGCGCAAGCCTGATGCAGCCATGCCGCGT GTATGAAGAAGGCCTTAGGGTTGTAAAGTACTTTCAGCGGGG…
72	35-N-1669-D4-22	Bacteroides cellulosilyticus	CTAGCAATAGGTTGATGGCGACCGGCGCACGGGTGAGTAACACGTATCCA ACCTACCGGTTATTCCGGGATAGCCTTTCGAAAGAAAGATTAATACCGGA TAGTATAACGAGAAGGCATCTTTTTGTTATTAAAGAATTTCGATAACCGA TGGGGATGCGTTCCATTAGTTTGTTGGCGGGGTAACGGCCCACCAAGACA TCGATGGATAGGGGTTCTGAGAGGAAGGTCCCCCACATTGGAACTGAGAC ACGGTCCAAACTCCTACGGGAGGCAGCAGTGAGGAATATTGGTCAATGGA CGAGAGTCTGAACCAGCCAAGTAGCGTGAAGGATGACTGCCCTATGGGTT GTAAACTTCTTTTATATGGGAATAAAGTGAGCCACGTGTGGC…
73	Jban-ZM-NX-D15-4	Bacteroides cellulosilyticus	GTCGAGGGGCAGCATGACCTAGCAATAGGTTGATGGCGACCGGCGCACGGGTGAGTAACACGTATCCAACCTGCCGATTATTCCGGGATAGCCTTTCGAAAGAAAGATTAATACTGGATAGTATAACGAAAAGGCATCTTTTTGTTATTAAAGAATTTCGATAATCGATGGGGATGCGTTCCATTAGCTTGTTGGCGGGGTAACGGCCCACCAAGGCATCGATGGATAGGGGTTCTGAGAGGAAGGTCCCCCACATTGGAACTGAGACACGGTCCAAACTCCTACGGGAGGCAGCAGTGAGGAATATTGGTCAATGGACGAGAGTCTGAACCAGCCAAGTAGCGTGAAGGATGACTGCCCTATGGGTTGTAAACTTCTTTTATATGGGAATAAAGTGAG…
74	RSD-2-N-CBN-D40-25	Bacteroides cellulosilyticus	AGGACGCTCCTTGCGGTTACGTACTTCAGGTACCCCCGGCTTTCATGGCTTGACGGGCGGTGTGTACAAGGCCCGGGAACGTATTCACCGCGCCGTGGCTGATGCGCGATTACTAGCGAATCCAGCTTCATGGAGTCGGGTTGCAGACTCCAATCCGAACTGAGAGAGGCTTTTGGGATTAGCATCACATCGCTGTGTAGCTGCCTTCTGTACCCCCCATTGTAACACGTGTGTAGCCCCGGACGTAAGGGCCGTGCTGATTTGACGTCATCCCCACCTTCCTCACATCTTACGACGGCAGTCTCTCTAGAGTCCTCAGCATCACCTGTTAGTAACTAAAGATAAGGGTTGCGCTCGTTATGGCACTTAAGCCGACACCTCACGGCACGAGCTGACGAC…
75	RSD-3-S-PYG-D40-5	Bacteroides cellulosilyticus	CTAGGCGCTCCTTGCGGTTACGGACTTCAGGTACCCCCGGCTTTCATGGCTTGACGGGCGGTGTGTACAAGGCCCGGGAACGTATTCACCGCGCCGTGGCTGATGCGCGATTACTAGCGAATCCAGCTTCATGGAGTCGGGTTGCAGACTCCAATCCGAACTGAGAGAGGCTTTTGGGATTAGCATCACATCGCTGTGTAGCTGCCTTCTGTACCCCCCATTGTAACACGTGTGTAGCCCCGGACGTAAGGGCCGTGCTGATTTGACGTCATCCCCACCTTCCTCACATCTTACGACGGCAGTCTCTCTAGAGTCCTCAGCATGACCTGTTAGTAACTAAAGATAAGGGTTGCGCTCGTTATGGCACTTAAGCCGACACCTCACGGCACGAGCTGACGA…
76	20200723-3-15=49	Bacteroides clarus	TTGCGGTTACGTACTTCAGGTACCCCCGGCTTTCATGGCTTGACGGGCGG TGTGTACAAGGCCCGGGAACGTATTCACCGCGCCGTGGCTGATGCGCGAT TACTAGCGAATCCAGCTTCATGGAGTCGGGTTGCAGACTCCAATCCGAAC TGAGAGAGGTTTTTGGGATTAGCATCACATCGCTGTGTAGCTGCCTTCTG TACCCCCCATTGTAACACGTGTGTAGCCCCGGACGTAAGGGCCGTGCTGA TTTGACGTCATCCCCACCTTCCTCACATCTTACGACGGCAGTCTCAATAG AGTCCCCAGCATCACCTGATGGTAACTATAGATAAGGGTTGCGCTCGTTA TGGCACTTAAGCCGACACCTCACGGCACGAGCTGACGACAAC…
77	24-L3-N-Y-D24-17	Bacteroides clarus	AAGTCGAGGGGCAGCATGATTGAAGCTTGCTTCAATCGATGGCGACCGGC GCACGGGTGAGTAACACGTATCCAACCTGCCGATAACTCGGGGATAGCCT TTCGAAAGAAAGATTAATACCCGATAGCATAGTTTCCCCGCATGGGGTTA CTATTAAAGGATTCCGGTTATCGATGGGGATGCGTTCCATTAGGCAGTTG GCGGGGTAACGGCCCACCAAACCCACGATGGATAGGGGTTCTGAGAGGAA GGTCCCCCACATTGGAACTGAGACACGGTCCAAACTCCTACGGGAGGCAG CAGTGAGGAATATTGGTCAATGGACGAGAGTCTGAACCAGCCAAGTAGCG TGAAGGATGACTGCCCTATGGGTTGTAAACTTCTTTTATACG…
78	2-L3-N-Y-D24-11	Bacteroides clarus	AAGTCGAGGGGCAGCATGATTGAAGCTTGCTTCAATCGATGGCGACCGGC GCACGGGTGAGTAACACGTATCCAACCTGCCGATAACTCGGGGATAGCCT TTCGAAAGAAAGATTAATACCCGATAGCATAGTTTCCCCGCATGGGGTTA CTATTAAAGGATTCCGGTTATCGATGGGGATGCGTTCCATTAGGCAGTTG GCGGGGTAACGGCCCACCAAACCCACGATGGATAGGGGTTCTGAGAGGAA GGTCCCCCACATTGGAACTGAGACACGGTCCAAACTCCTACGGGAGGCAG CAGTGAGGAATATTGGTCAATGGACGAGAGTCTGAACCAGCCAAGTAGCG TGAAGGATGACTGCCCTATGGGTTGTAAACTTCTTTTATACG…
79	59-X2-23-N-FAB-N-D10-23	Bacteroides clarus	ATGCAGTCGAGGGGCAGCATGATTGAAGCTTGCTTCAATCGATGGCGACCGGCGCACGGGTGAGTAACACGTATCCAACCTGCCGATAACTCGGGGATAGCCTTTCGAAAGAAAGATTAATACCCGATAGCATAGTTTCCCCGCATGGGGTTACTATTAAAGGATTCCGGTTATCGATGGGGATGCGTTCCATTAGGCAGTTGGCGGGGTAACGGCCCACCAAACCCACGATGGATAGGGGTTCTGAGAGGAAGGTCCCCCACATTGGAACTGAGACACGGTCCAAACTCCTACGGGAGGCAGCAGTGAGGAATATTGGTCAATGGACGAGAGTCTGAACCAGCCAAGTAGCGTGAAGGATGACTGCCCTATGGGTTGTAAACTTCTTTTATACGGGAA…
80	L3-N-Y-D24-11	Bacteroides clarus YIT 2056	CTAGGACGCTCCTTGCGGTTACGTACTTCAGGTACCCCCGGCTTTCATGGCTTGACGGGCGGTGTGTACAAGGCCCGGGAACGTATTCACCGCGCCGTGGCTGATGCGCGATTACTAGCGAATCCAGCTTCATGGAGTCGGGTTGCAGACTCCAATCCGAACTGAGAGAGGTTTTTGGGATTAGCATCACATCGCTGTGTAGCTGCCTTCTGTACCCCCCATTGTAACACGTGTGTAGCCCCGGACGTAAGGGCCGTGCTGATTTGACGTCATCCCCACCTTCCTCACATCTTACGACGGCAGTCTCAATAGAGTCCCCAGCATCACCTGATGGTAACTATAGATAAGGGTTGCGCTCGTTATGGCACTTAAGCCGACACCTCACGGCACGAGCTGACG…
81	L3-N-Y-D24-17	Bacteroides clarus YIT 2056	CTAGGACGCTCCTTGCGGTTACGTACTTCAGGTACCCCCGGCTTTCATGGCTTGACGGGCGGTGTGTACAAGGCCCGGGAACGTATTCACCGCGCCGTGGCTGATGCGCGATTACTAGCGAATCCAGCTTCATGGAGTCGGGTTGCAGACTCCAATCCGAACTGAGAGAGGTTTTTGGGATTAGCATCACATCGCTGTGTAGCTGCCTTCTGTACCCCCCATTGTAACACGTGTGTAGCCCCGGACGTAAGGGCCGTGCTGATTTGACGTCATCCCCACCTTCCTCACATCTTACGACGGCAGTCTCAATAGAGTCCCCAGCATCACCTGATGGTAACTATAGATAAGGGTTGCGCTCGTTATGGCACTTAAGCCGACACCTCACGGCACGAGCTGACG…
82	27-S-1669-D4-32	Bacteroides coprocola	TGATGGCGACCGGCGCACGGGTGAGTAACACGTATCCAACCTTCCGTTTA CTCAGGGATAGCCTTTCGAAAGAAAGATTAATACCTGATAGTATGGTGAG ATTGCATGATAGCACCATTAAAGATTTATTGGTAAACGATGGGGATGCGT TCCATTAGGTAGTAGGCGGGGTAACGGCCCACCTAGCCGACGATGGATAG GGGTTCTGAGAGGAAGGTCCCCCACATTGGAACTGAGACACGGTCCAAAC TCCTACGGGAGGCAGCAGTGAGGAATATTGGTCAATGGGCGAGAGCCTGA ACCAGCCAAGTAGCGTGAAGGATGAAGGTCCTACGGATTGTAAACTTCTT TTATACGGGAATAAAGTATCCTACGTGTAGGATTTTGTATGT…
83	2-ZM-D5-Y-59	Bacteroides coprocola	ATGC-AGTCGAGGGGCAGCATGAACTTAGCTTGCTAAGTTTGATGGCGACCGGCGCACGGGTGAGTAACACGTATCCAACCTTCCGTTTACTCAGGGATAGCCTTTCGAAAGAAAGATTAATACCTGATAGTATGGTGAGATTGCATGATAGCACCATTAAAGATTTATTGGTAAACGATGGGGATGCGTTCCATTAGGTAGTAGGCGGGGTAACGGCCCACCTAGCCTACGATGGATAGGGGTTCTGAGAGGAAGGTCCCCCACATTGGAACTGAGACACGGTCCAAACTCCTACGGGAGGCAGCAGTGAGGAATATTGGTCAATGGGCGAGAGCCTGAACCAGCCAAGTAGCGTGAAGGATGAAGGTCCTACGGATTGTAAACTTCTTTTATACGGG…
84	36-G30-S-1669-D4-30	Bacteroides coprocola	TGATGGCGACCGGCGCACGGGTGAGTAACACGTATCCAACCTTCCGTTTA CTCAGGGATAGCCTTTCGAAAGAAAGATTAATACCTGATAGTATGGTGAG ATTGCATGATAGCACCATTAAAGATTTATTGGTAAACGATGGGGATGCGT TCCATTAGGTAGTAGGCGGGGTAACGGCCCACCTAGCCGACGATGGATAG GGGTTCTGAGAGGAAGGTCCCCCACATTGGAACTGAGACACGGTCCAAAC TCCTACGGGAGGCAGCAGTGAGGAATATTGGTCAATGGGCGAGAGCCTGA ACCAGCCAAGTAGCGTGAAGGATGAAGGTCCTACGGATTGTAAACTTCTT TTATACGGGAATAAAGTATCCTACGTGTAGGATTTTGTATGT…
85	Aban-ZM-Y-D10-12	Bacteroides coprocola	AAGTCGAGGGGCAGCATGAACTTAGCTTGCTAAGTTTGATGGCGACCGGCGCACGGGTGAGTAACACGTATCCAACCTTCCGTTTACTCAGGGATAGCCTTTCGAAAGAAAGATTAATACCTGATAGTATGGTGAGATTGCATGATAGCACCATTAAAGATTTATTGGTAAACGATGGGGATGCGTTCCATTAGGTAGTAGGCGGGGTAACGGCCCACCTAGCCGACGATGGATAGGGGTTCTGAGAGGAAGGTCCCCCACATTGGAACTGAGACACGGTCCAAACTCCTACGGGAGGCAGCAGTGAGGAATATTGGTCAATGGGCGAGAGCCTGAACCAGCCAAGTAGCGTGAAGGATGAAGGTCCTACGGATTGTAAACTTCTTTTATACGGGAATA…
86	Aban-ZM-Y-D10-42	Bacteroides coprocola	CATGCAAGTCGAGGGGCAGCATGAACTTAGCTTGCTAAGTTTGATGGCGACCGGCGCACGGGTGAGTAACACGTATCCAACCTTCCGTTTACTCAGGGATAGCCTTTCGAAAGAAAGATTAATACCTGATAGTATGGTGAGATTGCATGATGGCACCATTAAAGATTTATTGGTAAACGATGGGGATGCGTTCCATTAGGTAGTAGGCGGGGTAACGGCCCACCTAGCCGACGATGGATAGGGGTTCTGAGAGGAAGGTCCCCCACATTGGAACTGAGACACGGTCCAAACTCCTACGGGAGGCAGCAGTGAGGAATATTGGTCAATGGGCGAGAGCCTGAACCAGCCAAGTAGCGTGAAGGATGAAGGTCCTACGGATTGTAAACTTCTTTTATACGG…
87	Lban-ZM-Y-D15-36	Bacteroides coprocola	GTCGAGGGGCAGCATGAACTTAGCTTGCTAAGTTTGATGGCGACCGGCGCACGGGTGAGTAACACGTATCCAACCTTCCGTTTACTCAGGGATAGCCTTTCGAAAGAAAGATTAATACCTGATAGTATGGTGAGATTGCATGATGGCACCATTAAAGATTTATTGGTAAACGATGGGGATGCGTTCCATTAGGTGGTAGGCGGGGTAACGGCCCACCTAGCCTGCGATGGATAGGGGTTCTGAGAGGAAGGTCCCCCACATTGGAACTGAGACACGGTCCAAACTCCTACGGGAGGCAGCAGTGAGGAATATTGGTCAATGGGCGAGAGCCTGAACCAGCCAAGTAGCGTGAAGGATGAAGGTCCTACGGATTGTAAACTTCTTTTATACGGGAATAAA…
88	ZM-Y-D10-42	Bacteroides coprocola	TTTCATGGCTTGACGGGCGGTGTGTACAAGGCCCGGGAACGTATTCACCGCGCCGTGGCTGATGCGCGATTACTAGCGAATCCAGCTTCGTGGAGTCGGGTTGCAGACTCCAGTCCGAACTGAGAGAGGTTTTGGGGATTGGCATCCCGTTGCCGGGTAGCAGCCTTCTGTACCTCCCATTGTAACACGTGTGTAGCCCCGGACGTAAGGGCCGTGCTGATTTGACGTCATCCCCACCTTCCTCACATCTTACGATGGCAGTCTGGCCAGAGTCCTCAGCTTAACCTGTTAGTAACTGACCACGAGGGTTGCGCTCGTTATGGCACTTAAGCCGACACCTCACGGCACGAGCTGACGACAACCATGCAGCACCTTCACAGACGCCTTGCGGCTTACAAG…
89	0609RXD-ZM-G-D10-31	Bacteroides dorei	TCCCATGGCTTGACGGGCGGTGTGTACAAGGCCCGGGAACGTATTCACCG CGCCGTGGCTGATGCGCGATTACTAGCGAATCCAGCTTCGTGGAGTCGGG TTGCAGACTCCAGTCCGAACTGAGAGGGGTTTTAGGGATTGGCATCCACT CGCGTGGTAGCGGCCCTCTGTACCCCCCATTGTAACACGTGTGTAGCCCC GGACGTAAGGGCCGTGCTGATTTGACGTCATCCCCACCTTCCTCACATCT TACGATGGCAGTCTTGTCAGAGTCCTCAGCATCACCTGTTAGTAACTGAC AACAAGGGTTGCGCTCGTTATGGCACTTAAGCCGACACCTCACGGCACGA GCTGACGACAACCATGCAGCACCTTCACACTCGCTATTGCTA…
90	0609RXD-ZM-G-D10-33	Bacteroides dorei	CACTTCAGGTACCCCCGGCTCCCATGGCTTGACGGGCGGTGTGTACAAGG CCCGGGAACGTATTCACCGCGCCGTGGCTGATGCGCGATTACTAGCGAAT CCAGCTTCGTGGAGTCGGGTTGCAGACTCCAGTCCGAACTGAGAGGGGTT TTAGGGATTGGCATCCACTCGCGTGGTAGCGGCCCTCTGTACCCCCCATT GTAACACGTGTGTAGCCCCGGACGTAAGGGCCGTGCTGATTTGACGTCAT CCCCACCTTCCTCACATCTTACGATGGCAGTCTTGTCAGAGTCCTCAGCA TCACCTGTTAGTAACTGACAACAAGGGTTGCGCTCGTTATGGCACTTAAG CCGACACCTCACGGCACGAGCTGACGACAACCATGCAGCACC…
91	0609RXD-ZM-G-D10-37	Bacteroides dorei	TTGACGGGCGGTGTGTACAAGGCCCGGGAACGTATTCACCGCGCCGTGGC TGATGCGCGATTACTAGCGAATCCAGCTTCGTGGAGTCGGGTTGCAGACT CCAGTCCGAACTGAGAGGGGTTTTAGGGATTGGCATCCACTCGCGTGGTA GCGGCCCTCTGTACCCCCCATTGTAACACGTGTGTAGCCCCGGACGTAAG GGCCGTGCTGATTTGACGTCATCCCCACCTTCCTCACATCTTACGATGGC AGTCTTGTCAGAGTCCTCAGCATCACCTGTTAGTAACTGACAACAAGGGT TGCGCTCGTTATGGCACTTAAGCCGACACCTCACGGCACGAGCTGACGAC AACCATGCAGCACCTTCACACTCGCTATTGCTAGCTGAACCG…
92	0609RXD-ZM-G-D10-43	Bacteroides dorei	CACTTCAGGTACCCCCGGCTCCCATGGCTTGACGGGCGGTGTGTACAAGG CCCGGGAACGTATTCACCGCGCCGTGGCTGATGCGCGATTACTAGCGAAT CCAGCTTCGTGGAGTCGGGTTGCAGACTCCAGTCCGAACTGAGAGGGGTT TTAGGGATTGGCATCCACTCGCGTGGTAGCGGCCCTCTGTACCCCCCATT GTAACACGTGTGTAGCCCCGGACGTAAGGGCCGTGCTGATTTGACGTCAT CCCCACCTTCCTCACATCTTACGATGGCAGTCTTGTCAGAGTCCTCAGCA TCACCTGTTAGTAACTGACAACAAGGGTTGCGCTCGTTATGGCACTTAAG CCGACACCTCACGGCACGAGCTGACGACAACCATGCAGCACC…
93	0609RXD-ZM-G-D10-48	Bacteroides dorei	CAGCTCGGCTTACCATGCAAGTCGAGGGGCAGCATGGTCTTAGCTTGCTAAGGCTGATGGCGACCGGCGCACGGGTGAGTAACACGTATCCAACCTGCCGTCTACTCTTGGCCAGCCTTCTGAAAGGAAGATTAATCCAGGATGGGATCATGAGTTCACATGTCCGCATGATTAAAGGTATTTTCCGGTAGACGATGGGGATGCGTTCCATTAGATAGTAGGCGGGGTAACGGCCCACCTAGTCAACGATGGATAGGGGTTCTGAGAGGAAGGTCCCCCACATTGGAACTGAGACACGGTCCAAACTCCTACGGGAGGCAGCAGTGAGGAATATTGGTCAATGGGCGATGGCCTGAACCAGCCAAGTAGCGTGAAGGATGACTGCCCTATGGGTTGTAA…
94	20200723-3-13=E9	Bacteroides dorei	CTTCAGGTACCCCCGGCTCCCATGGCTTGACGGGCGGTGTGTACAAGGCCCGGGAACGTATTCACCGCGCCGTGGCTGATGCGCGATTACTAGCGAATCCAGCTTCGTGGAGTCGGGTTGCAGACTCCAGTCCGAACTGAGAGGGGTTTTAGGGATTGGCATCCACTCGCGTGGTAGCGGCCCTCTGTACCCCCCATTGTAACACGTGTGTAGCCCCGGACGTAAGGGCCGTGCTGATTTGACGTCATCCCCACCTTCCTCACATCTTACGATGGCAGTCTTGTCAGAGTCCTCAGCATCACCTGTTAGTAACTGACAACAAGGGTTGCGCTCGTTATGGCACTTAAGCCGACACCTCACGGCACGAGCTGACGACAACCATGCAGCACCTTCACACTC…
95	20-Dban-ZM-X-D10-20	Bacteroides dorei	CGGAGTTTTCGGACAACGGAT--AGGAATCCTTAGTGGCGGACGGGTGAGTAACGCGTGAGGAACCTGCCTTGGAGAGGGGAATAACACAGAGAAATTTGTGCTAATACCGCATGATGCAGTTGGGTCGCATGGCTCTGACTGCCAAAGATTTATCGCTCTGAGATGGCCTCGCGTCTGATTAGCTAGTTGGCAGGGTAACGGCCTACCAAGGCGACGATCAGTAGCCGGACTGAGAGGTTGACCGGCCACATTGGGACTGAGACACGGCCCAGACTCCTACGGGAGGCAGCAGTGGGGAATATTGGGCAATGGGCGCAAGCCTGACCCAGCAACGCCGCGTGAAGGAAGAAGGCTTTCGGGTTGTAAACTTCTTTTATGAGGGACGAAGGAAGTGACG…
96	41-Eban-ZM-X-D10-41	Bacteroides dorei	AAGTCGAACGGTAACAGGAAGAAGCTTGCTTCTTTGCTGACGAGTGGCGGACGGGTGAGTAATGTCTGGGAAACTGCCTGATGGAGGGGGATAACTACTGGAAACGGTAGCTAATACCGCATAACGTCGCAAGACCAAAGAGGGGGACCTTCGGGCCTCTTGCCATCGGATGTGCCCAGATGGGATTAGCTAGTAGGTGGGGTAACGGCTCACCTAGGCGACGATCCCTAGCTGGTCTGAGAGGATGACCAGCCACACTGGAACTGAGACACGGTCCAGACTCCTACGGGAGGCAGCAGTGGGGAATATTGCACAATGGGCGCAAGCCTGATGCAGCCATGCCGCGTGTATGAAGAAGGCCTTCGGGTTGTAAAGTACTTTCAGCGGGGAGGAAGGGAG…
97	iban-ZM-G-D10-31	Bacteroides dorei	GGGTTCTGAGAGGAAGGTCCCCCACATTGGAACTGAGACACGGTCCAAACTCCTACGGGAGGCAGCAGTGAGGAATATTGGTCAATGGGCGATGGCCTGAACCAGCCAAGTAGCGTGAAGGATGACTGCCCTATGGGTTGTAAACTTCTTTTATAAAGGAATAAAGTCGGGTATGCATACCCGTTTGCATGTACTTTATGAATAAGGATCGGCTAACTCCGTGCCAGCAGCCGCGGTAATACGGAGGATCCGAGCGTTATCCGGATTTATTGGGTTTAAAGGGAGCGTAGATGGATGTTTAAGTCAGTTGTGAAAGTTTGCGGCTCAACCGTAAAATTGCAGTTGATACTGGATGTCTTGAGTGCAGTTGAGGCAGGCGGAATTCGTGGTGTAGCGGTG…
98	iban-ZM-G-D10-33	Bacteroides dorei	GGGGTTCTGAGAGGAAGGTCCCCCACATTGGAACTGAGACACGGTCCAAACTCATACGGGAGGCAGCAGTGAGGAATATTGGTCAATGGGCGATGGCCTGAACCAGCCAAGTAGCGTGAAGGATGACTGCCCTATGGGTTGTAAACTTCTTTTATAAAGGAATAAAGTCGGGTATGCATACCCGTTTGCATGTACTTTATGAATAAGGATCGGCTAACTCCGTGCCAGCAGCCGCGGTAATACGGAGGATCCGAGCGTTATCCGGATTTATTGGGTTTAAAGGGAGCGTAGATGGATGTTTAAGTCAGTTGTGAAAGTTTGCGGCTCAACCGTAAAATTGCAGTTGATACTGGATGTCTTGAGTGCAGTTGAGGCAGGCGGAATTCGTGGTGTAGCGGT…
99	iban-ZM-G-D10-37	Bacteroides dorei	GGTGAGTAACACGTATCCAACCTGCCGTCTACTCTTGGCCAGCCTTCTGAAAGGAAGATTAATCCAGGATGGGATCATGAGTTCACATGTCCGCATGATTAAAGGTATTTTCCGGTAGACGATGGGGATGCGTTCCATTAGATAGTAGGCGGGGTAACGGCCCACCTATTCAACGATGGATAGGGGTTCTGAGAGGAAGGTCCCCCACATTGGAACTGAGACACGGTCCAAACTCCTACGGGAGGCAGCAGTGAGGAATATTGGTCAATGGGCGATGGCCTGAACCAGCCAAGTAGCGTGAAGGATGACTGCCCTATGGGTTGTAAACTTCTTTTATAAAGGAATAAAGTCGGGTATGCATACCCGTTTGCATGTACTTTATGAATAAGGATCGGCTAA…
100	iban-ZM-G-D10-43	Bacteroides dorei	GGGTGAGTAACACGTATCCAACCTGCCGTCTACTCTTGGCCAGCCTTCTGAAAGGAAGATTAATCCAGGATGGCATCATGAGTTCACATGTCCGCATGATTAAAGGTATTTTCCGGTAGACGATGGGGATGCGTTCCATTAGATAGTAGGCGGGGTAACGGCCCACCTATTCAACGATGGATAGGGGTTCTGAGAGGAAGGTCCCCCACATTGGAACTGAGACACGGTCCAAACTCCTACGGGAGGCAGCAGTGAGGAATATTGGTCAATGGGCGATGGCCTGAACCAGCCAAGTAGCGTGAAGGATGACTGCCCTATGGGTTGTAAACTTCTTTTATAAAGGAATAAAGTCGGGTATGCATACCCGTTTGCATGTACTTTATGAATAAGGATCGGCTA…
101	iban-ZM-G-D10-48	Bacteroides dorei	TCGAGGGGCAGCATGGTCTTAGCTTGCTAAGGCTGATGGCGACCGGCGCACGGGTGAGTAACACGTATCCAACCTGCCGTCTACTCTTGGCCAGCCTTCTGAAAGGAAGATTAATCCAGGATGGGATCATGAGTTCACATGTCCGCATGATTAAAGGTATTTTCCGGTAGACGATGGGGATGCGTTCCATTAGATAGTAGGCGGGGTAACGGCCCACCTAGTCAACGATGGATAGGGGTTCTGAGAGGAAGGTCCCCCACATTGGAACTGAGACACGGTCCAAACTCCTACGGGAGGCAGCAGTGAGGAATATTGGTCAATGGGCGATGGCCTGAACCAGCCAAGTAGCGTGAAGGATGACTGCCCTATGGGTTGTAAACTTCTTTTATAAAGGAATAA…
102	Kban-ZM-G-D15-40	Bacteroides dorei	ATGCAGTCGAGGGGCAGCATGGTCTTAGCTTGCTAAGGCTGATGGCGACCGGCGCACGGGTGAGTAACACGTATCCAACCTGCCGTCTACTCTTGGCCAGCCTTCTGAAAGGAAGATTAATCCAGGATGGCATCATGAGTTCACATGTCCGCATGATTAAAGGTATTTTCCGGTAGACGATGGGGATGCGTTCCATTAGATAGTAGGCGGGGTAACGGCCCACCTAGTCAACGATGGATAGGGGTTCTGAGAGGAAGGTCCCCCACATTGGAACTGAGACACGGTCCAAACTCCTACGGGAGGCAGCAGTGAGGAATATTGGTCAATGGGCGATGGCCTGAACCAGCCAAGTAGCGTGAAGGATGACTGCCCTATGGGTTGTAAACTTCTTTTATAAAG…
103	Kban-ZM-G-D15-41	Bacteroides dorei	AGGGGCAGCATGGTCTTAGCTTGCTAAGGCTGATGGCGACCGGCGCACGGGTGAGTAACACGTATCCAACCTGCCGTCTACTCTTGGCCAGCCTTCTGAAAGGAAGATTAATCCAGGATGGGATCATGAGTTCACATGTCCGCATGATTAAAGGTATTTTCCGGTAGACGATGGGGATGCGTTCCATTAGATAGTAGGCGGGGTAACGGCCCACCTAGTCAACGATGGATAGGGGTTCTGAGAGGAAGGTCCCCCACATTGGAACTGAGACACGGTCCAAACTCCTACGGGAGGCAGCAGTGAGGAATATTGGTCAATGGGCGATGGCCTGAACCAGCCAAGTAGCGTGAAGGATGACTGCCCTATGGGTTGTAAACTTCTTTTATAAAGGAATAAAGT…
104	R2ban-ZM-G-D23-39	Bacteroides dorei	ATGCAGTCGAGGGGCAGCATGGTCTTAGCTTGCTAAGGCTGATGGCGACCGGCGCACGGGTGAGTAACACGTATCCAACCTGCCGTCTACTCTTGGCCAGCCTTCTGAAAGGAAGATTAATCCAGGATGGCATCATGAGTTCACATGTCCGCATGATTAAAGGTATTTTCCGGTAGACGATGGGGATGCGTTCCATTAGATAGTAGGCGGGGTAACGGCCCACCTAGTCAACGATGGATAGGGGTTCTGAGAGGAAGGTCCCCCACATTGGAACTGAGACACGGTCCAAACTCCTACGGGAGGCAGCAGTGAGGAATATTGGTCAATGGGCGATGGCCTGAACCAGCCAAGTAGCGTGAAGGATGACTGCCCTATGGGTTGTAAACTTCTTTTATAAAG…
105	Rban-ZM-Y-D15-16	Bacteroides dorei	TGCAAGTCGAGGGGCAGCATGGTCTTAGCTTGCTAAGGCTGATGGCGACCGGCGCACGGGTGAGTAACACGTATCCAACCTGCCGTCTACTCTTGGCCAGCCTTCTGAAAGGAAGATTAATCCAGGATGGGATCATGAGTTCACATGTCCGCATGATTAAAGGTATTTTCCGGTAGACGATGGGGATGCGTTCCATTAGATAGTAGGCGGGGTAACGGCCCACCTAGTCAACGATGGATAGGGGTTCTGAGAGGAAGGTCCCCCACATTGGAACTGAGACACGGTCCAAACTCCTACGGGAGGCAGCAGTGAGGAATATTGGTCAATGGGCGATGGCCTGAACCAGCCAAGTAGCGTGAAGGATGACTGCCCTATGGGTTGTAAACTTCTTTTATAAAG…
106	1E3R	Bacteroides eggerthii	CACATGCAGTCGAGGGGCAGCATGATTGAAGCTTGCTTCAATCGATGGCGACCGGCGCACGGGTGAGTAACACGTATCCAACCTGCCGATAACTCGGGGATAGCCTTTCGAAAGAAAGATTAATACCCGATAGTATAGTATTTCCGCATGGTTTCACTATTAAAGAATTTCGGTTATCGATGGGGATGCGTTCCATTAGATAGTTGGCGGGGTAACGGCCCACCAAGTCAACGATGGATAGGGGTTCTGAGAGGAAGGTCCCCCACATTGGAACTGAGACACGGTCCAAACTCCTACGGGAGGCAGCAGTGAGGAATATTGGTCAATGGACGAGAGTCTGAACCAGCCAAGTAGCGTGAAGGATGACTGCCCTATGGGTTGTAAACTTCTTTTATACGG…
107	1F4	Bacteroides eggerthii	AGTCGAGGGGCAGCATGATTGAAGCTTGCTTCAATCGATGGCGACCGGCGCACGGGTGAGTAACACGTATCCAACCTGCCGATAACTCGGGGATAGCCTTTCGAAAGAAAGATTAATACCCGATAGCATAGTTTTTCCGCATGGTTTCACTATTAAAGAATTTCGGTTATCGATGGGGATGCGTTCCATTAGATAGTTGGCGGGGTAACGGCCCACCAAGTCAACGATGGATAGGGGTTCTGAGAGGAAGGTCCCCCACATTGGAACTGAGACACGGTCCAAACTCCTACGGGAGGCAGCAGTGAGGAATATTGGTCAATGGACGAGAGTCTGAACCAGCCAAGTAGCGTGAAGGATGACTGCCCTATGGGTTGTAAACTTCTTTTATACGGGAATAAA…
108	20200723-6-37=B12	Bacteroides eggerthii	GTACTTCAGGTACCCCCGGCTTTCATGGCTTGACGGGCGGTGTGTACAAGGCCCGGGAACGTATTCACCGCGCCGTGGCTGATGCGCGATTACTAGCGAATCCAGCTTCATGGAGTCGGGTTGCAGACTCCAATCCGAACTGAGAGAGGTTTTGGGGATTAGCATCCTGTCGCCAGGTAGCTGCCTTCTGTACCCCCCATTGTAACACGTGTGTAGCCCCGGACGTAAGGGCCGTGCTGATTTGACGTCATCCCCACCTTCCTCACATCTTACGACGGCAGTCTCCATAGAGTCCTCAGCATAACCTGATAGTAACTATAGATAAGGGTTGCGCTCGTTATGGCACTTAAGCCGACACCTCACGGCACGAGCTGACGACAACCATGCAGCACCTTCACA…
109	21-N-1669-_D4-5	Bacteroides eggerthii	TTCGAAAGAAAGATTAATACCCGATAGTATAGTATTTCCGCATGGTTTCA CTATTAAAGAATTTCGGTTATCGATGGGGATGCGTTCCATTAGATAGTTG GCGGGGTAACGGCCCACCAAGTCAACGATGGATAGGGGTTCTGAGAGGAA GGTCCCCCACATTGGAACTGAGACACGGTCCAAACTCCTACGGGAGGCAG CAGTGAGGAATATTGGTCAATGGACGAGAGTCTGAACCAGCCAAGTAGCG TGAAGGATGACTGCCCTATGGGTTGTAAACTTCTTTTATACGGGAATAAA GTGGAGTATGCATACTCCTTTGTATGTACCGTATGAATAAGGATCGGCTA ACTCCGTGCCAGCAGCCGCGGTAATACGGAGGATCCGAGCGT…
110	24-N-1669-_D4-1	Bacteroides eggerthii	AGGGGCAGCATGATTGAAGCTTGCTTCAATCGATGGCGACCGGCGCACGG GTGAGTAACACGTATCCAACCTGCCGATAACTCGGGGATAGCCTTTCGAA AGAAAGATTAATACCCGATAGTATAGTATTTCCGCATGGTTTCACTATTA AAGAATTTCGGTTATCGATGGGGATGCGTTCCATTAGATAGTTGGCGGGG TAACGGCCCACCAAGTCAACGATGGATAGGGGTTCTGAGAGGAAGGTCCC CCACATTGGAACTGAGACACGGTCCAAACTCCTACGGGAGGCAGCAGTGA GGAATATTGGTCAATGGACGAGAGTCTGAACCAGCCAAGTAGCGTGAAGG ATGACTGCCCTATGGGTTGTAAACTTCTTTTATACGGGAATA…
111	34-G7-N-1669-D4-7	Bacteroides eggerthii	TGCAGTCGAGGGGCAGCATGATTGAAGCTTGCTTCAATCGATGGCGACCG GCGCACGGGTGAGTAACACGTATCCAACCTGCCGATAACTCGGGGATAGC CTTTCGAAAGAAAGATTAATACCCGATAGTATAGTATTTCCGCATGGTTT CACTATTAAAGAATTTCGGTTATCGATGGGGATGCGTTCCATTAGATAGT TGGCGGGGTAACGGCCCACCAAGTCAACGATGGATAGGGGTTCTGAGAGG AAGGTCCCCCACATTGGAACTGAGACACGGTCCAAACTCCTACGGGAGGC AGCAGTGAGGAATATTGGTCAATGGACGAGAGTCTGAACCAGCCAAGTAG CGTGAAGGATGACTGCCCTATGGGTTGTAAACTTCTTTTATA…
112	36-N-1669-D4-21	Bacteroides eggerthii	CAGTCGAGGGGCAGCATGATTGAAGCTTGCTTCAATCGATGGCGACCGGC GCACGGGTGAGTAACACGTATCCAACCTGCCGATAACTCGGGGATAGCCT TTCGAAAGAAAGATTAATACCCGATAGTATAGTATTTCCGCATGGTTTCA CTATTAAAGAATTTCGGTTATCGATGGGGATGCGTTCCATTAGATAGTTG GCGGGGTAACGGCCCACCAAGTCAACGATGGATAGGGGTTCTGAGAGGAA GGTCCCCCACATTGGAACTGAGACACGGTCCAAACTCCTACGGGAGGCAG CAGTGAGGAATATTGGTCAATGGACGAGAGTCTGAACCAGCCAAGTAGCG TGAAGGATGACTGCCCTATGGGTTGTAAACTTCTTTTATACG…
113	45-L3-N-Y-D24-27	Bacteroides eggerthii	CATGCAGTCGAGGGGCAGCATGATTGAAGCTGTGCTTCAATCGATGGCGA CCGGCGCACGGGTGAGTAACACGTATCCAACCTGCCGATAACTCGGGGAT AGCCTTTCGAAAGAAAGATTAATACCCGATAGTATAGTATTTCCGCATGG TTTCACTATTAAAGAATTTCGGTTATCGATGGGGATGCGTTCCATTAGAT AGTTGGCGGGGTAACGGCCCACCAAGTCAACGATGGATAGGGGTTCTGAG AGGAAGGTCCCCCACATTGGAACTGAGACACGGTCCAAACTCCTACGGGA GGCAGCAGTGAGGAATATTGGTCAATGGACGAGAGTCTGAACCAGCCAAG TAGCGTGAAGGATGACTGCCCTATGGGTTGTAAACTTCTTTT…
114	52-H10-N-Y-D4-10	Bacteroides eggerthii	CATGCAGTCGAGGGGCAGCATGATTGAAGCTTGCTTCAATCGATGGCGACCGGCGCACGGGTGAGTAACACGTATCCAACCTGCCGATAACTCGGGGATAGCCTTTCGAAAGAAAGATTAATACCCGATAGTATAGTATTTCCGCATGGTTTCACTATTAAAGAATTTCGGTTATCGATGGGGATGCGTTCCATTAGATAGTTGGCGGGGTAACGGCCCACCAAGTCAACGATGGATAGGGGTTCTGAGAGGAAGGTCCCCCACATTGGAACTGAGACACGGTCCAAACTCCTACGGGAGGCAGCAGTGAGGAATATTGGTCAATGGACGAGAGTCTGAACCAGCCAAGTAGCGTGAAGGATGACTGCCCTATGGGTTGTAAACTTCTTTTATACGGGA…
115	53-S-X_D4-44	Bacteroides eggerthii	TCGATGGCGACCGGCGCACGGGTGAGTAACACGTATCCAACCTGCCGATA ACTCGGGGATAGCCTTTCGAAAGAAAGATTAATACCCGATAGTATAGTAT TTCCGCATGGTTTCACTATTAAAGAATTTCGGTTATCGATGGGGATGCGT TCCATTAGATAGTTGGCGGGGTAACGGCCCACCAAGTCAACGATGGATAG GGGTTCTGAGAGGAAGGTCCCCCACATTGGAACTGAGACACGGTCCAAAC TCCTACGGGAGGCAGCAGTGAGGAATATTGGTCAATGGACGAGAGTCTGA ACCAGCCAAGTAGCGTGAAGGATGACTGCCCTATGGGTTGTAAACTTCTT TTATACGGGAATAAAGTGGAGTATGCATACTCCTTTGTATGT…
116	55-G1-N-1669-D4-1	Bacteroides eggerthii	AGGGGCAGCATGATTGAAGCTTGCTTCAATCGATGGCGACCGGCGCACGG GTGAGTAACACGTATCCAACCTGCCGATAACTCGGGGATAGCCTTTCGAA AGAAAGATTAATACCCGATAGTATAGTATTTCCGCATGGTTTCACTATTA AAGAATTTCGGTTATCGATGGGGATGCGTTCCATTAGATAGTTGGCGGGG TAACGGCCCACCAAGTCAACGATGGATAGGGGTTCTGAGAGGAAGGTCCC CCACATTGGAACTGAGACACGGTCCAAACTCCTACGGGAGGCAGCAGTGA GGAATATTGGTCAATGGACGAGAGTCTGAACCAGCCAAGTAGCGTGAAGG ATGACTGCCCTATGGGTTGTAAACTTCTTTTATACGGGAATA…
117	55-H3-N-Y-D4-13	Bacteroides eggerthii	TGCAGTCGAGGGGCAGCATGATTGAAGCTTGCTTCAATCGATGGCGACCGGCGCACGGGTGAGTAACACGTATCCAACCTGCCGATAACTCGGGGATAGCCTTTCGAAAGAAAGATTAATACCCGATAGTATAGTATTTCCGCATGGTTTCACTATTAAAGAATTTCGGTTATCGATGGGGATGCGTTCCATTAGATAGTTGGCGGGGTAACGGCCCACCAAGTCAACGATGGATAGGGGTTCTGAGAGGAAGGTCCCCCACATTGGAACTGAGACACGGTCCAAACTCCTACGGGAGGCAGCAGTGAGGAATATTGGTCAATGGACGAGAGTCTGAACCAGCCAAGTAGCGTGAAGGATGACTGCCCTATGGGTTGTAAACTTCTTTTATACGGGAAT…
118	L3-N-Y-D24-12	Bacteroides eggerthii	CTAGGACGCTCCTTGCGGTTACGTACTTCAGGTACCCCCGGCTTTCATGGCTTGACGGGCGGTGTGTACAAGGCCCGGGAACGTATTCACCGCGCCGTGGCTGATGCGCGATTACTAGCGAATCCAGCTTCATGGAGTCGGGTTGCAGACTCCAATCCGAACTGAGAGAGGTTTTGGGGATTAGCATCCTGTCGCCAGGTAGCTGCCTTCTGTACCCCCCATTGTAACACGTGTGTAGCCCCGGACGTAAGGGCCGTGCTGATTTGACGTCATCCCCACCTTCCTCACATCTTACGACGGCAGTCTCCATAGAGTCCTCAGCATAACCTGATAGTAACTATAGATAAGGGTTGCGCTCGTTATGGCACTTAAGCCGACACCTCACGGCACGAGCTGACG…
119	L3-N-Y-D24-14	Bacteroides eggerthii	CTAGGACGCTCCTTGCGGTTACGTACTTCAGGTACCCCCGGCTTTCATGGCTTGACGGGCGGTGTGTACAAGGCCCGGGAACGTATTCACCGCGCCGTGGCTGATGCGCGATTACTAGCGAATCCAGCTTCATGGAGTCGGGTTGCAGACTCCAATCCGAACTGAGAGAGGTTTTGGGGATTAGCATCCTGTCGCCAGGTAGCTGCCTTCTGTACCCCCCATTGTAACACGTGTGTAGCCCCGGACGTAAGGGCCGTGCTGATTTGACGTCATCCCCACCTTCCTCACATCTTACGACGGCAGTCTCCATAGAGTCCTCAGCATAACCTGATAGTAACTATAGATAAGGGTTGCGCTCGTTATGGCACTTAAGCCGACACCTCACGGCACGAGCTGACG…
120	L3-N-Y-D24-27	Bacteroides eggerthii	CTAGGACGCTCCTTGCGGTTACGTACTTCAGGTACCCCCGGCTTTCATGGCTTGACGGGCGGTGTGTACAAGGCCCGGGAACGTATTCACCGCGCCGTGGCTGATGCGCGATTACTAGCGAATCCAGCTTCATGGAGTCGGGTTGCAGACTCCAATCCGAACTGAGAGAGGTTTTGGGGATTAGCATCCTGTCGCCAGGTAGCTGCCTTCTGTACCCCCCATTGTAACACGTGTGTAGCCCCGGACGTAAGGGCCGTGCTGATTTGACGTCATCCCCACCTTCCTCACATCTTACGACGGCAGTCTCCATAGAGTCCTCAGCATAACCTGATAGTAACTATAGATAAGGGTTGCGCTCGTTATGGCACTTAAGCCGACACCTCACGGCACGAGCTGACG…
121	L3-N-Y-D24-4	Bacteroides eggerthii	CTAGGACGCTCCTTGCGGTTACGTACTTCAGGTACCCCCGGCTTTCATGGCTTGACGGGCGGTGTGTACAAGGCCCGGGAACGTATTCACCGCGCCGTGGCTGATGCGCGATTACTAGCGAATCCAGCTTCATGGAGTCGGGTTGCAGACTCCAATCCGAACTGAGAGAGGTTTTGGGGATTAGCATCCTGTCGCCAGGTAGCTGCCTTCTGTACCCCCCATTGTAACACGTGTGTAGCCCCGGACGTAAGGGCCGTGCTGATTTGACGTCATCCCCACCTTCCTCACATCTTACGACGGCAGTCTCCATAGAGTCCTCAGCATAACCTGATAGTAACTATAGATAAGGGTTGCGCTCGTTATGGCACTTAAGCCGACACCTCACGGCACGAGCTGACG…
122	20200825-3-2	Bacteroides fragilis	AGGACGATCCTTGCGGTTACGTACTTCAGGTACCCCCGGCTCCCATGGCTTGACGGGCGGTGTGTACAAGGCCCGGGAACGTATTCACCGCGCCGTGGCTGATGCGCGATTACTAGCGAATCCAGCTTCACGAAGTCGGGTTGCAGACTTCGATCCGAACTGAGAGAGGCTTTTGGGATTAGCATACGGTCACCCGCTAGCTGCCTTCTGTACCCCCCATTGTAACACGTGTGTAGCCCCGGACGTAAGGGCCGTGCTGATTTGACGTCATCCCCACCTTCCTCACATCTTACGACGGCAGTCTCTCCAGAGTCCTCAGCATGACCTGTTAGTAACTGAAGATAAGGGTTGCGCTCGTTATGGCACTTAAGCCGACACCTCACGGCACGAGCTGACGAC…
123	Mban-ZM-G-D15-8	Bacteroides fragilis	AGTCGAGGGGCATCAGGAAGAAAGCTTGCTTTCTTTGCTGGCGACCGGCGCACGGGTGAGTAACACGTATCCAACCTGCCCTTTACTCGGGGATAGCCTTTCGAAAGAAAGATTAATACCCGATAGCATAATGATTCCGCATGGTTTCCTTATTAAAGGATTCCGGTAAAGGATGGGGATGCGTTCCATTAGGTTGTTGGTGAGGTAACGGCTCACCAAGCCTTCGATGGATAGGGGTTCTGAGAGGAAGGTCCCCCACATTGGAACTGAGACACGGTCCAAACTCCTACGGGAGGCAGCAGTGAGGAATATTGGTCAATGGGCGTTAGCCTGAACCAGCCAAGTAGCGTGAAGGATGAAGGCTCTATGGGTCGTAAACTTCTTTTATATAAGAATAAA…
124	35-3-ZM-YN-D5-69	Bacteroides galacturonicus	GTTTATGACTGAGTGGCGGACGGGTGAGTAACGCGTGGGTAACCTGCCTC ATACAGGGGGATAGCAGCTGGAAACGGCTGGTAATACCGCATAAGCGCAC AGTACCACATGGTACAGTGTGAAAAACTCCGGTGGTATGAGATGGACCCG CGTCTGATTAGCTTGTTGGCGGGGTAACGGCCCACCAAGGCGACGATCAG TAGCCGACCTGAGAGGGTGACCGGCCACATTGGGACTGAGACACGGCCCA GACTCCTACGGGAGGCAGCAGTGGGGAATATTGCACAATGGAGGAAACTC TGATGCAGCGACGCCGCGTGAGTGAAGAAGTAGTTCGCTATGTAAAGCTC TATCAGCAGGGAAGATAGTGACGGTACCTGACTAAGAAGCTC…
125	0609RXD-ZM-G-D10-32	Bacteroides intestinalis	TTTCATGGCTTGACGGGCGGTGTGTACAAGGCCCGGGAACGTATTCACCG CGCCGTGGCTGATGCGCGATTACTAGCGAATCCAGCTTCATGGAGTCGGG TTGCAGACTCCAATCCGAACTGAGAGAGGCTTTTGGGATTAGCATCACAT CGCTGTGTAGCTGCCTTCTGTACCCCCCATTGTAACACGTGTGTAGCCCC GGACGTAAGGGCCGTGCTGATTTGACGTCATCCCCACCTTCCTCACATCT TACGACGGCAGTCTCTCTAGAGTCCTCAGCATGACCTGTTAGTAACTAAA GATAAGGGTTGCGCTCGTTATGGCACTTAAGCCGACACCTCACGGCACGA GCTGACGACAACCATGCAGCACCTTCACAACTGCCCGAAGGA…
126	iban-ZM-G-D10-32	Bacteroides intestinalis	GTCGAGGGGCAGCATGACTTAGCAATAGGTTGATGGCGACCGGCGCACGGGTGAGTAACACGTATCCAACCTGCCGATTATTCCGGGATAGCCTTTCCAAAGAAAGATTATTACTGGATAGCATATCTATAAGGCATCTTCTTGTTATTAAAGAATTTCTATAATCCATGGGGATGCCTTCCATTCCTTTGTTGGTGGGGTAACGGCCCACCAATACATCGATGGATAGGGGTTCTGATAGGAAGGTCCCCCACATTGGAACTGAGACACGGTCCAAACTCATACGGGAGGCAGCAGTGAGGAATATTGGTCAATGGACGAGAGTCTGAACCAGCCAAGTAGCGTGAAGGATGACTGCCCTATGGGTTGTAAACTTCTTTTGTATGGGAATAAAGTGAG…
127	12-F24-S-PYG-D4-24-97	Bacteroides koreensis	AGGGGCAGCATTTTAGTTTGCGTTGCAAACTGAAGATGGCGACCGGCGCACGGGTGAGTAACACGTATCCAACCTGCCGATAACTCTGGAATAGCCTTTCGAAAGAAAGATTAATACCGGATGGCATACGAATATCGCATGATATTTTTATTAAAGAATTTCGGTTATCGATGGGGATGCGTTCCATTAGTTTGTTGGCGGGGTAACGGCCCACCAAGACTACGATGGATAGGGGTTCTGAGAGGAAGGTCCCCCACATTGGAACTGAGACACGGTCCAAACTCCTACGGGAGGCAGCAGTGAGGAATATTGGTCAATGGGCGAGAGCCTGAACCAGCCAAGTAGCGTGAAGGATGAAGGCTCTATGGGTCGTAAACTTCTTTTATATGGGAATAAAGT…
128	31-S-1669-D4-26	Bacteroides koreensis	GTATCTCGGCTTACACATGCAGTCGAGGGGCAGCATTTTAGTTTGCTTGCAAACTGAAGATGGCGACCGGCGCACGGGTG AGTAACACGTATCCAACCTGCCGATAACTCTGGAATAGCCTTTCGAAAGAAAGATTAATACCGGATGGCATACGAATATC GCATGATATTTTTATTAAAGAATTTCGGTTATCGATGGGGATGCGTTCCATTAGTTTGTTGGCGGGGTAACGGCCCACCA AGACTACGATGGATAGGGGTTCTGAGAGGAAGGTCCCCCACATTGGAACTGAGACACGGTCCAAACTCCTACGGGAGGCA GCAGTGAGGAATATTGGTCAATGGGCGAGAGCCTGAACCAGCCAAGTAGCGTGAAGGATGAAGGCTCTATGGGTC…
129	53-H11-N-Y-D4-11	Bacteroides koreensis	ATGCAGTCGAGGGGCAGCATTTTAGTTTGCTTGCAAACTGAAGATGGCGA CCGGCGCACGGGTGAGTAACACGTATCCAACCTGCCGATAACTCCGGGAT AGCCTTTCGAAAGAAAGATTAATACCGGATGGCATACGAATATCGCATGA TATTTTTATTAAAGAATTTCGGTTATCGATGGGGATGCGTTCCATTAGTT TGTTGGCGGGGTAACGGCCCACCAAGACTACGATGGATAGGGGTTCTGAG AGGAAGGTCCCCCACATTGGAACTGAGACACGGTCCAAACTCCTACGGGA GGCAGCAGTGAGGAATATTGGTCAATGGGCGAGAGCCTGAACCAGCCAAG TAGCGTGAAGGATGAAGGCTCTATGGGTCGTAAACTTCTTTT…
130	Lban-ZM-Y-D15-38	Bacteroides koreensis	CATGCAGTCGAGGGGCAGCATTTTAGTTTGCTTGCAAACTGAAGATGGCGACCGGCGCACGGGTGAGTAACACGTATCCAACCTGCCGATAACTCCGGAATAGCCTTTCGAAAGAAAGATTAATACCGGATAGCATACGAATATCGCATGATATTTTTATTAAAGAATTTCGGTTATCGATGGGGATGCGTTCCATTAGTTTGTTGGCGGGGTAACGGCCCACCAAGACTACGATGGATAGGGGTTCTGAGAGGAAGGTCCCCCACATTGGAACTGAGACACGGTCCAAACTCCTACGGGAGGCAGCAGTGAGGAATATTGGTCAATGGGCGAGAGCCTGAACCAGCCAAGTAGCGTGAAGGATGAAGGCTCTATGGGTCGTAAACTTCTTTTATATGG…
131	RSD-3-S-PYG-D40-13	Bacteroides koreensis	CTAGGACGCTCCTTGCGGTTACGTACTTCAGGTACCCCCGGCTTTCATGGCTTGACGGGCGGTGTGTACAAGGCCCGGGAACGTATTCACCGCGCCATGGCTGATGCGCGATTACTAGCGAATCCAGCTTCACGAAGTCGGGTTGCAGACTTCGATCCGAACTGAGAGAGGTTTTTGGGATTAGCATCCTGTCACCAGGTAGCCGCCTTCTGTACCCCCCATTGTAACACGTGTGTAGCCCCGGACGTAAGGGCCGTGCTGATTTGACGTCATCCCCACCTTCCTCACATCTTACGACGGCAGTCTCTCTAGAGTCCTCAGCATAACCTGTTAGTAACTAAAGATAAGGGTTGCGCTCGTTATGGCACTTAAGCCGACACCTCACGGCACGAGCTGACG…
132	RSD-3-S-PYG-D40-9	Bacteroides koreensis	CCTAGGACGCTCCTTGCGGTTACGTACTTCAGGTACCCCCGGCTTTCATGGCTTGACGGGCGGTGTGTACAAGGCCCGGGAACGTATTCACCGCGCCATGGCTGATGCGCGATTACTAGCGAATCCAGCTTCACGAAGTCGGGTTGCAGACTTCGATCCGAACTGAGAGAGGTTTTTGGGATTAGCATCCTGTCACCAGGTAGCCGCCTTCTGTACCCCCCATTGTAACACGTGTGTAGCCCCGGACGTAAGGGCCGTGCTGATTTGACGTCATCCCCACCTTCCTCACATCTTACGACGGCAGTCTCTCTAGAGTCCTCAGCATAACCTGTTAGTAACTAAAGATAAGGGTTGCGCTCGTTATGGCACTTAAGCCGACACCTCACGGCACGAGCTGAC…
133	ZM-Y-D10-3	Bacteroides koreensis	TACTTCAGGTACCCCCGGCTTTCATGGCTTGACGGGCGGTGTGTACAAGGCCCGGGAACGTATTCACCGCGCCATGGCTGATGCGCGATTACTAGCGAATCCAGCTTCACGAAGTCGGGTTGCAGACTTCGATCCGAACTGAGAGAGGTTTTTGGGATTAGCATCCTGTCACCAGGTAGCCGCCTTCTGTACCCCCCATTGTAACACGTGTGTAGCCCCGGACGTAAGGGCCGTGCTGATTTGACGTCATCCCCACCTTCCTCACATCTTACGACGGCAGTCTCTCTAGAGTCCTCAGCATGACCTGTTAGTAACTAAAGATAAGGGTTGCGCTCGTTATGGCACTTAAGCCGACACCTCACGGCACGAGCTGACGACAACCATGCAGCACCTTCACAA…
134	41-S-Y_D4-32	Bacteroides massiliensis	CCTTCTGAAAGGGAGATTAATACAAGATGTTATCATGAGTAAGCATTTTC GCATGATTAAAGGTTTACCGGTGTAAGATGGGGATGCGTTCCATTAGATA GTAGGCGGGGTAACGGCCCACCTAGTCTTCGATGGATAGGGGTTCTGAGA GGAAGGTCCCCCACATTGGAACTGAGACACGGTCCAAACTCCTACGGGAG GCAGCAGTGAGGAATATTGGTCAATGGACGAGAGTCTGAACCAGCCAAGT AGCGTGAAGGATGAAGGTTCTATGGATTGTAAACTTCTTTTATACGGGAA TAAACGAATCCACGTGTGGATTTTTGCATGTACCGTATGAATAAGGATCG GCTAACTCCGTGCCAGCAGCCGCGGTAATACGGAGGATCCGA…
135	52-G18-N-1669-D4-18	Bacteroides massiliensis	CATGCAGTCGAGGGGCAGCATGGTCTTAGCTTGCTAAGGCCGATGGCGAC CGGCGCACGGGTGAGTAACGCGTATCCAACCTGCCTTACACTCTTGGACA GCCTTCTGAAAGGGAGATTAATACAAGATGTTATCATGAGTAAGCATTTT CGCATGATTAAAGGTTTACCGGTGTAAGATGGGGATGCGTTCCATTAGAT AGTAGGCGGGGTAACGGCCCACCTAGTCTTCGATGGATAGGGGTTCTGAG AGGAAGGTCCCCCACATTGGAACTGAGACACGGTCCAAACTCCTACGGGA GGCAGCAGTGAGGAATATTGGTCAATGGACGAGAGTCTGAACCAGCCAAG TAGCGTGAAGGATGAAGGTTCTATGGATTGTAAACTTCTTTT…
136	L3-N-Y-D24-26	Bacteroides massiliensis	CTAGGGCGCTCCTTGCGGTTACGCACTTCAGGTACCCCCGGCTCCCATGGCTTGACGGGCGGTGTGTACAAGGCCCGGGAACGTATTCACCGCGCCGTGGCTGATGCGCGATTACTAGCGAATCCAGCTTCATGAAGTCGGGTTGCAGACTTCAATCCGAACTGAGAGAGGTTTTTGGGATTGGCATCCACTTGCGTGGTAGCAGCCCTCTGTACCCCCCATTGTAACACGTGTGTAGCCCCGGACGTAAGGGCCGTGCTGATTTGACGTCATCCCCACCTTCCTCACATCTTACGATGGCAGTCCCGACAGAGTCCTCAGCATGACCTGTTAGTAACTATCGGCAAGGGTTGCGCTCGTTATGGCACTTAAGCCGACACCTCACGGCACGAGCTGACG…
137	Rban-ZM-Y-D15-35	Bacteroides massiliensis	CATGCAGTCGAGGGGCAGCATGGTCTTAGCTTGCTAAGGCCGATGGCGACCGGCGCACGGGTGAGTAACGCGTATCCAACCTGCCTTACACTCTTGGACAGCCTTCTGAAAGGGAGATTAATACAAGATGTTATCATGAGTAAGCATTTTCGCATGATTAAAGGTTTACCGGTGTAAGATGGGGATGCGTTCCATTAGATAGTAGGCGGGGTAACGGCCCACCTAGTCTTCGATGGATAGGGGTTCTGAGAGGAAGGTCCCCCACATTGGAACTGAGACACGGTCCAAACTCCTACGGGAGGCAGCAGTGAGGAATATTGGTCAATGGACGAGAGTCTGAACCAGCCAAGTAGCGTGAAGGATGAAGGTTCTATGGATTGTAAACTTCTTTTATACGGG…
138	RSD-2-N-CBN-D40-40	Bacteroides ovatus	CTAGGACGCTCCTTGCGGTTACGTACTTCAGGTACCCCCGGCTTTCATGGCTTGACGGGCGGTGTGTACAAGGCCCGGGAACGTATTCACCGCGCCATGGCTGATGCGCGATTACTAGCGAATCCAGCTTCACGAAGTCGGGTTGCAGACTTCGATCCGAACTGAGAGAGGTTTTTGGGATTAGCATCACGTCGCCGTGTAGCTGCCTTCTGTACCCCCCATTGTAACACGTGTGTAGCCCCGGACGTAAGGGCCGTGCTGATTTGACGTCATCCCCACCTTCCTCACATCTTACGACGGCAGTCTCTCTAGAGTCCTCAGCATGACCTGTTAGTAACTAAAGATAAGGGTTGCGCTCGTTATGGCACTTAAGCCGACACCTCACGGCACGAGCTGACG…
139	RSD-3-S-PYG-D40-8	Bacteroides ovatus	CTAGGACGCTCCTTGCGGTTACGTACTTCAGGTACCCCCGGCTTTCATGGCTTGACGGGCGGTGTGTACAAGGCCCGGGAACGTATTCACCGCGCCATGGCTGATGCGCGATTACTAGCGAATCCAGCTTCACGAAGTCGGGTTGCAGACTTCGATCCGAACTGAGAGAGGTTTTTGGGATTAGCATCACGTCGCCGTGTAGCTGCCTTCTGTACCCCCCATTGTAACACGTGTGTAGCCCCGGACGTAAGGGCCGTGCTGATTTGACGTCATCCCCACCTTCCTCACATCTTACGACGGCAGTCTCTCTAGAGTCCTCAGCATGACCTGTTAGTAACTAAAGATAAGGGTTGCGCTCGTTATGGCACTTAAGCCGACACCTCACGGCACGAGCTGACG…
140	2-ZM-X-D5-83	Bacteroides plebeius	GTCGAGGGGCAGCGGGATTGAAGCTTGCTTCAATTGCCGGCGACCGGCGCACGGGTGAGTAACGCGTATCCAACCTTCCGTACACTCAGGGATAGCCTTTCGAAAGAAAGATTAATACCTGATGGTATGATGAGATTGCATGATAGCATCATTAAAGATTTATCGGTGTACGATGGGGATGCGTTCCATTAGGTAGTAGGCGGGGTAACGGCCCACCTAGCCAACGATGGATAGGGGTTCTGAGAGGAAGGTCCCCCACATTGGAACTGAGACACGGTCCAAACTCCTACGGGAGGCAGCAGTGAGGAATATTGGTCAATGGACGAGAGTCTGAACCAGCCAAGTAGCGTGAAGGATGAAGGTCCTACGGATTGTAAACTTCTTTTATAAGGGAATAAA…
141	2-ZM-X-D5-88	Bacteroides plebeius	TTGAAGCTTGCTTCAATTGCCGGCGACCGGCGCACGGGTGAGTAACGCGTATCCAACCTTCCGTACACTCAGGGATAGCCTTTCGAAAGAAAGATTAATACCTGATGGTATGATGAGATTGCATGATAGCATCATTAAAGATTTATCGGTGTACGATGGGGATGCGTTCCATTAGGTAGTAGGCGGGGTAACGGCCCACCTAGCCAACGATGGATAGGGGTTCTGAGAGGAAGGTCCCCCACATTGGAACTGAGACACGGTCCAAACTCCTACGGGAGGCAGCAGTGAGGAATATTGGTCAATGGACGAGAGTCTGAACCAGCCAAGTAGCGTGAAGGATGAAGGTCCTACGGATTGTAAACTTCTTTTATAAGGGAATAAACCCTCCCACGTGTGGGA…
142	Lban-ZM-Y-D15-15	Bacteroides plebeius	GGATTGAAGCTTGCTTCAATTGCCGGCGACCGGCGCACGGGTGAGTAACGCGTATCCAACCTTCCGTACACTCAGGGATAGCCTTTCGAAAGAAAGATTAATACCTGATGGTATGATGAGATTGCATGATAGCATCATTAAAGATTTATCGGTGTACGATGGGGATGCGTTCCATTAGGTAGTAGGCGGGGTAACGGCCCACCTAGCCAACGATGGATAGGGGTTCTGAGAGGAAGGTCCCCCACATTGGAACTGAGACACGGTCCAAACTCCTACGGGAGGCAGCAGTGAGGAATATTGGTCAATGGACGAGAGTCTGAACCAGCCAAGTAGCGTGAAGGATGAAGGTCCTACGGATTGTAAACTTCTTTTATAAGGGAATAAACCCTCCCACGTGTG…
143	R3ban-ZM-Y-D23-42	Bacteroides salyersiae	ATGCAGTCGAGGGGCATCAGGGTGTAGCAATACACCGCTGGCGACCGGCGCACGGGTGAGTAACACGTATCCAACCTGCCCTTTACTCGGGGATAGCCTTTCGAAAGAAAGATTAATACCCGATGGTATAACATGACCTCCTGGTTTTGTTATTAAAGAATTTCGGTAGAGGATGGGGATGCGTTCCATTAGGCAGTTGGCGGGGTAACGGCCCACCAAACCTTCGATGGATAGGGGTTCTGAGAGGAAGGTCCCCCACATTGGAACTGAGACACGGTCCAAACTCCTACGGGAGGCAGCAGTGAGGAATATTGGTCAATGGGCGAGAGCCTGAACCAGCCAAGTAGCGTGAAGGATGACCGCCCTATGGGTTGTAAACTTCTTTTATATGGGAATAAA…
144	0609RXD-ZM-G-D10-2	Bacteroides stercoris	CCCGGCTTTCATGGCTTGACGGGCGGTGTGTACAAGGCCCGGGAACGTAT TCACCGCGCCGTGGCTGATGCGCGATTACTAGCGAATCCAGCTTCATGGA GTCGGGTTGCAGACTCCAATCCGAACTGAGAGAGGCTTTCGGGATTAGCA CCACGTCGCCGTGTAGCTGCCTTCTGTACCCCCCATTGTAACACGTGTGT AGCCCCGGACGTAAGGGCCGTGCTGATTTGACGTCATCCCCACCTTCCTC ACATCTTACGACGGCAGTCCGGGTAGAGTCCCCAGCATAACCTGATGGTA ACTACCCGTAAGGGTTGCGCTCGTTATGGCACTTAAGCCGACACCTCACG GCACGAGCTGACGACAACCATGCAGCACCTTCACAACTGTCC…
145	0609RXD-ZM-G-D10-40	Bacteroides stercoris	TTTCATGGCTTGACGGGCGGTGTGTACAAGGCCCGGGAACGTATTCACCG CGCCGTGGCTGATGCGCGATTACTAGCGAATCCAGCTTCATGGAGTCGGG TTGCAGACTCCAATCCGAACTGAGAGAGGCTTTCGGGATTAGCACCACGT CGCCGTGTAGCTGCCTTCTGTACCCCCCATTGTAACACGTGTGTAGCCCC GGACGTAAGGGCCGTGCTGATTTGACGTCATCCCCACCTTCCTCACATCT TACGACGGCAGTCCGGGTAGAGTCCCCAGCATAACCTGATGGTAACTACC CGTAAGGGTTGCGCTCGTTATGGCACTTAAGCCGACACCTCACGGCACGA GCTGACGACAACCATGCAGCACCTTCACAACTGTCCGAAGAA…
146	0609RXD-ZM-G-D10-44	Bacteroides stercoris	CCCGGCTTTCATGGCTTGACGGGCGGTGTGTACAAGGCCCGGGAACGTAT TCACCGCGCCGTGGCTGATGCGCGATTACTAGCGAATCCAGCTTCATGGA GTCGGGTTGCAGACTCCAATCCGAACTGAGAGAGGCTTTCGGGATTAGCA CCACGTCGCCGTGTAGCTGCCTTCTGTACCCCCCATTGTAACACGTGTGT AGCCCCGGACGTAAGGGCCGTGCTGATTTGACGTCATCCCCACCTTCCTC ACATCTTACGACGGCAGTCCGGGTAGAGTCCCCAGCATAACCTGATGGTA ACTACCCGTAAGGGTTGCGCTCGTTATGGCACTTAAGCCGACACCTCACG GCACGAGCTGACGACAACCATGCAGCACCTTCACAACTGTCC…
147	20200723-4-45=G10	Bacteroides stercoris	TACTTCAGGTACCCCCGGCTTTCATGGCTTGACGGGCGGTGTGTACAAGGCCCGGGAACGTATTCACCGCGCCGTGGCTGATGCGCGATTACTAGCGAATCCAGCTTCATGGAGTCGGGTTGCAGACTCCAATCCGAACTGAGAGAGGCTTTCGGGATTAGCACCACGTCGCCGTGTAGCTGCCTTCTGTACCCCCCATTGTAACACGTGTGTAGCCCCGGACGTAAGGGCCGTGCTGATTTGACGTCATCCCCACCTTCCTCACATCTTACGACGGCAGTCCGGGTAGAGTCCCCAGCATAACCTGATGGTAACTACCCGTAAGGGTTGCGCTCGTTATGGCACTTAAGCCGACACCTCACGGCACGAGCTGACGACAACCATGCAGCACCTTCACAA…
148	20-H19-S-Y-D4-19	Bacteroides stercoris	AGTCGAGGGGCAGCATCATCAAAGCTTGCTTTGATGGATGGCGACCGGCG CACGGGTGAGTAACACGTATCCAACCTGCCGACAACACTGGGATAGCCTT TCGAAAGAAAGATTAATACCGGATGGCATAGTTTTCCCGCATGGGATAAT TATTAAAGAATTTCGGTTGTCGATGGGGATGCGTTCCATTAGGCAGTTGG CGGGGTAACGGCCCACCAAACCAACGATGGATAGGGGTTCTGAGAGGAAG GTCCCCCACATTGGAACTGAGACACGGTCCAAACTCCTACGGGAGGCAGC AGTGAGGAATATTGGTCAATGGACGAGAGTCTGAACCAGCCAAGTAGCGT GAAGGATGACTGCCCTATGGGTTGTAAACTTCTTTTATACGG…
149	53-L3-N-Y-D24-10	Bacteroides stercoris	ATGCAGTCGAGGGGCAGCATCATCAAAGCTTGCTTTGATGGATGGCGACC GGCGCACGGGTGAGTAACACGTATCCAACCTGCCGACAACACTGGGATAG CCTTTCGAAAGAAAGATTAATACCGGATGGCATAGTTTTCCCGCATGGGA TAATTATTAAAGAATTTCGGTTGTCGATGGGGATGCGTTCCATTAGGCAG TTGGCGGGGTAACGGCCCACCAAACCAACGATGGATAGGGGTTCTGAGAG GAAGGTCCCCCACATTGGAACTGAGACACGGTCCAAACTCCTACGGGAGG CAGCAGTGAGGAATATTGGTCAATGGACGAGAGTCTGAACCAGCCAAGTA GCGTGAAGGATGACTGCCCTATGGGTTGTAAACTTCTTTTAT…
150	56-H8-N-Y-D4-8	Bacteroides stercoris	TCGAGGGGCAGCATCATCAAAGCTTGCTTTGATGGATGGCGACCGGCGCA CGGGTGAGTAACACGTATCCAACCTGCCGACAACACTGGGATAGCCTTTC GAAAGAAAGATTAATACCGGATGGCATAGTTTTCCCGCATGGGATAATTA TTAAAGAATTTCGGTTGTCGATGGGGATGCGTTCCATTAGGCAGTTGGCG GGGTAACGGCCCACCAAACCAACGATGGATAGGGGTTCTGAGAGGAAGGT CCCCCACATTGGAACTGAGACACGGTCCAAACTCCTACGGGAGGCAGCAG TGAGGAATATTGGTCAATGGACGAGAGTCTGAACCAGCCAAGTAGCGTGA AGGATGACTGCCCTATGGGTTGTAAACTTCTTTTATACGGGA…
151	iban-ZM-G-D10-2	Bacteroides stercoris	GAGGGGCAGCATCATCAAAGCTTGCTTTGATGGATGGCGACCGGCGCACGGGTGAGTAACACGTATCCAACCTGCCGACAACACTGGGATAGCCTTTCGAAAGAAAGATTAATACCGGATGGCATAGTTTTCCCGCATGGGATGATTATTAAAGAATTTCGGTTGTCGATGGGGATGCGTTCCATTAGGCAGTTGGCGGGGTAACGGCCCACCAAACCAACGATGGATAGGGGTTCTGAGAGGAAGGTCCCCCACATTGGAACTGAGACACGGTCCAAACTCCTACGGGAGGCAGCAGTGAGGAATATTGGTCAATGGACGAGAGTCTGAACCAGCCAAGTAGCGTGAAGGATGACTGCCCTATGGGTTGTAAACTTCTTTTATACGGGAATAAAGTTA…
152	iban-ZM-G-D10-40	Bacteroides stercoris	TCAAAGCTTGCTTTGATGGATGGCGACCGGCGCACGGGTGAGTAACACGTATCCAACCTGCCGACAACACTGGGATAGCCTTTCGAAAGAAAGATTAATACCGGATGGCATAGTTTTCCCGCATGGGATGATTATTAAAGAATTTCGGTTGTCGATGGGGATGCGTTCCATTAGGCAGTTGGCGGGGTAACGGCCCACCAAACCAACGATGGATAGGGGTTCTGAGAGGAAGGTCCCCCACATTGGAACTGAGACACGGTCCAAACTCCTACGGGAGGCAGCAGTGAGGAATATTGGTCAATGGACGAGAGTCTGAACCAGCCAAGTAGCGTGAAGGATGACTGCCCTATGGGTTGTAAACTTCTTTTATACGGGAATAAAGTTAGCCACGTGTGGCTT…
153	iban-ZM-G-D10-44	Bacteroides stercoris	AAGTCGAGGGGCAGCATCATCAAAGCTTGCTTTGATGGATGGCGACCGGC GCACGGGTGAGTAACACGTATCCAACCTGCCGACAACACTGGGATAGCCT TTCGAAAGAAAGATTAATACCGGATGGCATAGTTTTCCCGCATGGGATGA TTATTAAAGAATTTCGGTTGTCGATGGGGATGCGTTCCATTAGGCAGTTG GCGGGGTAACGGCCCACCAAACCAACGATGGATAGGGGTTCTGAGAGGAA GGTCCCCCACATTGGAACTGAGACACGGTCCAAACTCCTACGGGAGGCAG CAGTGAGGAATATTGGTCAATGGACGAGAGTCTGAACCAGCCAAGTAGCG TGAAGGATGACTGCCCTATGGGTTGTAAACTTCTTTTATACG…
154	L3-N-Y-D24-10	Bacteroides stercoris	CTAGGACGCTCCTCGCGGTTACGTACTTCAGGTACCCCCGGCTTTCATGGCTTGACGGGCGGTGTGTACAAGGCCCGGGAACGTATTCACCGCGCCGTGGCTGATGCGCGATTACTAGCGAATCCAGCTTCATGGAGTCGGGTTGCAGACTCCAATCCGAACTGAGAGAGGCTTTCGGGATTAGCACCACGTCGCCGTGTAGCTGCCTTCTGTACCCCCCATTGTAACACGTGTGTAGCCCCGGACGTAAGGGCCGTGCTGATTTGACGTCATCCCCACCTTCCTCACATCTTACGACGGCAGTCCGGGTAGAGTCCCCAGCATAACCTGATGGTAACTACCCGTAAGGGTTGCGCTCGTTATGGCACTTAAGCCGACACCTCACGGCACGAGCTGACG…
155	S-Y-D24-3	Bacteroides stercoris	CTAGGACGCTCCTCGCGGTTACGTACTTCAGGTACCCCCGGCTTTCATGGCTTGACGGGCGGTGTGTACAAGGCCCGGGAACGTATTCACCGCGCCGTGGCTGATGCGCGATTACTAGCGAATCCAGCTTCATGGAGTCGGGTTGCAGACTCCAATCCGAACTGAGAGAGGCTTTCGGGATTAGCACCACGTCGCCGTGTAGCTGCCTTCTGTACCCCCCATTGTAACACGTGTGTAGCCCCGGACGTAAGGGCCGTGCTGATTTGACGTCATCCCCACCTTCCTCACATCTTACGACGGCAGTCCGGGTAGAGTCCCCAGCATAACCTGATGGTAACTACCCGTAAGGGTTGCGCTCGTTATGGCACTTAAGCCGACACCTCACGGCACGAGCTGACG…
156	0609RXD-ZM-G-D10-39	Bacteroides thetaiotaomicron	TACTTCAGGTACCCCCGGCTTTCATGGCTTGACGGGCGGTGTGTACAAGG CCCGGGAACGTATTCACCGCGCCATGGCTGATGCGCGATTACTAGCGAAT CCAGCTTCACGAAGTCGGGTTGCAGACTTCGATCCGAACTGAGAGAGGCT TTTGGGATTAGCATCCTGTCACCAGGTAGCTGCCTTCTGTACCCCCCATT GTAACACGTGTGTAGCCCCGGACGTAAGGGCCGTGCTGATTTGACGTCAT CCCCACCTTCCTCACATCTTACGACGGCAGTCTCTCTAGAGTCCTCAGCA TGACCTGTTAGTAACTAAAGATAAGGGTTGCGCTCGTTATGGCACTTAAG CCGACACCTCACGGCACGAGCTGACGACAACCATGCAGCACC…
157	0609RXD-ZM-Y-D10-17	Bacteroides thetaiotaomicron	ACTTCAGGTACCCCCGGCTTTCATGGCTTGACGGGCGGTGTGTACAAGGC CCGGGAACGTATTCACCGCGCCATGGCTGATGCGCGATTACTAGCGAATC CAGCTTCACGAAGTCGGGTTGCAGACTTCGATCCGAACTGAGAGAGGCTT TTGGGATTAGCATCCTGTCACCAGGTAGCTGCCTTCTGTACCCCCCATTG TAACACGTGTGTAGCCCCGGACGTAAGGGCCGTGCTGATTTGACGTCATC CCCACCTTCCTCACATCTTACGACGGCAGTCTCTCTAGAGTCCTCAGCAT GACCTGTTAGTAACTAAAGATAAGGGTTGCGCTCGTTATGGCACTTAAGC CGACACCTCACGGCACGAGCTGACGACAACCATGCAGCACCT…
158	Aban-ZM-Y-D10-17	Bacteroides thetaiotaomicron	ATGCAGTCGAGGGGCAGCATTTCAGTTTGCTTGCAAACTGGAGATGGCGACCGGCGCACGGGTGAGTAACACGTATCCAACCTGCCGATAACTCGGGGATAGCCTTTCGAAAGAAAGATTAATACCCGATGGCATAATTAGACCGCATGGTCTTATTATTAAAGAATTTCGGTTATCGATGGGGATGCGTTCCATTAGGCAGTTGGTGAGGTAACGGCTCACCAAACCTTCGATGGATAGGGGTTCTGAGAGGAAGGTCCCCCACATTGGAACTGAGACACGGTCCAAACTCCTACGGGAGGCAGCAGTGAGGAATATTGGTCAATGGACGAGAGTCTGAACCAGCCAAGTAGCGTGAAGGATGACTGCCCTATGGGTTGTAAACTTCTTTTATATGGG…
159	Aban-ZM-Y-D10-36	Bacteroides thetaiotaomicron	AAGTCGAGGGGCAGCATTTCAGTTTGCTTGCAAACTGGAGATGGCGACCGGCGCACGGGTGAGTAACACGTATCCAACCTGCCGATAACTCGGGGATAGCCTTTCGAAAGAAAGATTAATACCCGATGGCATAATTAGACCGCATGGTCTTATTATTAAAGAATTTCGGTTATCGATGGGGATGCGTTCCATTAGGCAGTTGGTGAGGTAACGGCTCACCAAACCTTCGATGGATAGGGGTTCTGAGAGGAAGGTCCCCCACATTGGAACTGAGACACGGTCCAAACTCCTACGGGAGGCAGCAGTGAGGAATATTGGTCAATGGACGAGAGTCTGAACCAGCCAAGTAGCGTGAAGGATGACTGCCCTATGGGTTGTAAACTTCTTTTATATGGGAAT…
160	BAN8-SD-X-d20-9	Bacteroides thetaiotaomicron	TCGAGGGGCAGCATTTCAGTTTGCTTGCAAACTGGAGATGGCGACCGGCGCACGGGTGAGTAACACGTATCCAACCTGCCGATAACTCGGGGATAGCCTTTCGAAAGAAAGATTAATACCCGATGGTATAATTAGACCGCATGGTCTTGTTATTAAAGAATTTCGGTTATCGATGGGGATGCGTTCCATTAGGCAGTTGGTGAGGTAACGGCTCACCAAACCTTCGATGGATAGGGGTTCTGAGAGGAAGGTCCCCCACATTGGAACTGAGACACGGTCCAAACTCCTACGGGAGGCAGCAGTGAGGAATATTGGTCAATGGGCGCAGGCCTGAACCAGCCAAGTAGCGTGAAGGATGACTGCCCTATGGGTTGTAAACTTCTTTTATATGGGAATAAA…
161	iban-ZM-G-D10-39	Bacteroides thetaiotaomicron	TTGGTGAGGTAACGGCTCACCAAACCTTCGATGGATAGGGGTTCTGAGAGGAAGGTCCCCCACATTGGAACTGAGACACGGTCCAAACTCCTACGGGAGGCAGCAGTGAGGAATATTGGTCAATGGGCGCAGGCCTGAACCAGCCAAGTAGCGTGAAGGATGACTGCCCTATGGGTTGTAAACTTCTTTTATATGGGAATAAAGTTTTCCACGTGTGGAATTTTGTATGTACCATATGAATAAGGATCGGCTAACTCCGTGCCAGCAGCCGCGGTAATACGGAGGATCCGAGCGTTATCCGGATTTATTGGGTTTAAAGGGAGCGTAGGTGGACAGTTAAGTCAGTTGTGAAAGTTTGCGGCTCAACCGTAAAATTGCAGTTGATACTGGCTGTCTTGA…
162	Rban-ZM-Y-D15-32	Bacteroides thetaiotaomicron	TGCAAGTCGAGGGGCAGCATTTCAGTTTGCTTGCAAACTGGAGATGGCGACCGGCGCACGGGTGAGTAACACGTATCCAACCTGCCGATAACTCGGGGATAGCCTTTCGAAAGAAAGATTAATACCCGATGGCATAATTAGACCGCATGGTCTTATTATTAAAGAATTTCGGTTATCGATGGGGATGCGTTCCATTAGGCAGTTGGTGAGGTAACGGCTCACCAAACCTTCGATGGATAGGGGTTCTGAGAGGAAGGTCCCCCACATTGGAACTGAGACACGGTCCAAACTCCTACGGGAGGCAGCAGTGAGGAATATTGGTCAATGGACGAGAGTCTGAACCAGCCAAGTAGCGTGAAGGATGACTGCCCTATGGGTTGTAAACTTCTTTTATATGGG…
163	Rban-ZM-Y-D15-47	Bacteroides thetaiotaomicron	GTCGAGGGGCAGCATTTCAGTTTGCTTGCAAACTGGAGATGGCGACCGGCGCACGGGTGAGTAACACGTATCCAACCTGCCGATAACTCGGGGATAGCCTTTCGAAAGAAAGATTAATACCCGATGGTATAATTAGACCGCATGGTCTTGTTATTAAAGAATTTCGGTTATCGATGGGGATGCGTTCCATTAGGCAGTTGGTGAGGTAACGGCTCACCAAACCTTCGATGGATAGGGGTTCTGAGAGGAAGGTCCCCCACATTGGAACTGAGACACGGTCCAAACTCCTACGGGAGGCAGCAGTGAGGAATATTGGTCAATGGGCGCAGGCCTGAACCAGCCAAGTAGCGTGAAGGATGACTGCCCTATGGGTTGTAAACTTCTTTTATATGGGAATAA…
164	0609RXD-ZM-G-D10-24	Bacteroides uniformis	CACTTCAGGTACCCCCGGCTTTCATGGCTTGACGGGCGGTGTGTACAAGG CCCGGGAACGTATTCACCGCGCCGTGGCTGATGCGCGATTACTAGCGAAT CCAGCTTCATGGAGTCGGGTTGCAGACTCCAATCCGAACTGAGAGAGGCT TTCGGGATTAGCATCACGTCGCCGTGTAGCTGCCTTCTGTACCCCCCATT GTAACACGTGTGTAGCCCCGGACGTAAGGGCCGTGCTGATTTGACGTCAT CCCCACCTTCCTCACATCTTACGACGGCAGTCTCGACAGAGTCCCCAGCA TAACCTGATGGTAACTATCGATAAGGGTTGCGCTCGTTATGGCACTTAAG CCGACACCTCACGGCACGAGCTGACGACAACCATGCAGCACC…
165	0609RXD-ZM-G-D10-26	Bacteroides uniformis	TTTCATGGCTTGACGGGCGGTGTGTACAAGGCCCGGGAACGTATTCACCG CGCCGTGGCTGATGCGCGATTACTAGCGAATCCAGCTTCATGGAGTCGGG TTGCAGACTCCAATCCGAACTGAGAGAGGCTTTCGGGATTAGCATCACGT CGCCGTGTAGCTGCCTTCTGTACCCCCCATTGTAACACGTGTGTAGCCCC GGACGTAAGGGCCGTGCTGATTTGACGTCATCCCCACCTTCCTCACATCT TACGACGGCAGTCTCGACAGAGTCCCCAGCATCACCTGATGGTAACTATC GATAAGGGTTGCGCTCGTTATGGCACTTAAGCCGACACCTCACGGCACGA GCTGACGACAACCATGCAGCACCTTCACAACTGCCTTGCGGC…
166	0609RXD-ZM-G-D10-28	Bacteroides uniformis	GGCTTGACGGGCGGTGTGTACAAGGCCCGGGAACGTATTCACCGCGCCGT GGCTGATGCGCGATTACTAGCGAATCCAGCTTCATGGAGTCGGGTTGCAG ACTCCAATCCGAACTGAGAGAGGCTTTCGGGATTAGCATCACGTCGCCGT GTAGCTGCCTTCTGTACCCCCCATTGTAACACGTGTGTAGCCCCGGACGT AAGGGCCGTGCTGATTTGACGTCATCCCCACCTTCCTCACATCTTACGAC GGCAGTCTCGACAGAGTCCCCAGCATAACCTGATGGTAACTATCGATAAG GGTTGCGCTCGTTATGGCACTTAAGCCGACACCTCACGGCACGAGCTGAC GACAACCATGCAGCACCTTCACAACTGCCTTGCGGCTGACAT…
167	0609RXD-ZM-G-D10-36	Bacteroides uniformis	ACTTCAGGTACCCCCGGCTTTCATGGCTTGACGGGCGGTGTGTACAAGGC CCGGGAACGTATTCACCGCGCCGTGGCTGATGCGCGATTACTAGCGAATC CAGCTTCATGGAGTCGGGTTGCAGACTCCAATCCGAACTGAGAGAGGCTT TCGGGATTAGCATCACGTCGCCGTGTAGCTGCCTTCTGTACCCCCCATTG TAACACGTGTGTAGCCCCGGACGTAAGGGCCGTGCTGATTTGACGTCATC CCCACCTTCCTCACATCTTACGACGGCAGTCTCGACAGAGTCCCCAGCAT CACCTGATGGTAACTATCGATAAGGGTTGCGCTCGTTATGGCACTTAAGC CGACACCTCACGGCACGAGCTGACGACAACCATGCAGCACCT…
168	0609RXD-ZM-G-D10-46	Bacteroides uniformis	CACTTCAGGTACCCCCGGCTTTCATGGCTTGACGGGCGGTGTGTACAAGG CCCGGGAACGTATTCACCGCGCCGTGGCTGATGCGCGATTACTAGCGAAT CCAGCTTCATGGAGTCGGGTTGCAGACTCCAATCCGAACTGAGAGAGGCT TTCGGGATTAGCATCACGTCGCCGTGTAGCTGCCTTCTGTACCCCCCATT GTAACACGTGTGTAGCCCCGGACGTAAGGGCCGTGCTGATTTGACGTCAT CCCCACCTTCCTCACATCTTACGACGGCAGTCTCGACAGAGTCCCCAGCA TCACCTGATGGTAACTATCGATAAGGGTTGCGCTCGTTATGGCACTTAAG CCGACACCTCACGGCACGAGCTGACGACAACCATGCAGCACC…
169	0609RXD-ZM-G-D10-47	Bacteroides uniformis	CACTTCAGGTACCCCCGGCTTTCATGGCTTGACGGGCGGTGTGTACAAGG CCCGGGAACGTATTCACCGCGCCGTGGCTGATGCGCGATTACTAGCGAAT CCAGCTTCATGGAGTCGGGTTGCAGACTCCAATCCGAACTGAGAGAGGCT TTCGGGATTAGCATCACGTCGCCGTGTAGCTGCCTTCTGTACCCCCCATT GTAACACGTGTGTAGCCCCGGACGTAAGGGCCGTGCTGATTTGACGTCAT CCCCACCTTCCTCACATCTTACGACGGCAGTCTCGACAGAGTCCCCAGCA TCACCTGATGGTAACTATCGATAAGGGTTGCGCTCGTTATGGCACTTAAG CCGACACCTCACGGCACGAGCTGACGACAACCATGCAGCACC…
170	13-Dban-ZM-X-D10-5	Bacteroides uniformis	CATGCAGTCGAGGGGCAGCATGAACTTAGCTTGCTAAGTTTGATGGCGAC CGGCGCACGGGTGAGTAACACGTATCCAACCTGCCGATGACTCGGGGATA GCCTTTCGAAAGAAAGATTAATACCCGATGGCATAATTCTTCCGCATGGT AGAACTATTAAAGAATTTCGGTCATCGATGGGGATGCGTTCCATTAGGTT GTTGGCGGGGTAACGGCCCACCAAGCCTTCGATGGATAGGGGTTCTGAGA GGAAGGTCCCCCACATTGGAACTGAGACACGGTCCAAACTCCTACGGGAG GCAGCAGTGAGGAATATTGGTCAATGGACGAGAGTCTGAACCAGCCAAGT AGCGTGAAGGATGACTGCCCTATGGGTTGTAAACTTCTTTTA…
171	14-N-1669-_D4-14	Bacteroides uniformis	TTAGCTTGCTAAGTTTGATGGCGACCGGCGCACGGGTGAGTAACACGTAT CCAACCTGCCGATGACTCGGGGATAGCCTTTCGAAAGAAAGATTAATACC CGATGGCATAGTTCTTCCGCATGGTAGAACTATTAAAGAATTTCGGTCAT CGATGGGGATGCGTTCCATTAGGTTGTTGGCGGGGTAACGGCCCACCAAG CCTTCGATGGATAGGGGTTCTGAGAGGAAGGTCCCCCACATTGGAACTGA GACACGGTCCAAACTCCTACGGGAGGCAGCAGTGAGGAATATTGGTCAAT GGACGAGAGTCTGAACCAGCCAAGTAGCGTGAAGGATGACTGCCCTATGG GTTGTAAACTTCTTTTATACGGGAATAAAGTGAGGCACGTGT…
172	16-Dban-ZM-X-D10-8	Bacteroides uniformis	ACCATGCAGTCGAGGGGCAGCATGAACTTAGCTTGCTAAGTTTGATGGCGACCGGCGCACGGGTGAGTAACACGTATCCAACCTGCCGATGACTCGGGGATAGCCTTTCGAAAGAAAGATTAATACCCGATGGCATAGTTCTTCCGCATGGTAGAACTATTAAAGGATTTCGGTCATCGATGGGGATGCGTTCCATTAGGTTGTTGGCGGGGTAACGGCCCACCAAGCCTTCGATGGATAGGGGTTCTGAGAGGAAGGTCCCCCACATTGGAACTGAGACACGGTCCAAACTCCTACGGGAGGCAGCAGTGAGGAATATTGGTCAATGGACGAGAGTCTGAACCAGCCAAGTAGCGTGAAGGATGACTGCCCTATGGGTTGTAAACTTCTTTTATACGG…
173	18-N-1669-_D4-10	Bacteroides uniformis	CATGCAGTCGAGGGGCAGCATGAACTTAGCTTGCTAAGTTTGATGGCGAC CGGCGCACGGGTGAGTAACACGTATCCAACCTGCCGATGACTCGGGGATA GCCTTTCGAAAGAAAGATTAATACCCGATGGCATAGTTCTTCCGCATGGT AGAACTATTAAAGAATTTCGGTCATCGATGGGGATGCGTTCCATTAGGTT GTTGGCGGGGTAACGGCCCACCAAGCCTTCGATGGATAGGGGTTCTGAGA GGAAGGTCCCCCACATTGGAACTGAGACACGGTCCAAACTCCTACGGGAG GCAGCAGTGAGGAATATTGGTCAATGGACGAGAGTCTGAACCAGCCAAGT AGCGTGAAGGATGACTGCCCTATGGGTTGTAAACTTCTTTTA…
174	20200723-6-38=C12	Bacteroides uniformis	TAGGGCGCTCCTTGCGGTTACGCACTTCAGGTACCCCCGGCTTTCATGGCTTGACGGGCGGTGTGTACAAGGCCCGGGAACGTATTCACCGCGCCGTGGCTGATGCGCGATTACTAGCGAATCCAGCTTCATGGAGTCGGGTTGCAGACTCCAATCCGAACTGAGAGAGGCTTTCGGGATTAGCATCACGTCGCCGTGTAGCTGCCTTCTGTACCCCCCATTGTAACACGTGTGTAGCCCCGGACGTAAGGGCCGTGCTGATTTGACGTCATCCCCACCTTCCTCACATCTTACGACGGCAGTCTCGACAGAGTCCCCAGCATCACCTGATGGTAACTATCGATAAGGGTTGCGCTCGTTATGGCACTTAAGCCGACACCTCACGGCACGAGCTGACGA…
175	21-H33-S-FAB-D4-33	Bacteroides uniformis	TGCTAAGTTTGATGGCGACCGGCGCACGGGTGAGTAACACGTATCCAACC TGCCGATGACTCGGGGATAGCCTTTCGAAAGAAAGATTAATACCCGATGG CATAGTTCTTCCGCATGGTAGAACTATTAAAGGATTTCGGTCATCGATGG GGATGCGTTCCATTAGGTTGTTGGCGGGGTAACGGCCCACCAAGCCTTCG ATGGATAGGGGTTCTGAGAGGAAGGTCCCCCACATTGGAACTGAGACACG GTCCAAACTCCTACGGGAGGCAGCAGTGAGGAATATTGGTCAATGGACGA GAGTCTGAACCAGCCAAGTAGCGTGAAGGATGACTGCCCTATGGGTTGTA AACTTCTTTTATACGGGAATAAAGTGAGGCACGTGTGCCTTT…
176	2-ZM-G-D5-72	Bacteroides uniformis	CATGC-AGTCGAGGGGCAGCATGAACTTAGCTTGCTAAGTTTGATGGCGACCGGCGCACGGGTGAGTAACACGTATCCAACCTGCCGATGACTCGGGGATAGCCTTTCGAAAGAAAGATTAATACCCGATGGCATAGTTCTTCCGCATGGTGGAACTATTAAAGAATTTCGGTCATCGATGGGGATGCGTTCCATTAGGTTGTTGGCGGGGTAACGGCCCACCAAGCCTTCGATGGATAGGGGTTCTGAGAGGAAGGTCCCCCACATTGGAACTGAGACACGGTCCAAACTCCTACGGGAGGCAGCAGTGAGGAATATTGGTCAATGGACGAGAGTCTGAACCAGCCAAGTAGCGTGAAGGATGACTGCCCTATGGGTTGTAAACTTCTTTTATACGGG…
177	30-H42-S-FAB-D4-42	Bacteroides uniformis	ATGCAGTCGAGGGGCAGCATGAACTTAGCTTGCTAAGTTTGATGGCGACC GGCGCACGGGTGAGTAACACGTATCCAACCTGCCGATGACTCGGGGATAG CCTTTCGAAAGAAAGATTAATACCCGATGGCATAGTTCTTCCGCATGGTA GAACTATTAAAGAATTTCGGTCATCGATGGGGATGCGTTCCATTAGGTTG TTGGCGGGGTAACGGCCCACCAAGCCTTCGATGGATAGGGGTTCTGAGAG GAAGGTCCCCCACATTGGAACTGAGACACGGTCCAAACTCCTACGGGAGG CAGCAGTGAGGAATATTGGTCAATGGACGAGAGTCTGAACCAGCCAAGTA GCGTGAAGGATGACTGCCCTATGGGTTGTAAACTTCTTTTAT…
178	31-B46-S-D-D4-46	Bacteroides uniformis	GGTGTGAGTAACACGTATCCAACCTGCCGATGACTCGGGGATAGCCTTTC GAAAGAAAGATTAATACCCGATGGCATAGTTCTTCCGCATGGTAGAACTA TTAAAGAATTTCGGTCATCGATGGGGATGCGTTCCATTAGGTTGTTGGCG GGGTAACGGCCCACCAAGCCTTCGATGGATAGGGGTTCTGAGAGGAAGGT CCCCCACATTGGAACTGAGACACGGTCCAAACTCCTACGGGAGGCAGCAG TGAGGAATATTGGTCAATGGACGAGAGTCTGAACCAGCCAAGTAGCGTGA AGGATGACTGCCCTATGGGTTGTAAACTTCTTTTATACGGGAATAAAGTG AGGCACGTGTGCCTTTTTGTATGTACCGTATGAATAAGGATC…
179	33-H46-S-FAB-D4-46	Bacteroides uniformis	ATGCAGTCGAGGGGCAGCATGAACTTAGCTTGCTAAGTTTGATGGCGACC GGCGCACGGGTGAGTAACACGTATCCAACCTGCCGATGACTCGGGGATAG CCTTTCGAAAGAAAGATTAATACCCGATGGCATAGTTCTTCCGCATGGTA GAACTATTAAAGAATTTCGGTCATCGATGGGGATGCGTTCCATTAGGTTG TTGGCGGGGTAACGGCCCACCAAGCCTTCGATGGATAGGGGTTCTGAGAG GAAGGTCCCCCACATTGGAACTGAGACACGGTCCAAACTCCTACGGGAGG CAGCAGTGAGGAATATTGGTCAATGGACGAGAGTCTGAACCAGCCAAGTA GCGTGAAGGATGACTGCCCTATGGGTTGTAAACTTCTTTTAT…
180	37-S-PYG-D4-31	Bacteroides uniformis	GAGGGGCAGCATGAACTTAGCTTGCTAAGTTTGATGGCGACCGGCGCACG GGTGAGTAACACGTATCCAACCTGCCGATGACTCGGGGATAGCCTTTCGA AAGAAAGATTAATACCCGATGGCATAATTCTTCCGCATGGTAGAACTATT AAAGAATTTCGGTCATCGATGGGGATGCGTTCCATTAGGTTGTTGGCGGG GTAACGGCCCACCAAGCCTTCGATGGATAGGGGTTCTGAGAGGAAGGTCC CCCACATTGGAACTGAGACACGGTCCAAACTCCTACGGGAGGCAGCAGTG AGGAATATTGGTCAATGGACGAGAGTCTGAACCAGCCAAGTAGCGTGAAG GATGACTGCCCTATGGGTTGTAAACTTCTTTTATACGGGAAT…
181	42-X2-26-N-FAB-N-D10-26	Bacteroides uniformis	TGCAGTCGAGGGGCAGCATGAACTTAGCTTGCTAAGTTTGATGGCGACCG GCGCACGGGTGAGTAACACGTATCCAACCTGCCGATGACTCGGGGATAGC CTTTCGAAAGAAAGATTAATACCCGATGGCATAGTTCTTCCGCATGGTGG AACTATTAAAGAATTTCGGTCATCGATGGGGATGCGTTCCATTAGGTTGT TGGCGGGGTAACGGCCCACCAAGCCTTCGATGGATAGGGGTTCTGAGAGG AAGGTCCCCCACATTGGAACTGAGACACGGTCCAAACTCCTACGGGAGGC AGCAGTGAGGAATATTGGTCAATGGACGAGAGTCTGAACCAGCCAAGTAG CGTGAAGGATGACTGCCCTATGGGTTGTAAACTTCTTTTATA…
182	44-S-Y_D4-28	Bacteroides uniformis	GAGGGGCAGCATGAACTTAGCTTGCTAAGTTTGATGGCGACCGGCGCACGGGTGAGTAACACGTATCCAACCTGCCGATGACTCGGGGATAGCCTTTCGAAAGAAAGATTAATACCCGATGGCATAATTCTTCCGCATGGTAGAACTATTAAAGAATTTCGGTCATCGATGGGGATGCGTTCCATTAGGTTGTTGGCGGGGTAACGGCCCACCAAGCCTTCGATGGATAGGGGTTCTGAGAGGAAGGTCCCCCACATTGGAACTGAGACACGGTCCAAACTCCTACGGGAGGCAGCAGTGAGGAATATTGGTCAATGGACGAGAGTCTGAACCAGCCAAGTAGCGTGAAGGATGACTGCCCTATGGGTTGTAAACTTCTTTTATACGGGAATAAAGTGA…
183	46-H21-S-Y-D4-21	Bacteroides uniformis	AAGTCGAGGGGCAGCATGAACTTAGCTTGCTAAGTTTGATGGCGACCGGCGCACGGGTGAGTAACACGTATCCAACCTGCCGATGACTCGGGGATAGCCTTTCGAAAGAAAGATTAATACCCGATGGCATAGTTCTTCCGCATGGTAGAACTATTAAAGAATTTCGGTCATCGATGGGGATGCGTTCCATTAGGTTGTTGGCGGGGTAACGGCCCACCAAGCCTTCGATGGATAGGGGTTCTGAGAGGAAGGTCCCCCACATTGGAACTGAGACACGGTCCAAACTCCTACGGGAGGCAGCAGTGAGGAATATTGGTCAATGGACGAGAGTCTGAACCAGCCAAGTAGCGTGAAGGATGACTGCCCTATGGGTTGTAAACTTCTTTTATACGGGAATAA…
184	46-S-Y_D4-17	Bacteroides uniformis	TTTCGGTCATCGATGGGGATGCGTTCCATTAGGTTGTTGGCGGGGTAACG GCCCACCAAGCCTTCGATGGATAGGGGTTCTGAGAGGAAGGTCCCCCACA TTGGAACTGAGACACGGTCCAAACTCCTACGGGAGGCAGCAGTGAGGAAT ATTGGTCAATGGACGAGAGTCTGAACCAGCCAAGTAGCGTGAAGGATGAC TGCCCTATGGGTTGTAAACTTCTTTTATACGGGAATAAAGTGAGGCACGT GTGCCTTTTTGTATGTACCGTATGAATAAGGATCGGCTAACTCCGTGCCA GCAGCCGCGGTAATACGGAGGATCCGAGCGTTATCCGGATTTATTGGGTT TAAAGGGAGCGTAGGCGGACGCTTAAGTCAGTTGTGAAAGTT…
185	47-S-Y_D4-17	Bacteroides uniformis	GTCGAGGGGCAGCATGAACTTAGCTTGCTAAGTTTGATGGCGACCGGCGC ACGGGTGAGTAACACGTATCCAACCTGCCGATGACTCGGGGATAGCCTTT CGAAAGAAAGATTAATACCCGATGGCATAGTTCTTCCGCATGGTAGAACT ATTAAAGAATTTCGGTCATCGATGGGGATGCGTTCCATTAGGTTGTTGGC GGGGTAACGGCCCACCAAGCCTTCGATGGATAGGGGTTCTGAGAGGAAGG TCCCCCACATTGGAACTGAGACACGGTCCAAACTCCTACGGGAGGCAGCA GTGAGGAATATTGGTCAATGGACGAGAGTCTGAACCAGCCAAGTAGCGTG AAGGATGACTGCCCTATGGGTTGTAAACTTCTTTTATACGGG…
186	51-X2-26-N-FAB-N-D10-26	Bacteroides uniformis	TGCAGTCGAGGGGCAGCATGAACTTAGCTTGCTAAGTTTGATGGCGACCG GCGCACGGGTGAGTAACACGTATCCAACCTGCCGATGACTCGGGGATAGC CTTTCGAAAGAAAGATTAATACCCGATGGCATAGTTCTTCCGCATGGTGG AACTATTAAAGAATTTCGGTCATCGATGGGGATGCGTTCCATTAGGTTGT TGGCGGGGTAACGGCCCACCAAGCCTTCGATGGATAGGGGTTCTGAGAGG AAGGTCCCCCACATTGGAACTGAGACACGGTCCAAACTCCTACGGGAGGC AGCAGTGAGGAATATTGGTCAATGGACGAGAGTCTGAACCAGCCAAGTAG CGTGAAGGATGACTGCCCTATGGGTTGTAAACTTCTTTTATA…
187	53-Bban-ZM-NX-D10-5	Bacteroides uniformis	TGCAAGTCGAGGGGCAGCATGAACTTAGCTTGCTAAGTTTGATGGCGACCGGCGCACGGGTGAGTAACACGTATCCAACCTGCCGATGACTCGGGGATAGCCTTTCGAAAGAAAGATTAATACCCGATGGCATAGTTCTTCCGCATGGTGGAACTATTAAAGAACTTCGGTCATCGATGGGGATGCGTTCCATTAGGTTGTTGGCGGGGTAACGGCCCACCAAGCCTTCGATGGATAGGGGTTCTGAGAGGAAGGTCCCCCACATTGGAACTGAGACACGGTCCAAACTCCTACGGGAGGCAGCAGTGAGGAATATTGGTCAATGGACGAGAGTCTGAACCAGCCAAGTAGCGTGAAGGATGACTGCCCTATGGGTTGTAAACTTCTTTTATACGGGAA…
188	57-H37-S-FAB-D4-37	Bacteroides uniformis	AAGTCGAGGGGCAGCATGAACTTAGCTTGCTAAGTTTGATGGCGACCGGC GCACGGGTGAGTAACACGTATCCAACCTGCCGATGACTCGGGGATAGCCT TTCGAAAGAAAGATTAATACCCGATGGCATAGTTCTTCCGCATGGTAGAA CTATTAAAGAATTTCGGTCATCGATGGGGATGCGTTCCATTAGGTTGTTG GCGGGGTAACGGCCCACCAAGCCTTCGATGGATAGGGGTTCTGAGAGGAA GGTCCCCCACATTGGAACTGAGACACGGTCCAAACTCCTACGGGAGGCAG CAGTGAGGAATATTGGTCAATGGACGAGAGTCTGAACCAGCCAAGTAGCG TGAAGGATGACTGCCCTATGGGTTGTAAACTTCTTTTATACG…
189	58-H7-N-Y-D4-7	Bacteroides uniformis	ATGCAGTCGAGGGGCAGCATGAACTTAGCTTGCTAAGTTTGATGGCGACCGGCGCACGGGTGAGTAACACGTATCCAACCTGCCGATGACTCGGGGATAGCCTTTCGAAAGAAAGATTAATACCCGATGGCATAGTTCTTCCGCATGGTGGAACTATTAAAGAATTTCGGTCATCGATGGGGATGCGTTCCATTAGGTTGTTGGCGGGGTAACGGCCCACCAAGCCTTCGATGGATAGGGGTTCTGAGAGGAAGGTCCCCCACATTGGAACTGAGACACGGTCCAAACTCCTACGGGAGGCAGCAGTGAGGAATATTGGTCAATGGACGAGAGTCTGAACCAGCCAAGTAGCGTGAAGGATGACTGCCCTATGGGTTGTAAACTTCTTTTATACGGGAA…
190	59-H4-N-Y-D4-4	Bacteroides uniformis	GCAGTCGAGGGGCAGCATGAACTTAGCTTGCTAAGTTTGATGGCGACCGGCGCACGGGTGAGTAACACGTATCCAACCTGCCGATGACTCGGGGATAGCCTTTCGAAAGAAAGATTAATACCCGATGGCATAGTTCTTCCGCATGGTGGAACTATTAAAGAATTTCGGTCATCGATGGGGATGCGTTCCATTAGGTTGTTGGCGGGGTAACGGCCCACCAAGCCTTCGATGGATAGGGGTTCTGAGAGGAAGGTCCCCCACATTGGAACTGAGACACGGTCCAAACTCCTACGGGAGGCAGCAGTGAGGAATATTGGTCAATGGACGAGAGTCTGAACCAGCCAAGTAGCGTGAAGGATGACTGCCCTATGGGTTGTAAACTTCTTTTATACGGGAATA…
191	8-2-ZM-G-D5-72	Bacteroides uniformis	GAGTCGAGGGGCAGCATGAACTTAGCTTGCTAAGTTTGATGGCGACCGGC GCACGGGTGAGTAACACGTATCCAACCTGCCGATGACTCGGGGATAGCCT TTCGAAAGAAAGATTAATACCCGATGGCATAGTTCTTCCGCATGGTGGAA CTATTAAAGAATTTCGGTCATCGATGGGGATGCGTTCCATTAGGTTGTTG GCGGGGTAACGGCCCACCAAGCCTTCGATGGATAGGGGTTCTGAGAGGAA GGTCCCCCACATTGGAACTGAGACACGGTCCAAACTCCTACGGGAGGCAG CAGTGAGGAATATTGGTCAATGGACGAGAGTCTGAACCAGCCAAGTAGCG TGAAGGATGACTGCCCTATGGGTTGTAAACTTCTTTTATACG…
192	iban-ZM-G-D10-24	Bacteroides uniformis	GGGGTTCTGAGAGGAAGGTCCCCCACATTGGAACTGAGACACGGTCCAAACTCATACGGGAGGCAGCAGTGAGGAATATTGGTCAATGGACGAGAGTCTGAACCAGCCAAGTAGCGTGAAGGATGACTGCCCTATGGGTTGTAAACTTCTTTTATACGGGAATAAAGTGAGGCACGTGTGCCTTTTTGTATGTACCGTATGAATAAGGATCGGCTAACTCCGTGCCAGCAGCCGCGGTAATACGGAGGATCCGAGCGTTATCCGGATTTATTGGGTTTAAAGGGAGCGTAGGCGGACGCTTAAGTCAGTTGTGAAAGTTTGCGGCTCAACCGTAAAATTGCAGTTGATACTGGGTGTCTTGAGTACAGTAGAGGCAGGCGGAATTCGTGGTGTAGCGGT…
193	iban-ZM-G-D10-26	Bacteroides uniformis	GTCGAGGGGCAGCATGAACTTAGCTTGCTAAGTTTGATGGCGACCGGCGCACGGGTGAGTAACACGTATCCAACCTGCCGATGACTCGGGGATAGCCTTTCGAAAGAAAGATTAATACCCGATGGCATAGTTCTTCCGCATGGTAGAACTATTAAAGGATTTCGGTCATCGATGGGGATGCGTTCCATTAGGTTGTTGGCGGGGTAACGGCCCACCAAGCCTTCGATGGATAGGGGTTCTGAGAGGAAGGTCCCCCACATTGGAACTGAGACACGGTCCAAACTCCTACGGGAGGCAGCAGTGAGGAATATTGGTCAATGGACGAGAGTCTGAACCAGCCAAGTAGCGTGAAGGATGACTGCCCTATGGGTTGTAAACTTCTTTTATACGGGAATAAAG…
194	iban-ZM-G-D10-36	Bacteroides uniformis	GTCGAGGGGCAGCATGAACTTAGCTTGCTAAGTTTGATGGCGACCGGCGCACGGGTGAGTAACACGTATCCAACCTGCCGATGACTCGGGGATAGCCTTTCGAAAGAAAGATTAATACCCGATGGCATAGTTCTTCCGCATGGTAGAACTATTAAAGGATTTCGGTCATCGATGGGGATGCGTTCCATTAGGTTGTTGGCGGGGTAACGGCCCACCAAGCCTTCGATGGATAGGGGTTCTGAGAGGAAGGTCCCCCACATTGGAACTGAGACACGGTCCAAACTCCTACGGGAGGCAGCAGTGAGGAATATTGGTCAATGGACGAGAGTCTGAACCAGCCAAGTAGCGTGAAGGATGACTGCCCTATGGGTTGTAAACTTCTTTTATACGGGAATAAAG…
195	iban-ZM-G-D10-46	Bacteroides uniformis	GTCGAGGGGCAGCATGAACTTAGCTTGCTAAGTTTGATGGCGACCGGCGCACGGGTGAGTAACACGTATCCAACCTGCCGATGACTCGGGGATAGCCTTTCGAAAGAAAGATTAATACCCGATGGCATAGTTCTTCCGCATGGTAGAACTATTAAAGGATTTCGGTCATCGATGGGGATGCGTTCCATTAGGTTGTTGGCGGGGTAACGGCCCACCAAGCCTTCGATGGATAGGGGTTCTGAGAGGAAGGTCCCCCACATTGGAACTGAGACACGGTCCAAACTCCTACGGGAGGCAGCAGTGAGGAATATTGGTCAATGGACGAGAGTCTGAACCAGCCAAGTAGCGTGAAGGATGACTGCCCTATGGGTTGTAAACTTCTTTTATACGGGAATAAAG…
196	iban-ZM-G-D10-47	Bacteroides uniformis	GTCGAGGGGCAGCATGAACTTAGCTTGCTAAGTTTGATGGCGACCGGCGCACGGGTGAGTAACACGTATCCAACCTGCCGATGACTCGGGGATAGCCTTTCCAAAGAAAGATTAATACCCGATGGCATAGTTCTTCCGCATGGTAGAACTATTAAAGGATTTCGGTCATCGATGGGGATGCGTTCCATTAGGTTGTTGGCGGGGTAACGGCCCACCAAGCCTTCGATGGATAGGGGTTCTGAGAGGAAGGTCCCCCACATTGGAACTGAGACACGGTCCAAACTCCTACGGGAGGCAGCAGTGAGGAATATTGGTCAATGGACGAGAGTCTGAACCAGCCAAGTAGCGTGAAGGATGACTGCCCTATGGGTTGTAAACTTCTTTTATACGGGAATAAAG…
197	L3-N-Y-D24-28	Bacteroides uniformis	CTAGGGCGCTCCTTGCGGTTACGCACTTCAGGTACCCCCGGCTTTCATGGCTTGACGGGCGGTGTGTACAAGGCCCGGGAACGTATTCACCGCGCCGTGGCTGATGCGCGATTACTAGCGAATCCAGCTTCATGGAGTCGGGTTGCAGACTCCAATCCGAACTGAGAGAGGCTTTCGGGATTAGCATCACGTCGCCGTGTAGCTGCCTTCTGTACCCCCCATTGTAACACGTGTGTAGCCCCGGACGTAAGGGCCGTGCTGATTTGACGTCATCCCCACCTTCCTCACATCTTACGACGGCAGTCTCGACAGAGTCCCCAGCATAACCTGATGGTAACTATCGATAAGGGTTGCGCTCGTTATGGCACTTAAGCCGACACCTCACGGCACGAGCTGACG…
198	L3-N-Y-D24-9	Bacteroides uniformis	CTAGGGCGCTCCTTGCGGTTACGCACTTCAGGTACCCCCGGCTTTCATGGCTTGACGGGCGGTGTGTACAAGGCCCGGGAACGTATTCACCGCGCCGTGGCTGATGCGCGATTACTAGCGAATCCAGCTTCATGGAGTCGGGTTGCAGACTCCAATCCGAACTGAGAGAGGCTTTCGGGATTAGCATCACGTCGCCGTGTAGCTGCCTTCTGTACCCCCCATTGTAACACGTGTGTAGCCCCGGACGTAAGGGCCGTGCTGATTTGACGTCATCCCCACCTTCCTCACATCTTACGACGGCAGTCTCGACAGAGTCCCCAGCATAACCTGATGGTAACTATCGATAAGGGTTGCGCTCGTTATGGCACTTAAGCCGACACCTCACGGCACGAGCTGACG…
199	Lban-ZM-Y-D15-13	Bacteroides uniformis	CATGCAGTCGAGGGGCAGCATGAACTTAGCTTGCTAAGTTTGATGGCGACCGGCGCACGGGTGAGTAACACGTATCCAACCTGCCGATGACTCGGGGATAGCCTTTCGAAAGAAAGATTAATACCCGATGGCATAGTTCTTCCGCATGGTAGAACTATTAAAGAATTTCGGTCATCGATGGGGATGCGTTCCATTAGGTTGTTGGCGGGGTAACGGCCCACCAAGCCTTCGATGGATAGGGGTTCTGAGAGGAAGGTCCCCCACATTGGAACTGAGACACGGTCCAAACTCCTACGGGAGGCAGCAGTGAGGAATATTGGTCAATGGACGAGAGTCTGAACCAGCCAAGTAGCGTGAAGGATGACTGCCCTATGGGTTGTAAACTTCTTTTATACGGGA…
200	Mban-ZM-G-D15-20	Bacteroides uniformis	ATGCAGTCGAGGGGCAGCATGAACTTAGCTTGCTAAGTTTGATGGCGACCGGCGCACGGGTGAGTAACACGTATCCAACCTGCCGATGACTCGGGGATAGCCTTTCGAAAGAAAGATTAATACCCGATGGCATAGTTCTTCCGCATGGTAGAACTATTAAAGAATTTCGGTCATCGATGGGGATGCGTTCCATTAGGTTGTTGGCGGGGTAACGGCCCACCAAGCCTTCGATGGATAGGGGTTCTGAGAGGAAGGTCCCCCACATTGGAACTGAGACACGGTCCAAACTCCTACGGGAGGCAGCAGTGAGGAATATTGGTCAATGGACGAGAGTCTGAACCAGCCAAGTAGCGTGAAGGATGACTGCCCTATGGGTTGTAAACTTCTTTTATACGGGAA…
201	Mban-ZM-G-D15-24	Bacteroides uniformis	ATGCAGTCGAGGGGCAGCATGAACTTAGCTTGCTAAGTTTGATGGCGACCGGCGCACGGGTGAGTAACACGTATCCAACCTGCCGATGACTCGGGGATAGCCTTTCGAAAGAAAGATTAATACCCGATGGCATAGTTCTTCCGCATGGTAGAACTATTAAAGGATTTCGGTCATCGATGGGGATGCGTTCCATTAGGTTGTTGGCGGGGTAACGGCCCACCAAGCCTTCGATGGATAGGGGTTCTGAGAGGAAGGTCCCCCACATTGGAACTGAGACACGGTCCAAACTCCTACGGGAGGCAGCAGTGAGGAATATTGGTCAATGGACGAGAGTCTGAACCAGCCAAGTAGCGTGAAGGATGACTGCCCTATGGGTTGTAAACTTCTTTTATACGGGAA…
202	Mban-ZM-G-D15-9	Bacteroides uniformis	TGCAGTCGAGGGGCAGCATGAACTTAGCTTGCTAAGTTTGATGGCGACCGGCGCACGGGTGAGTAACACGTATCCAACCTGCCGATGACTCGGGGATAGCCTTTCGAAAGAAAGATTAATACCCGATGGCATAGTTCTTCCGCATGGTAGAACTATTAAAGGATTTCGGTCATCGATGGGGATGCGTTCCATTAGGTTGTTGGCGGGGTAACGGCCCACCAAGCCTTCGATGGATAGGGGTTCTGAGAGGAAGGTCCCCCACATTGGAACTGAGACACGGTCCAAACTCCTACGGGAGGCAGCAGTGAGGAATATTGGTCAATGGACGAGAGTCTGAACCAGCCAAGTAGCGTGAAGGATGACTGCCCTATGGGTTGTAAACTTCTTTTATACGGGAAT…
203	Pban-ZM-G-D15-33	Bacteroides uniformis	CATGCAGTCGAGGGGCAGCATGAACTTAGCTTGCTAAGTTTGATGGCGAC CGGCGCACGGGTGAGTAACACGTATCCAACCTGCCGATGACTCGGGGATA GCCTTTCGAAAGAAAGATTAATACCCGATGGCATAGTTCTTCCGCATGGT AGAACTATTAAAGAATTTCGGTCATCGATGGGGATGCGTTCCATTAGGTT GTTGGCGGGGTAACGGCCCACCAAGCCTTCGATGGATAGGGGTTCTGAGA GGAAGGTCCCCCACATTGGAACTGAGACACGGTCCAAACTCCTACGGGAG GCAGCAGTGAGGAATATTGGTCAATGGACGAGAGTCTGAACCAGCCAAGT AGCGTGAAGGATGACTGCCCTATGGGTTGTAAACTTCTTTTA…
204	R3ban-ZM-X-D23-16	Bacteroides uniformis	ATGCAGTCGAGGGGCAGCATGAACTTAGCTTGCTAAGTTTGATGGCGACCGGCGCACGGGTGAGTAACACGTATCCAACCTGCCGATGACTCGGGGATAGCCTTTCGAAAGAAAGATTAATACCCGATGGCATAATTCTTCCGCATGGTAGAACTATTAAAGAATTTCGGTCATCGATGGGGATGCGTTCCATTAGGTTGTTGGCGGGGTAACGGCCCACCAAGCCTTCGATGGATAGGGGTTCTGAGAGGAAGGTCCCCCACATTGGAACTGAGACACGGTCCAAACTCCTACGGGAGGCAGCAGTGAGGAATATTGGTCAATGGACGAGAGTCTGAACCAGCCAAGTAGCGTGAAGGATGACTGCCCTATGGGTTGTAAACTTCTTTTATACGGGAA…
205	Rban-ZM-Y-D15-14	Bacteroides uniformis	GTCGAGGGGCAGCATGAACTTAGCTTGCTAAGTTTGATGGCGACCGGCGCACGGGTGAGTAACACGTATCCAACCTGCCGATGACTCGGGGATAGCCTTTCGAAAGAAAGATTAATACCCGATGGCATAGTTCTTCCGCATGGTAGAACTATTAAAGAATTTCGGTCATCGATGGGGATGCGTTCCATTAGGTTGTTGGCGGGGTAACGGCCCACCAAGCCTTCGATGGATAGGGGTTCTGAGAGGAAGGTCCCCCACATTGGAACTGAGACACGGTCCAAACTCCTACGGGAGGCAGCAGTGAGGAATATTGGTCAATGGACGAGAGTCTGAACCAGCCAAGTAGCGTGAAGGATGACTGCCCTATGGGTTGTAAACTTCTTTTATACGGGAATAAAG…
206	Rban-ZM-Y-D15-15	Bacteroides uniformis	TGCAGTCGAGGGGCAGCATGAACTTAGCTTGCTAAGTTTGATGGCGACCGGCGCACGGGTGAGTAACACGTATCCAACCTGCCGATGACTCGGGGATAGCCTTTCGAAAGAAAGATTAATACCCGATGGCATAGTTCTTCCGCATGGTAGAACTATTAAAGGATTTCGGTCATCGATGGGGATGCGTTCCATTAGGTTGTTGGCGGGGTAACGGCCCACCAAGCCTTCGATGGATAGGGGTTCTGAGAGGAAGGTCCCCCACATTGGAACTGAGACACGGTCCAAACTCCTACGGGAGGCAGCAGTGAGGAATATTGGTCAATGGACGAGAGTCTGAACCAGCCAAGTAGCGTGAAGGATGACTGCCCTATGGGTTGTAAACTTCTTTTATACGGGAAT…
207	RSD-2-N-CBN-D40-28	Bacteroides uniformis	CTAGGGCGCTCCTTGCGGTTACGCACTTCAGGTACCCCCGGCTTTCATGGCTTGACGGGCGGTGTGTACAAGGCCCGGGAACGTATTCACCGCGCCGTGGCTGATGCGCGATTACTAGCGAATCCAGCTTCATGGAGTCGGGTTGCAGACTCCAATCCGAACTGAGAGAGGCTTTCGGGATTAGCATCACGTCGCCGTGTAGCTGCCTTCTGTACCCCCCATTGTAACACGTGTGTAGCCCCGGACGTAAGGGCCGTGCTGATTTGACGTCATCCCCACCTTCCTCACATCTTACGACGGCAGTCTCGACAGAGTCCCCAGCATCACCTGATGGTAACTATCGATAAGGGTTGCGCTCGTTATGGCACTTAAGCCGACACCTCACGGCACGAGCTGACG…
208	RSD-2-N-CBN-D40-35	Bacteroides uniformis	CCTAGGGCGCTCCTTGCGGTTACGCACTTCAGGTACCCCCGGCTTTCATGGCTTGACGGGCGGTGTGTACAAGGCCCGGGAACGTATTCACCGCGCCGTGGCTGATGCGCGATTACTAGCGAATCCAGCTTCATGGAGTCGGGTTGCAGACTCCAATCCGAACTGAGAGAGGCTTTCGGGATTAGCATCACGTCGCCGTGTAGCTGCCTTCTGTACCCCCCATTGTAACACGTGTGTAGCCCCGGACGTAAGGGCCGTGCTGATTTGACGTCATCCCCACCTTCCTCACATCTTACGACGGCAGTCTCGACAGAGTCCCCAGCATCACCTGATGGTAACTATCGATAAGGGTTGCGCTCGTTATGGCACTTAAGCCGACACCTCACGGCACGAGCTGAC…
209	RSD-2-N-CBN-D40-41	Bacteroides uniformis	CTAGGGCGCTCCTTGCGGTTACGCACTTCAGGTACCCCCGGCTTTCATGGCTTGACGGGCGGTGTGTACAAGGCCCGGGAACGTATTCACCGCGCCGTGGCTGATGCGCGATTACTAGCGAATCCAGCTTCATGGAGTCGGGTTGCAGACTCCAATCCGAACTGAGAGAGGCTTTCGGGATTAGCATCACGTCGCCGTGTAGCTGCCTTCTGTACCCCCCATTGTAACACGTGTGTAGCCCCGGACGTAAGGGCCGTGCTGATTTGACGTCATCCCCACCTTCCTCACATCTTACGACGGCAGTCTCGACAGAGTCCCCAGCATCACCTGATGGTAACTATCGATAAGGGTTGCGCTCGTTATGGCACTTAAGCCGACACCTCACGGCACGAGCTGACG…
210	RSD-2-N-CBN-D40-42	Bacteroides uniformis	CTAGGGCGCTCCTTGCGGTTACGCACTTCAGGTACCCCCGGCTTTCATGGCTTGACGGGCGGTGTGTACAAGGCCCGGGAACGTATTCACCGCGCCGTGGCTGATGCGCGATTACTAGCGAATCCAGCTTCATGGAGTCGGGTTGCAGACTCCAATCCGAACTGAGAGAGGCTTTCGGGATTAGCATCACGTCGCCGTGTAGCTGCCTTCTGTACCCCCCATTGTAACACGTGTGTAGCCCCGGACGTAAGGGCCGTGCTGATTTGACGTCATCCCCACCTTCCTCACATCTTACGACGGCAGTCTCGACAGAGTCCCCAGCATCACCTGATGGTAACTATCGATAAGGGTTGCGCTCGTTATGGCACTTAAGCCGACACCTCACGGCACGAGCTGACG…
211	RSD-2-N-CBN-D40-43	Bacteroides uniformis	CTAGGGCGCTCCTTGCGGTTACGCACTTCAGGTACCCCCGGCTTTCATGGCTTGACGGGCGGTGTGTACAAGGCCCGGGAACGTATTCACCGCGCCGTGGCTGATGCGCGATTACTAGCGAATCCAGCTTCATGGAGTCGGGTTGCAGACTCCAATCCGAACTGAGAGAGGCTTTCGGGATTAGCATCACGTCGCCGTGTAGCTGCCTTCTGTACCCCCCATTGTAACACGTGTGTAGCCCCGGACGTAAGGGCCGTGCTGATTTGACGTCATCCCCACCTTCCTCACATCTTACGACGGCAGTCTCGACAGAGTCCCCAGCATCACCTGATGGTAACTATCGATAAGGGTTGCGCTCGTTATGGCACTTAAGCCGACACCTCACGGCACGAGCTGACG…
212	RSD-2-N-CBN-D40-44	Bacteroides uniformis	CTAGGGCGCTCCTTGCGGTTACGCACTTCAGGTACCCCCGGCTTTCATGGCTTGACGGGCGGTGTGTACAAGGCCCGGGAACGTATTCACCGCGCCGTGGCTGATGCGCGATTACTAGCGAATCCAGCTTCATGGAGTCGGGTTGCAGACTCCAATCCGAACTGAGAGAGGCTTTCGGGATTAGCATCACGTCGCCGTGTAGCTGCCTTCTGTACCCCCCATTGTAACACGTGTGTAGCCCCGGACGTAAGGGCCGTGCTGATTTGACGTCATCCCCACCTTCCTCACATCTTACGACGGCAGTCTCGACAGAGTCCCCAGCATCACCTGATGGTAACTATCGATAAGGGTTGCGCTCGTTATGGCACTTAAGCCGACACCTCACGGCACGAGCTGACG…
213	RSD-2-N-CBN-D40-46	Bacteroides uniformis	CTAGGGCGCTCCTTGCGGTTACGCACTTCAGGTACCCCCGGCTTTCATGGCTTGACGGGCGGTGTGTACAAGGCCCGGGAACGTATTCACCGCGCCGTGGCTGATGCGCGATTACTAGCGAATCCAGCTTCATGGAGTCGGGTTGCAGACTCCAATCCGAACTGAGAGAGGCTTTCGGGATTAGCATCACGTCGCCGTGTAGCTGCCTTCTGTACCCCCCATTGTAACACGTGTGTAGCCCCGGACGTAAGGGCCGTGCTGATTTGACGTCATCCCCACCTTCCTCACATCTTACGACGGCAGTCTCGACAGAGTCCCCAGCATCACCTGATGGTAACTATCGATAAGGGTTGCGCTCGTTATGGCACTTAAGCCGACACCTCACGGCACGAGCTGACG…
214	RSD-2-N-CBN-D40-47	Bacteroides uniformis	CCTAGGGGCGCTCCTTGCGGTTACGCACTTCAGGTACCCCCGGCTTTCATGGCTTGACGGGCGGTGTGTACAAGGCCCGGGAACGTATTCACCGCGCCGTGGCTGATGCGCGATTACTAGCGAATCCAGCTTCATGGAGTCGGGTTGCAGACTCCAATCCGAACTGAGAGAGGCTTTCGGGATTAGCATCACGTCGCCGTGTAGCTGCCTTCTGTACCCCCCATTGTAACACGTGTGTAGCCCCGGACGTAAGGGCCGTGCTGATTTGACGTCATCCCCACCTTCCTCACATCTTACGACGGCAGTCTCGACAGAGTCCCCAGCATCACCTGATGGTAACTATCGATAAGGGTTGCGCTCGTTATGGCACTTAAGCCGACACCTCACGGCACGAGCTGA…
215	RSD-3-S-PYG-D40-1	Bacteroides uniformis	CTAGGGCGCTCCTTGCGGTTACGCACTTCAGGTACCCCCGGCTTTCATGGCTTGACGGGCGGTGTGTACAAGGCCCGGGAACGTATTCACCGCGCCGTGGCTGATGCGCGATTACTAGCGAATCCAGCTTCATGGAGTCGGGTTGCAGACTCCAATCCGAACTGAGAGAGGCTTTCGGGATTAGCATCACGTCGCCGTGTAGCTGCCTTCTGTACCCCCCATTGTAACACGTGTGTAGCCCCGGACGTAAGGGCCGTGCTGATTTGACGTCATCCCCACCTTCCTCACATCTTACGACGGCAGTCTCGACAGAGTCCCCAGCATCACCTGATGGTAACTATCGATAAGGGTTGCGCTCGTTATGGCACTTAAGCCGACACCTCACGGCACGAGCTGACG…
216	RSD-3-S-PYG-D40-14	Bacteroides uniformis	CTAGGGCGCTCCTTGCGGTTACGCACTTCAGGTACCCCCGGCTTTCATGGCTTGACGGGCGGTGTGTACAAGGCCCGGGAACGTATTCACCGCGCCGTGGCTGATGCGCGATTACTAGCGAATCCAGCTTCATGGAGTCGGGTTGCAGACTCCAATCCGAACTGAGAGAGGCTTTCGGGATTAGCATCACGTCGCCGTGTAGCTGCCTTCTGTACCCCCCATTGTAACACGTGTGTAGCCCCGGACGTAAGGGCCGTGCTGATTTGACGTCATCCCCACCTTCCTCACATCTTACGACGGCAGTCTCGACAGAGTCCCCAGCATCACCTGATGGTAACTATCGATAAGGGTTGCGCTCGTTATGGCACTTAAGCCGACACCTCACGGCACGAGCTGACG…
217	RSD-3-S-PYG-D40-15	Bacteroides uniformis	AGGGCGCTCCTTGCGGTTACGCACTTCAGGTACCCCCGGCTTTCATGGCTTGACGGGCGGTGTGTACAAGGCCCGGGAACGTATTCACCGCGCCGTGGCTGATGCGCGATTACTAGCGAATCCAGCTTCATGGAGTCGGGTTGCAGACTCCAATCCGAACTGAGAGAGGCTTTCGGGATTAGCATCACGTCGCCGTGTAGCTGCCTTCTGTACCCCCCATTGTAACACGTGTGTAGCCCCGGACGTAAGGGCCGTGCTGATTTGACGTCATCCCCACCTTCCTCACATCTTACGACGGCAGTCTCGACAGAGTCCCCAGCATCACCTGATGGTAACTATCGATAAGGGTTGCGCTCGTTATGGCACTTAAGCCGACACCTCACGGCACGAGCTGACGAC…
218	RSD-3-S-PYG-D40-4	Bacteroides uniformis	CTAGGGCGCTCCTTGCGGTTACGCACTTCAGGTACCCCCGGCTTTCATGGCTTGACGGGCGGTGTGTACAAGGCCCGGGAACGTATTCACCGCGCCGTGGCTGATGCGCGATTACTAGCGAATCCAGCTTCATGGAGTCGGGTTGCAGACTCCAATCCGAACTGAGAGAGGCTTTCGGGATTAGCATCACGTCGCCGTGTAGCTGCCTTCTGTACCCCCCATTGTAACACGTGTGTAGCCCCGGACGTAAGGGCCGTGCTGATTTGACGTCATCCCCACCTTCCTCACATCTTACGACGGCAGTCTCGACAGAGTCCCCAGCATCACCTGATGGTAACTATCGATAAGGGTTGCGCTCGTTATGGCACTTAAGCCGACACCTCACGGCACGAGCTGACG…
219	RSD-3-S-PYG-D40-7	Bacteroides uniformis	CTAGGGCGCTCCTTGCGGTTACGCACTTCAGGTACCCCCGGCTTTCATGGCTTGACGGGCGGTGTGTACAAGGCCCGGGAACGTATTCACCGCGCCGTGGCTGATGCGCGATTACTAGCGAATCCAGCTTCATGGAGTCGGGTTGCAGACTCCAATCCGAACTGAGAGAGGCTTTCGGGATTAGCATCACGTCGCCGTGTAGCTGCCTTCTGTACCCCCCATTGTAACACGTGTGTAGCCCCGGACGTAAGGGCCGTGCTGATTTGACGTCATCCCCACCTTCCTCACATCTTACGACGGCAGTCTCGACAGAGTCCCCAGCATCACCTGATGGTAACTATCGATAAGGGTTGCGCTCGTTATGGCACTTAAGCCGACACCTCACGGCACGAGCTGACG…
220	0609RXD-ZM-G-D10-38	Bacteroides vulgatus	CCATGGCTTGACGGGCGGTGTGTACAAGGCCCGGGAACGTATTCACCGCG CCGTGGCTGATGCGCGATTACTAGCGAATCCAGCTTCGTGGAGTCGGGTT GCAGACTCCAGTCCGAACTGAGAGAGGTTTTGGGGATTGGCATCCACTCG CGTGGTAGCGGCCCTCTGTACCCCCCATTGTAACACGTGTGTAGCCCCGG ACGTAAGGGCCGTGCTGATTTGACGTCATCCCCACCTTCCTCACATCTTA CGATGGCAGTCTTGTCAGAGTCCTCAGCGGAACCTGTTAGTAACTGACAA CAAGGGTTGCGCTCGTTATGGCACTTAAGCCGACACCTCACGGCACGAGC TGACGACAACCATGCAGCACCTTCACAGATGCCTTGCGGCTT…
221	0609RXD-ZM-Y-D10-19	Bacteroides vulgatus	ACTTCAGGTACCCCCGGCTCCCATGGCTTGACGGGCGGTGTGTACAAGGC CCGGGAACGTATTCACCGCGCCGTGGCTGATGCGCGATTACTAGCGAATC CAGCTTCGTGGAGTCGGGTTGCAGACTCCAGTCCGAACTGAGAGAGGTTT TTGGGATTGGCATCCACTCGCGTGGTAGCGGCCCTCTGTACCCCCCATTG TAACACGTGTGTAGCCCCGGACGTAAGGGCCGTGCTGATTTGACGTCATC CCCACCTTCCTCACATCTTACGATGGCAGTCTTGTCAGAGTCCTCAGCAA AACCTGTTAGTAACTGACAACAAGGGTTGCGCTCGTTATGGCACTTAAGC CGACACCTCACGGCACGAGCTGACGACAACCATGCAGCACCT…
222	15-G-24-N-1669-D4-24	Bacteroides vulgatus	GTCGAGGGGCAGCATGGTCTTAGCTTGCTAAGGCCGATGGCGACCGGCGCACGGGTGAGTAACACGTATCCAACCTGCCGTCTACTCTTGGACAGCCTTCTGAAAGGAAGATTAATACAAGATGGCATCATGAGTCCGCATGTTCACATGATTAAAGGTATTCCGGTAGACGATGGGGATGCGTTCCATTAGATAGTAGGCGGGGTAACGGCCCACCTAGTCTTCGATGGATAGGGGTTCTGAGAGGAAGGTCCCCCACATTGGAACTGAGACACGGTCCAAACTCCTACGGGAGGCAGCAGTGAGGAATATTGGTCAATGGGCGAGAGCCTGAACCAGCCAAGTAGCGTGAAGGATGACTGCCCTATGGGTTGTAAACTTCTTTTATAAAGGAATAAA…
223	20200723-6-46=E12	Bacteroides vulgatus	TACCCCCGGCTCCATGGCTTGACGGGCGGTGTGTACAAGGCCCGGGAACGTATTCACCGCGCCGTGGCTGATGCGCGATTACTAGCGAATCCAGCTTCGTGGAGTCGGGTTGCAGACTCCAGTCCGAACTGAGAGAGGTTTTTGGGATTGGCATCCACTCGCGTGGTAGCGGCCCTCTGTACCCCCCATTGTAACACGTGTGTAGCCCCGGACGTAAGGGCCGTGCTGATTTGACGTCATCCCCACCTTCCTCACATCTTACGATGGCAGTCTTGTCAGAGTCCTCAGCATAACCTGTTAGTAACTGACAACAAGGGTTGCGCTCGTTATGGCACTTAAGCCGACACCTCACGGCACGAGCTGACGACAACCATGCAGCACCTTCACAGATGCCTTGCG…
224	22-Dban-ZM-X-D10-22	Bacteroides vulgatus	TGCAAGTCGAGGGGCAGCATGGTCTTAGCTTGCTAAGGCCGATGGCGACC GGCGCACGGGTGAGTAACACGTATCCAACCTGCCGTCTACTCTTGGACAG CCTTCTGAAAGGAAGATTAATACAAGATGGCATCATGAGTCCGCATGTTC ACATGATTAAAGGTATTCCGGTAGACGATGGGGATGCGTTCCATTAGATA GTAGGCGGGGTAACGGCCCACCTAGTCTTCGATGGATAGGGGTTCTGAGA GGAAGGTCCCCCACATTGGAACTGAGACACGGTCCAAACTCCTACGGGAG GCAGCAGTGAGGAATATTGGTCAATGGGCGAGAGCCTGAACCAGCCAAGT AGCGTGAAGGATGACTGCCCTATGGGTTGTAAACTTCTTTTA…
225	22-N-1669-_D4-3	Bacteroides vulgatus	AGGGGCAGCATGGTCTTAGCTTGCTAAGGCCGATGGCGACCGGCGCACGGGTGAGTAACACGTATCCAACCTGCCGTCTACTCTTGGACAGCCTTCTGAAAGGAAGATTAATACAAGATGGCATCATGAGTCCGCATGTTCACATGATTAAAGGTATTCCGGTAGACGATGGGGATGCGTTCCATTAGATAGTAGGCGGGGTAACGGCCCACCTAGTCTTCGATGGATAGGGGTTCTGAGAGGAAGGTCCCCCACATTGGAACTGAGACACGGTCCAAACTCCTACGGGAGGCAGCAGTGAGGAATATTGGTCAATGGGCGAGAGCCTGAACCAGCCAAGTAGCGTGAAGGATGACTGCCCTATGGGTTGTAAACTTCTTTTATAAAGGAATAAAGTCG…
226	26-S-1669-D4-34	Bacteroides vulgatus	TGCAAGTCGAGGGGCAGCATGGTCTTAGCTTGCTAAGGCCGATGGCGACCGGCGCACGGGTGAGTAACACGTATCCAACCTGCCGTCTACTCTTGGACAGCCTTCTGAAAGGAAGATTAATACAAGATGGCATCATGAGTCCGCATGTTCACATGATTAAAGGTATTCCGGTAGACGATGGGGATGCGTTCCATTAGATAGTAGGCGGGGTAACGGCCCACCTAGTCTTCGATGGATAGGGGTTCTGAGAGGAAGGTCCCCCACATTGGAACTGAGACACGGTCCAAACTCCTACGGGAGGCAGCAGTGAGGAATATTGGTCAATGGGCGAGAGCCTGAACCAGCCAAGTAGCGTGAAGGATGACTGCCCTATGGGTTGTAAACTTCTTTTATAAAGGA…
227	2-ZM-G-D5-66	Bacteroides vulgatus	TGCAAGTCGAGGGGCAGCATGGTCTTAGCTTGCTAAGGCCGATGGCGACCGGCGCACGGGTGAGTAACACGTATCCAACCTGCCGTCTACTCTTGGACAGCCTTCTGAAAGGAAGATTAATACAAGATGGCATCATGAGTCCGCATGTTCACATGATTAAAGGTATTCCGGTAGACGATGGGGATGCGTTCCATTAGATAGTAGGCGGGGTAACGGCCCACCTAGTCTTCGATGGATAGGGGTTCTGAGAGGAAGGTCCCCCACATTGGAACTGAGACACGGTCCAAACTCCTACGGGAGGCAGCAGTGAGGAATATTGGTCAATGGGCGCAAGCCTGAACCAGCCAAGTAGCGTGAAGGATGACTGCCCTATGGGTTGTAAACTTCTTTTATAAAGGA…
228	-2-ZM-GD5-66	Bacteroides vulgatus	TGCAAGTCGAGGGGCAGCATGGTCTTAGCTTGCTAAGGCCGATGGCGACC GGCGCACGGGTGAGTAACACGTATCCAACCTGCCGTCTACTCTTGGACAG CCTTCTGAAAGGAAGATTAATACAAGATGGCATCATGAGTCCGCATGTTC ACATGATTAAAGGTATTCCGGTAGACGATGGGGATGCGTTCCATTAGATA GTAGGCGGGGTAACGGCCCACCTAGTCTTCGATGGATAGGGGTTCTGAGA GGAAGGTCCCCCACATTGGAACTGAGACACGGTCCAAACTCCTACGGGAG GCAGCAGTGAGGAATATTGGTCAATGGGCGCAGGCCTGAACCAGCCAAGT AGCGTGAAGGATGACTGCCCTATGGGTTGTAAACTTCTTTTA…
229	-2-ZM-GD5-73	Bacteroides vulgatus	ATGCAAGTCGAACGAGAGAAGAGAAGCTTGCTTTTCTGATCTAGTGGCGGACGGGTGAGT AACACGTGAGCAATCTGCCTTTCAGAGGGGGATACCGATTGGAAACGATCGTTAATACCG CATAACATAATTGAACCGCATGATTTGATTATCAAAGATTTATCGCTGAAAGATGAGCTC GCGTCTGATTAGCTAGTTGGTAAGGTAACGGCTTACCAAGGCGACGATCAGTAGCCGGAC TGAGAGGTTGATCGGCCACATTGGGACTGAGACACGGCCCAGACTCCTACGGGAGGCAGC AGTGGGGAATATTGCACAATGGAGGAAACTCTGATGCAGCGATGCCGCGTGAGGGAAGAA GGTTTTAGGATTGTAAACCTCTGTCTTCAGGGA…
230	-2-ZM-GD5-74	Bacteroides vulgatus	ATGCAAGTCGAACGAGAGAAGAGAAGCTTGCTTTTCTGATCTAGTGGCGGACGGGTGAGT AACACGTGAGCAATCTGCCTTTCAGAGGGGGATACCGATTGGAAACGATCGTTAATACCG CATAACATAATTGAACCGCATGATTTGATTATCAAAGATTTATCGCTGAAAGATGAGCTC GCGTCTGATTAGCTAGTTGGTAAGGTAACGGCTTACCAAGGCGACGATCAGTAGCCGGAC TGAGAGGTTGATCGGCCACATTGGGACTGAGACACGGCCCAGACTCCTACGGGAGGCAGC AGTGGGGAATATTGCACAATGGAGGAAACTCTGATGCAGCGATGCCGCGTGAGGGAAGAA GGTTTTAGGATTGTAAACCTCTGTCTTCAGGGA…
231	37-X8-6	Bacteroides vulgatus	"TGCAGTCGAGGGGCAGCATGGTCTTAGCTTGCTAAGGCCGATGGCGACCG GCGCACGGGTGAGTAACACGTATCCAACCTGCCGTCTACTCTTGGACAGC CTTCTGAAAGGAAGATTAATACAAGATGGCATCATGAGTCCACATGTTCA CATGATTAAAGGTATTCCGGTAGACGATGGGGATGCGTTCCATTAGATAG TAGGCGGGGTAACGGCCCACCTAGTCTTCGATGGATAGGGGTTCTGAGAG GAAGGTCCCCCACATTGGAACTGAGACACGGTCCAAACTCCTACGGGAGG CAGCAGTGAGGAATATTGGTCAATGGGCGAGAGCCTGAACCAGCCAAGTA GCGTGAAGGATGACTGCCCTATGGGTTGTAAACTTCTTTTA…
232	38-X8-6-8-7	Bacteroides vulgatus	TGCAGTCGAGGGGCAGCATGGTCTTAGCTTGCTAAGGCCGATGGCGACCG GCGCACGGGTGAGTAACACGTATCCAACCTGCCGTCTACTCTTGGACAGC CTTCTGAAAGGAAGATTAATACAAGATGGCATCATGAGTCCACATGTTCA CATGATTAAAGGTATTCCGGTAGACGATGGGGATGCGTTCCATTAGATAG TAGGCGGGGTAACGGCCCACCTAGTCTTCGATGGATAGGGGTTCTGAGAG GAAGGTCCCCCACATTGGAACTGAGACACGGTCCAAACTCCTACGGGAGG CAGCAGTGAGGAATATTGGTCAATGGGCGAGAGCCTGAACCAGCCAAGTA GCGTGAAGGATGACTGCCCTATGGGTTGTAAACTTCTTTTAT…
233	45-H14-N-Y-D5-14	Bacteroides vulgatus	CATGCAGTCGAGGGGCAGCATGGTCTTAGCTTGCTAAGGCCGATGGCGACCGGCGCACGGGTGAGTAACACGTATCCAACCTGCCGTCTACTCTTGGACAGCCTTCTGAAAGGAAGATTAATACAAGATGGCATCATGAGTCCGCATGTTCACATGATTAAAGGTATTCCGGTAGACGATGGGGATGCGTTCCATTAGATAGTAGGCGGGGTAACGGCCCACCTAGTCTTCGATGGATAGGGGTTCTGAGAGGAAGGTCCCCCACATTGGAACTGAGACACGGTCCAAACTCCTACGGGAGGCAGCAGTGAGGAATATTGGTCAATGGGCGAGAGCCTGAACCAGCCAAGTAGCGTGAAGGATGACTGCCCTATGGGTTGTAAACTTCTTTTATAAAGG…
234	49-G29-S-1669-D4-29	Bacteroides vulgatus	TAAGGCCGATGGCGACCGGCGCACGGGTGAGTAACACGTATCCAACCTGCCGTCTACTCTTGGACAGCCTTCTGAAAGGAAGATTAATACAAGATGGCATCATGAGTCCGCATGTTCACATGATTAAAGGTATTCCGGTAGACGATGGGGATGCGTTCCATTAGATAGTAGGCGGGGTAACGGCCCACCTAGTCTTCGATGGATAGGGGTTCTGAGAGGAAGGTCCCCCACATTGGAACTGAGACACGGTCCAAACTCCTACGGGAGGCAGCAGTGAGGAATATTGGTCAATGGGCGAAAGCCTGAACCAGCCAAGTAGCGTGAAGGATGACTGCCCTATGGGTTGTAAACTTCTTTTATAAAGGAATAAAGTCGGGTATGGATACCCGTTTGCATGTA…
235	9-Dban-ZM-X-D10-1	Bacteroides vulgatus	CATGCAGTCGAGGGGCAGCATGGTCTTAGCTTGCTAAGGCCGATGGCGACCGGCGCACGGGTGAGTAACACGTATCCAACCTGCCGTCTACTCTTGGACAGCCTTCTGAAAGGAAGATTAATACAAGATGGCATCATGAGTCCGCATGTTCACATGATTAAAGGTATTCCGGTAGACGATGGGGATGCGTTCCATTAGATAGTAGGCGGGGTAACGGCCCACCTAGTCTTCGATGGATAGGGGTTCTGAGAGGAAGGTCCCCCACATTGGAACTGAGACACGGTCCAAACTCCTACGGGAGGCAGCAGTGAGGAATATTGGTCAATGGGCGAGAGCCTGAACCAGCCAAGTAGCGTGAAGGATGACTGCCCTATGGGTTGTAAACTTCTTTTATAAAGG…
236	Aban-ZM-Y-D10-19	Bacteroides vulgatus	TGCAAGTCGAGGGGCAGCATGGTCTTAGCTTGCTAAGACTCGATGGCGACCGGCGCACGGGTGAGTAACACGTATCCAACCTGCCGTCTACTCTTGGACAGCCTTCTGAAAGGAAGATTAATACAAGATGGCATCATGAGTCCGCATGTTCACATGATTAAAGGTATTCCGGTAGACGATGGGGATGCGTTCCATTAGATAGTAGGCGGGGTAACGGCCCACCTAGTCTTCGATGGATAGGGGTTCTGAGAGGAAGGTCCCCCACATTGGAACTGAGACACGGTCCAAACTCCTACGGGAGGCAGCAGTGAGGAATATTGGTCAATGGGCGAGAGCCTGAACCAGCCAAGTAGCGTGAAGGATGACTGCCCTATGGGTTGTAAACTTCTTTTATAAAGG…
237	iban-ZM-G-D10-38	Bacteroides vulgatus	GGGTTCTGAGAGGAAGGTCCCCCACATTGGAACTGAGACACGGTCCAAAC TCCTACGGGAGGCAGCAGTGAGGAATATTGGTCAATGGGCGAGAGCCTGA ACCAGCCAAGTAGCGTGAAGGATGACTGCCCTATGGGTTGTAAACTTCTT TTATAAAGGAATAAAGTCGGGTATGGATACCCGTTTGCATGTACTTTATG AATAAGGATCGGCTAACTCCGTGCCAGCAGCCGCGGTAATACGGAGGATC CGAGCGTTATCCGGATTTATTGGGTTTAAAGGGAGCGTAGATGGATGTTT AAGTCAGTTGTGAAAGTTTGCGGCTCAACCGTAAAATTGCAGTTGATACT GGATATCTTGAGTGCAGTTGAGGCAGGCGGAATTCGTGGTGT…
238	Lban-ZM-Y-D15-22	Bacteroides vulgatus	ATGCAGTCGAGGGGCAGCATGGTCTTAGCTTGCTAAGGCCGATGGCGACCGGCGCACGGGTGAGTAACACGTATCCAACCTGCCGTCTACTCTTGGACAGCCTTCTGAAAGGAAGATTAATACAAGATGGCATCATGAGTCCGCATGTTCACATGATTAAAGGTATTCCGGTAGACGATGGGGATGCGTTCCATTAGATAGTAGGCGGGGTAACGGCCCACCTAGTCTTCGATGGATAGGGGTTCTGAGAGGAAGGTCCCCCACATTGGAACTGAGACACGGTCCAAACTCCTACGGGAGGCAGCAGTGAGGAATATTGGTCAATGGGCGAGAGCCTGAACCAGCCAAGTAGCGTGAAGGATGACTGCCCTATGGGTTGTAAACTTCTTTTATAAAGGA…
239	Mban-ZM-G-D15-11	Bacteroides vulgatus	AAGTCGAGGGGCAGCATGGTCTTAGCTTGCTAAGGCCGATGGCGACCGGCGCACGGGTGAGTAACACGTATCCAACCTGCCGTCTACTCTTGGACAGCCTTCTGAAAGGAAGATTAATACAAGATGGCATCATGAGTCCGCATGTTCACATGATTAAAGGTATTCCGGTAGACGATGGGGATGCGTTCCATTAGATAGTAGGCGGGGTAACGGCCCACCTAGTCTTCGATGGATAGGGGTTCTGAGAGGAAGGTCCCCCACATTGGAACTGAGACACGGTCCAAACTCCTACGGGAGGCAGCAGTGAGGAATATTGGTCAATGGGCGAGAGCCTGAACCAGCCAAGTAGCGTGAAGGATGACTGCCCTATGGGTTGTAAACTTCTTTTATAAAGGAATA…
240	Mban-ZM-G-D15-14	Bacteroides vulgatus	CATGCAGTCGAGGGGCAGCATGGTCTTAGCTTGCTAAGGCCGATGGCGACCGGCGCACGGGTGAGTAACACGTATCCAACCTGCCGTCTACTCTTGGACAGCCTTCTGAAAGGAAGATTAATACAAGATGGCATCATGAGTCCGCATGTTCACATGATTAAAGGTATTCCGGTAGACGATGGGGATGCGTTCCATTAGATAGTAGGCGGGGTAACGGCCCACCTAGTCTTCGATGGATAGGGGTTCTGAGAGGAAGGTCCCCCACATTGGAACTGAGACACGGTCCAAACTCCTACGGGAGGCAGCAGTGAGGAATATTGGTCAATGGGCGAGAGCCTGAACCAGCCAAGTAGCGTGAAGGATGACTGCCCTATGGGTTGTAAACTTCTTTTATAAAGG…
241	Mban-ZM-G-D15-16	Bacteroides vulgatus	CATGCAGTCGAGGGGCAGCATGGTCTTAGCTTGCTAAGGCCGATGGCGACCGGCGCACGGGTGAGTAACACGTATCCAACCTGCCGTCTACTCTTGGACAGCCTTCTGAAAGGAAGATTAATACAAGATGGCATCATGAGTCCGCATGTTCACATGATTAAAGGTATTCCGGTAGACGATGGGGATGCGTTCCATTAGATAGTAGGCGGGGTAACGGCCCACCTAGTCTTCGATGGATAGGGGTTCTGAGAGGAAGGTCCCCCACATTGGAACTGAGACACGGTCCAAACTCCTACGGGAGGCAGCAGTGAGGAATATTGGTCAATGGGCGCAAGCCTGAACCAGCCAAGTAGCGTGAAGGATGACTGCCCTATGGGTTGTAAACTTCTTTTATAAAGG…
242	Mban-ZM-G-D15-3	Bacteroides vulgatus	TGCAAGTCGAGGGGCAGCATGGTCTTAGCTTGCTAAGACTCGATGGCGACCGGCGCACGGGTGAGTAACACGTATCCAACCTGCCGTCTACTCTTGGACAGCCTTCTGAAAGGAAGATTAATACAAGATGGCATCATGAGTCCGCATGTTCACATGATTAAAGGTATTCCGGTAGACGATGGGGATGCGTTCCATTAGATAGTAGGCGGGGTAACGGCCCACCTAGTCTTCGATGGATAGGGGTTCTGAGAGGAAGGTCCCCCACATTGGAACTGAGACACGGTCCAAACTCCTACGGGAGGCAGCAGTGAGGAATATTGGTCAATGGGCGAGAGCCTGAACCAGCCAAGTAGCGTGAAGGATGACTGCCCTATGGGTTGTAAACTTCTTTTATAAAGG…
243	Mban-ZM-G-D15-4	Bacteroides vulgatus	CATGCAGTCGAGGGGCAGCATGGTCTTAGCTTGCTAAGGCCGATGGCGACCGGCGCACGGGTGAGTAACACGTATCCAACCTGCCGTCTACTCTTGGACAGCCTTCTGAAAGGAAGATTAATACAAGATGGCATCATGAGTCCGCATGTTCACATGATTAAAGGTATTCCGGTAGACGATGGGGATGCGTTCCATTAGATAGTAGGCGGGGTAACGGCCCACCTAGTCTTCGATGGATAGGGGTTCTGAGAGGAAGGTCCCCCACATTGGAACTGAGACACGGTCCAAACTCCTACGGGAGGCAGCAGTGAGGAATATTGGTCAATGGGCGAGAGCCTGAACCAGCCAAGTAGCGTGAAGGATGACTGCCCTATGGGTTGTAAACTTCTTTTATAAAGG…
244	Pban-ZM-G-D15-19	Bacteroides vulgatus	CATGCAGTCGAGGGGCAGCATGGTCTTAGCTTGCTAAGGCCGATGGCGAC CGGCGCACGGGTGAGTAACACGTATCCAACCTGCCGTCTACTCTTGGACA GCCTTCTGAAAGGAAGATTAATACAAGATGGCATCATGAGTCCGCATGTT CACATGATTAAAGGTATTCCGGTAGACGATGGGGATGCGTTCCATTAGAT AGTAGGCGGGGTAACGGCCCACCTAGTCTTCGATGGATAGGGGTTCTGAG AGGAAGGTCCCCCACATTGGAACTGAGACACGGTCCAAACTCCTACGGGA GGCAGCAGTGAGGAATATTGGTCAATGGGCGAGAGCCTGAACCAGCCAAG TAGCGTGAAGGATGACTGCCCTATGGGTTGTAAACTTCTTTT…
245	Pban-ZM-G-D15-31	Bacteroides vulgatus	CATGCAGTCGAGGGGCAGCATGGTCTTAGCTTGCTAAGACTCGATGGCGA CCGGCGCACGGGTGAGTAACACGTATCCAACCTGCCGTCTACTCTTGGAC AGCCTTCTGAAAGGAAGATTAATACAAGATGGCATCATGAGTCCGCATGT TCACATGATTAAAGGTATTCCGGTAGACGATGGGGATGCGTTCCATTAGA TAGTAGGCGGGGTAACGGCCCACCTAGTCTTCGATGGATAGGGGTTCTGA GAGGAAGATCCCCCACATTGGAACTGAGACACGGTCCAAACTCCTACGGG AGGCAGCAGTGAGGAATATTGGTCAATGGGCGAGAGCCTGAACCAGCCAA GTAGCGTGAAGGATGACTGCCCTATGGGTTGTAAACTTCTTT…
246	R2ban-ZM-G-D23-2	Bacteroides vulgatus	AGTCGAGGGGCAGCATGGTCTTAGCTTGCTAAGGCCGATGGCGACCGGCGCACGGGTGAGTAACACGTATCCAACCTGCCGTCTACTCTTGGACAGCCTTCTGAAAGGAAGATTAATACAAGATGGCATCATGAGTCCGCATGTTCACATGATTAAAGGTATTCCGGTAGACGATGGGGATGCGTTCCATTAGATAGTAGGCGGGGTAACGGCCCACCTAGTCTTCGATGGATAGGGGTTCTGAGAGGAAGGTCCCCCACATTGGAACTGAGACACGGTCCAAACTCCTACGGGAGGCAGCAGTGAGGAATATTGGTCAATGGGCGAGAGCCTGAACCAGCCAAGTAGCGTGAAGGATGACTGCCCTATGGGTTGTAAACTTCTTTTATAAAGGAATAA…
247	R3ban-ZM-X-D23-14	Bacteroides vulgatus	ACATGCAGTCGAGGGGCAGCATGGTCTTAGCTTGCTAAGACCGATGGCGACCGGCGCACGGGTGAGTAACACGTATCCAACCTGCCGTCTACTCTTGGACAGCCTTCTGAAAGGAAGATTAATACAAGATGGCATCATGAGTCCGCATGTTCACATGATTAAAGGTATTCCGGTAGACGATGGGGATGCGTTCCATTAGATAGTAGGCGGGGTAACGGCCCACCTAGTCTTCGATGGATAGGGGTTCTGAGAGGAAGGTCCCCCACATTGGAACTGAGACACGGTCCAAACTCCTACGGGAGGCAGCAGTGAGGAATATTGGTCAATGGGCGAGAGCCTGAACCAGCCAAGTAGCGTGAAGGATGACTGCCCTATGGGTTGTAAACTTCTTTTATAAAG…
248	RSD-2-N-CBN-D40-48	Bacteroides vulgatus	CTAGGGCGCTCCTCGCGGTTACGCACTTCAGGTACCCCCGGCTCCCATGGCTTGACGGGCGGTGTGTACAAGGCCCGGGAACGTATTCACCGCGCCGTGGCTGATGCGCGATTACTAGCGAATCCAGCTTCGTGGAGTCGGGTTGCAGACTCCAGTCCGAACTGAGAGAGGTTTTTGGGATTGGCATCCACTCGCGTGGTAGCGGCCCTCTGTACCCCCCATTGTAACACGTGTGTAGCCCCGGACGTAAGGGCCGTGCTGATTTGACGTCATCCCCACCTTCCTCACATCTTACGATGGCAGTCTTGTCAGAGTCCTCAGCGGAACCTGTTAGTAACTGACAACAAGGGTTGCGCTCGTTATGGCACTTAAGCCGACACCTCACGGCACGAGCTGACG…
249	RSD-3-N-CB-D40-24	Bacteroides vulgatus	CTAGGGCGCTCCTCGCGGTTACGCACTTCAGGTACCCCCGGCTCCCATGGCTTGACGGGCGGTGTGTACAAGGCCCGGGAACGTATTCACCGCGCCGTGGCTGATGCGCGATTACTAGCGAATCCAGCTTCGTGGAGTCGGGTTGCAGACTCCAGTCCGAACTGAGAGAGGTTTTGGGGATTGGCATCCACTCGCGTGGTAGCGGCCCTCTGTACCCCCCATTGTAACACGTGTGTAGCCCCGGACGTAAGGGCCGTGCTGATTTGACGTCATCCCCACCTTCCTCACATCTTACGATGGCAGTCTTGTCAGAGTCCTCAGCGGAACCTGTTAGTAACTGACAACAAGGGTTGCGCTCGTTATGGCACTTAAGCCGACACCTCACGGCACGAGCTGACG…
250	RSD-3-S-PYG-D40-16	Bacteroides vulgatus	CTAGGGCGCTCCTCGCGGTTACGCACTTCAGGTACCCCCGGCTCCCATGGCTTGACGGGCGGTGTGTACAAGGCCCGGGAACGTATTCACCGCGCCGTGGCTGATGCGCGATTACTAGCGAATCCAGCTTCGTGGAGTCGGGTTGCAGACTCCAGTCCGAACTGAGAGAGGTTTTGGGGATTGGCATCCACTCGCGTGGTAGCGGCCCTCTGTACCCCCCATTGTAACACGTGTGTAGCCCCGGACGTAAGGGCCGTGCTGATTTGACGTCATCCCCACCTTCCTCACATCTTACGATGGCAGTCTTGTCAGAGTCCTCAGCGGAACCTGTTAGTAACTGACAACAAGGGTTGCGCTCGTTATGGCACTTAAGCCGACACCTCACGGCACGAGCTGACG…
251	17-N-1669-_D4-11	Bacteroides xylanisolvens	AAAGATGGCGACCGGCGCACGGGTGAGTAACACGTATCCAACCTGCCGATAACTCGGGGATAGCCTTTCGAAAGAAAGATTAATATCCGATAGTATATTAAAACCGCATGGTTTTACTATTAAAGAATTTCGGTTATCGATGGGGATGCGTTCCATTAGTTTGTTGGCGGGGTAACGGCCCACCAAGACTACGATGGATAGGGGTTCTGAGAGGAAGGTCCCCCACATTGGAACTGAGACACGGTCCAAACTCCTACGGGAGGCAGCAGTGAGGAATATTGGTCAATGGACGAGAGTCTGAACCAGCCAAGTAGCGTGAAGGATGACTGCCCTATGGGTTGTAAACTTCTTTTATATGGGAATAAAGTATTCCACGTGTGGGATTTTGTATGTACCATA…
252	30-ZM-Y-D15-2	Bacteroides xylanisolvens	GTCGAGGGGCAGCATTTTAGTTTGCTTGCAAACTAAAGATGGCGACCGGCGCACGGGTGAGTAACACGTATCCAACCTGCCGATAACTCGGGGATAGCCTTTCGAAAGAAAGATTAATATCCGATGGTATATTAAAACCGCATGGTTTTACTATTAAAGAATTTCGGTTATCGATGGGGATGCGTTCCATTAGTTTGTTGGCGGGGTAACGGCCCACCAAGACTACGATGGATAGGGGTTCTGAGAGGAAGGTCCCCCACATTGGAACTGAGACACGGTCCAAACTCCTACGGGAGGCAGCAGTGAGGAATATTGGTCAATGGACGAGAGTCTGAACCAGCCAAGTAGCGTGAAGGATGACTGCCCTATGGGTTGTAAACTTCTTTTATATGGGAATAA…
253	iban-ZM-G-D10-34	Bacteroides xylanisolvens	CCGCATGGTTTTACTATTAAAGAATTTCGGTTATCGATGGGGATGCGTTCCATTAGTTTGTTGGCGGGGTAACGGCCCACCAAGACTACGATGGATAGGGGTTCTGAGAGGAAGGTCCCCCACATTGGAACTGAGACACGGTCCAAACTCCTACGGGAGGCAGCAGTGAGGAATATTGGTCAATGGACGAGAGTCTGAACCAGCCAAGTAGCGTGAAGGATGACTGCCCTATGGGTTGTAAACTTCTTTTATATGGGAATAAAGTATTCCACGTGTGGGATTTTGTATGTACCATATGAATAAGGATCGGCTAACTCCGTGCCAGCAGCCGCGGTAATACGGAGGATCCGAGCGTTATCCGGATTTATTGGGTTTAAAGGGAGCGTAGGTGGATTGTTA…
254	Rban-ZM-Y-D15-12	Bacteroides xylanisolvens	GCAGTCGAGGGGCAGCATTTTAGTTTGCTTGCAAACTAAAGATGGCGACCGGCGCACGGGTGAGTAACACGTATCCAACCTGCCGATAACTCGGGGATAGCCTTTCGAAAGAAAGATTAATATCCGATGGTATATTAAAACCGCATGGTTTTACTATTAAAGAATTTCGGTTATCGATGGGGATGCGTTCCATTAGTTTGTTGGCGGGGTAACGGCCCACCAAGACTACGATGGATAGGGGTTCTGAGAGGAAGGTCCCCCACATTGGAACTGAGACACGGTCCAAACTCCTACGGGAGGCAGCAGTGAGGAATATTGGTCAATGGACGAGAGTCTGAACCAGCCAAGTAGCGTGAAGGATGACTGCCCTATGGGTTGTAAACTTCTTTTATATGGGAA…
255	ZM-G-D10-34	Bacteroides xylanisolvens	TGCAAGTCGAGGGGCAGCATTTTAGTTTGCTTGCAAACTAAAGATGGCGA CCGGCGCACGGGTGAGTAACACGTATCCAACCTGCCGATAACTCGGGGAT AGCCTTTCGAAAGAAAGATTAATATCCGATAGTATATTAAAACCGCATGG TTTTACTATTAAAGAATTTCGGTTATCGATGGGGATGCGTTCCATTAGTT TGTTGGCGGGGTAACGGCCCACCAAGACTACGATGGATAGGGGTTCTGAG AGGAAGGTCCCCCACATTGGAACTGAGACACGGTCCAAACTCCTACGGGA GGCAGCAGTGAGGAATATTGGTCAATGGACGAGAGTCTGAACCAGCCAAG TAGCGTGAAGGATGACTGCCCTATGGGTTGTAAACTTCTTTT…
256	10-Dban-ZM-X-D10-2	Bifidobacterium adolescentis	TCCATCAGGCTTTGCTTGGTGGTGAGAGTGGCGAACGGGTGAGTAATGCG TGACCGACCTGCCCCATACACCGGAATAGCTCCTGGAAACGGGTGGTAAT GCCGGATGCTCCAGTTGATCGCATGGTCTTCTGGGAAAGCTTTCGCGGTA TGGGATGGGGTCGCGTCCTATCAGCTTGACGGCGGGGTAACGGCCCACCG TGGCTTCGACGGGTAGCCGGCCTGAGAGGGCGACCGGCCACATTGGGACT GAGATACGGCCCAGACTCCTACGGGAGGCAGCAGTGGGGAATATTGCACA ATGGGCGCAAGCCTGATGCAGCGACGCCGCGTGAGGGATGGAGGCCTTCG GGTTGTAAACCTCTTTTATCGGGGAGCAAGCGAGAGTGAGTT…
257	iban-ZM-G-D10-11	Bifidobacterium adolescentis	GGAGCTTGCTCCTGGGTGAGAGTGGCGAACGGGTGAGTAATGCGTGACCG ACCTGCCCCATACACCGGAATAGCTCCTGGAAACGGGTGGTAATGCCGGA TGCTCCAGTTGGATGCATGTCCTTCTGGGAAAGATTCATCGGTATGGGAT GGGGTCGCGTCCTATCAGCTTGATGGCGGGGTAACGGCCCACCATGGCTT CGACGGGTAGCCGGCCTGAGAGGGCGACCGGCCACATTGGGACTGAGATA CGGCCCAGACTCCTACGGGAGGCAGCAGTGGGGAATATTGCACAATGGGC GCAAGCCTGATGCAGCGACGCCGCGTGCGGGATGACGGCCTTCGGGTTGT AAACCGCTTTTGACTGGGAGCAAGCCCTTCGGGGTGAGTGTA…
258	Lban-ZM-Y-D15-39	Bifidobacterium adolescentis	TCCATCAGGCTTTGCTTGGTGGTGAGAGTGGCGAACGGGTGAGTAATGCGTGACCGACCTGCCCCATACACCGGAATAGCTCCTGGAAACGGGTGGTAATGCCGGATGCTCCAGTTGATCGCATGGTCTTCTGGGAAAGCTTTCGCGGTATGGGATGGGGTCGCGTCCTATCAGCTTGACGGCGGGGTAACGGCCCACCGTGGCTTCGACGGGTAGCCGGCCTGAGAGGGCGACCGGCCACATTGGGACTGAGATACGGCCCAGACTCCTACGGGAGGCAGCAGTGGGGAATATTGCACAATGGGCGCAAGCCTGATGCAGCGACGCCGCGTGAGGGATGGAGGCCTTCGGGTTGTAAACCTCTTTTATCGGGGAGCAAGCGAGAGTGAGTTTACCCGT…
259	Lban-ZM-Y-D15-43	Bifidobacterium adolescentis	TCCATCAGGCTTTGCTTGGTGGTGAGAGTGGCGAACGGGTGAGTAATGCGTGACCGACCTGCCCCATACACCGGAATAGCTCCTGGAAACGGGTGGTAATGCCGGATGCTCCAGTTGATCGCATGGTCTTCTGGGAAAGCTTTCGCGGTATGGGATGGGGTCGCGTCCTATCAGCTTGACGGCGGGGTAACGGCCCACCGTGGCTTCGACGGGTAGCCGGCCTGAGAGGGCGACCGGCCACATTGGGACTGAGATACGGCCCAGACTCCTACGGGAGGCAGCAGTGGGGAATATTGCACAATGGGCGCAAGCCTGATGCAGCGACGCCGCGTGAGGGATGGAGGCCTTCGGGTTGTAAACCTCTTTTATCGGGGAGCAAGCGAGAGTGAGTTTACCCGT…
260	Lban-ZM-Y-D15-44	Bifidobacterium adolescentis	TCCATCAGGCTTTGCTTGGTGGTGAGAGTGGCGAACGGGTGAGTAATGCGTGACCGACCTGCCCCATACACCGGAATAGCTCCTGGAAACGGGTGGTAATGCCGGATGCTCCAGTTGATCGCATGGTCTTCTGGGAAAGCTTTCGCGGTATGGGATGGGGTCGCGTCCTATCAGCTTGACGGCGGGGTAACGGCCCACCGTGGCTTCGACGGGTAGCCGGCCTGAGAGGGCGACCGGCCACATTGGGACTGAGATACGGCCCAGACTCCTACGGGAGGCAGCAGTGGGGAATATTGCACAATGGGCGCAAGCCTGATGCAGCGACGCCGCGTGAGGGATGGAGGCCTTCGGGTTGTAAACCTCTTTTATCGGGGAGCAAGCGAGAGTGAGTTTACCCGT…
261	ZM-Y-D10-21=40	Bifidobacterium adolescentis	TTGGGCCACCGGCTTCGGGTGCTACCCACTTTCATGACTTGACGGGCGGT GTGTACAAGGCCCGGGAACGCATTCACCGCGGCGTTGCTGATCCGCGATT ACTAGCGACTCCGCCTTCATGGAGTCGGGTTGCAGACTCCAATCCGAACT GAGACCGGTTTTAAGGGATCCGCTCCCCCTCACGAGGTCGCATCCCGTTG TACCGGCCATTGTAGCATGCGTGAAGCCCTGGACGTAAGGGGCATGATGA TCTGACGTCATCCCCACCTTCCTCCGAGTTGACCCCGGCGGTCCCCCGTG AGTTCCCACCACGACGTGCTGGCAACACAGGGCGAGGGTTGCGCTCGTTG CGGGACTTAACCCAACATCTCACGACACGAGCTGACGACGAC…
262	18-Dban-ZM-X-D10-18	Bifidobacterium bifidum	TCCATCAGGCTTTGCTTGGTGGTGAGAGTGGCGAACGGGTGAGTAATGCGTGACCGACCTGCCCCATACACCGGAATAGCTCCTGGAAACGGGTGGTAATGCCGGATGCTCCAGTTGATCGCATGGTCTTCTGGGAAAGCTTTCGCGGTATGGGATGGGGTCGCGTCCTATCAGCTTGACGGCGGGGTAACGGCCCACCGTGGCTTCGACGGGTAGCCGGCCTGAGAGGGCGACCGGCCACATTGGGACTGAGATACGGCCCAGACTCCTACGGGAGGCAGCAGTGGGGAATATTGCACAATGGGCGCAAGCCTGATGCAGCGACGCCGCGTGAGGGATGGAGGCCTTCGGGTTGTAAACCTCTTTTATCGGGGAGCAAGCGAGAGTGAGTTTACCCGT…
263	-1-SD-X-D5-19	Bifidobacterium bifidum	TCCATCAAGCTTGCTTGGTGGTGAGAGTGGCGAACGGGTGAGTAATGCGTGACCGACCTGCCCCATGCTCCGGAATAGCTCCTGGAAACGGGTGGTAATGCCGGATGTTCCACATGATCGCATGTGATTGTGGGAAAGATTCTATCGGCGTGGGATGGGGTCGCGTCCTATCAGCTTGTTGGTGGGGTAACGGCTCACCAAGGCTTCGACGGGTAGCCGGCCTGAGAGGGCGACCGGCCACATTGGGACTGAGATACGGCCCAGACTCCTACGGGAGGCAGCAGTGGGGAATATTGCACAATGGGCGCAAGCCTGATGCAGCGACGCCGCGTGAGGGATGGAGGCCTTCGGGTTGTAAACCTCTTTTGTTTGGGAGCAAGCCTTCGGGTGAGTGTACCT…
264	-1-SD-X-D5-25	Bifidobacterium bifidum	TGCAGTCGAACGGGATCCATCAAGCTTGCTTGGTGGTGAGAGTGGCGAACGGGTGAGTAATGCGTGACCGACCTGCCCCATGCTCCGGAATAGCTCCTGGAAACGGGTGGTAATGCCGGATGTTCCACATGATCGCATGTGATTGTGGGAAAGATTCTATCGGCGTGGGATGGGGTCGCGTCCTATCAGCTTGTTGGTGGGGTAACGGCTCACCAAGGCTTCGACGGGTAGCCGGCCTGAGAGGGCGACCGGCCACATTGGGACTGAGATACGGCCCAGACTCCTACGGGAGGCAGCAGTGGGGAATATTGCACAATGGGCGCAAGCCTGATGCAGCGACGCCGCGTGAGGGATGGAGGCCTTCGGGTTGTAAACCTCTTTTGTTTGGGAGCAAGCCTT…
265	-1-SD-Y-D5-15	Bifidobacterium bifidum	TCCATCAAGCTTGCTTGGTGGTGAGAGTGGCGAACGGGTGAGTAATGCGTGACCGACCTGCCCCATGCTCCGGAATAGCTCCTGGAAACGGGTGGTAATGCCGGATGTTCCACATGATCGCATGTGATTGTGGGAAAGATTCTATCGGCGTGGGATGGGGTCGCGTCCTATCAGCTTGTTGGTGGGGTAACGGCTCACCAAGGCTTCGACGGGTAGCCGGCCTGAGAGGGCGACCGGCCACATTGGGACTGAGATACGGCCCAGACTCCTACGGGAGGCAGCAGTGGGGAATATTGCACAATGGGCGCAAGCCTGATGCAGCGACGCCGCGTGAGGGATGGAGGCCTTCGGGTTGTAAACCTCTTTTGTTTGGGAGCAAGCCTTCGGGTGAGTGTACCT…
266	4-Eban-ZM-X-D10-4	Bifidobacterium bifidum	TCCATCAGGCTTTGCTTGGTGGTGAGAGTGGCGAACGGGTGAGTAATGCGTGACCGACCTGCCCCATACACCGGAATAGCTCCTGGAAACGGGTGGTAATGCCGGATGCTCCAGTTGATCGCATGGTCTTCTGGGAAAGCTTTCGCGGTATGGGATGGGGTCGCGTCCTATCAGCTTGACGGCGGGGTAACGGCCCACCGTGGCTTCGACGGGTAGCCGGCCTGAGAGGGCGACCGGCCACATTGGGACTGAGATACGGCCCAGACTCCTACGGGAGGCAGCAGTGGGGAATATTGCACAATGGGCGCAAGCCTGATGCAGCGACGCCGCGTGAGGGATGGAGGCCTTCGGGTTGTAAACCTCTTTTATCGGGGAGCAAGCGAGAGTGAGTTTACCCGT…
267	Lban-ZM-Y-D15-45	Bifidobacterium bifidum	TCCATCAGGCTTTGCTTGGTGGTGAGAGTGGCGAACGGGTGAGTAATGCGTGACCGACCTGCCCCATACACCGGAATAGCTCCTGGAAACGGGTGGTAATGCCGGATGCTCCAGTTGATCGCATGGTCTTCTGGGAAAGCTTTCGCGGTATGGGATGGGGTCGCGTCCTATCAGCTTGACGGCGGGGTAACGGCCCACCGTGGCTTCGACGGGTAGCCGGCCTGAGAGGGCGACCGGCCACATTGGGACTGAGATACGGCCCAGACTCCTACGGGAGGCAGCAGTGGGGAATATTGCACAATGGGCGCAAGCCTGATGCAGCGACGCCGCGTGAGGGATGGAGGCCTTCGGGTTGTAAACCTCTTTTATCGGGGAGCAAGCGAGAGTGAGTTTACCCGT…
268	Mban-ZM-G-D15-1	Bifidobacterium bifidum	TCCATCAGGCTTTGCTTGGTGGTGAGAGTGGCGAACGGGTGAGTAATGCGTGACCGACCTGCCCCATACACCGGAATAGCTCCTGGAAACGGGTGGTAATGCCGGATGCTCCAGTTGATCGCATGGTCTTCTGGGAAAGCTTTCGCGGTATGGGATGGGGTCGCGTCCTATCAGCTTGACGGCGGGGTAACGGCCCACCGTGGCTTCGACGGGTAGCCGGCCTGAGAGGGCGACCGGCCACATTGGGACTGAGATACGGCCCAGACTCCTACGGGAGGCAGCAGTGGGGAATATTGCACAATGGGCGCAAGCCTGATGCAGCGACGCCGCGTGAGGGATGGAGGCCTTCGGGTTGTAAACCTCTTTTATCGGGGAGCAAGCGAGAGTGAGTTTACCCGT…
269	Mban-ZM-G-D15-21	Bifidobacterium bifidum	TCCATCAGGCTTTGCTTGGTGGTGAGAGTGGCGAACGGGTGAGTAATGCGTGACCGACCTGCCCCATACACCGGAATAGCTCCTGGAAACGGGTGGTAATGCCGGATGCTCCAGTTGATCGCATGGTCTTCTGGGAAAGCTTTCGCGGTATGGGATGGGGTCGCGTCCTATCAGCTTGACGGCGGGGTAACGGCCCACCGTGGCTTCGACGGGTAGCCGGCCTGAGAGGGCGACCGGCCACATTGGGACTGAGATACGGCCCAGACTCCTACGGGAGGCAGCAGTGGGGAATATTGCACAATGGGCGCAAGCCTGATGCAGCGACGCCGCGTGAGGGATGGAGGCCTTCGGGTTGTAAACCTCTTTTATCGGGGAGCAAGCGAGAGTGAGTTTACCCGT…
270	Mban-ZM-G-D15-23	Bifidobacterium bifidum	CCATCAGGCTTTGCTTGGTGGTGAGAGTGGCGAACGGGTGAGTAATGCGTGACCGACCTGCCCCATACACCGGAATAGCTCCTGGAAACGGGTGGTAATGCCGGATGCTCCAGTTGATCGCATGGTCTTCTGGGAAAGCTTTCGCGGTATGGGATGGGGTCGCGTCCTATCAGCTTGACGGCGGGGTAACGGCCCACCGTGGCTTCGACGGGTAGCCGGCCTGAGAGGGCGACCGGCCACATTGGGACTGAGATACGGCCCAGACTCCTACGGGAGGCAGCAGTGGGGAATATTGCACAATGGGCGCAAGCCTGATGCAGCGACGCCGCGTGAGGGATGGAGGCCTTCGGGTTGTAAACCTCTTTTATCGGGGAGCAAGCGAGAGTGAGTTTACCCGTT…
271	-1-SD-Y-D5-9	Bifidobacterium faecale	TGCAGTCGAACGGGATCCATCAAGCTTGCTTGGTGGTGAGAGTGGCGAACGGGTGAGTAATGCGTGACCGACCTGCCCCATGCTCCGGAATAGCTCCTGGAAACGGGTGGTAATGCCGGATGTTCCACATGATCGCATGTGATTGTGGGAAAGATTCTATCGGCGTGGGATGGGGTCGCGTCCTATCAGCTTGTTGGTGGGGTAACGGCTCACCAAGGCTTCGACGGGTAGCCGGCCTGAGAGGGCGACCGGCCACATTGGGACTGAGATACGGCCCAGACTCCTACGGGAGGCAGCAGTGGGGAATATTGCACAATGGGCGCAAGCCTGATGCAGCGACGCCGCGTGAGGGATGGAGGCCTTCGGGTTGTAAACCTCTTTTGTTTGGGAGCAAGCCTT…
272	Pban-ZM-G-D15-18	Bifidobacterium faecale	TCCATCAGGCTTTGCTTGGTGGTGAGAGTGGCGAACGGGTGAGTAATGCG TGACCGACCTGCCCCATACACCGGAATAGCTCCTGGAAACGGGTGGTAAT GCCGGATGCTCCAGTTGATCGCATGGTCTTCTGGGAAAGCTTTCGCGGTA TGGGATGGGGTCGCGTCCTATCAGCTTGACGGCGGGGTAACGGCCCACCG TGGCTTCGACGGGTAGCCGGCCTGAGAGGGCGACCGGCCACATTGGGACT GAGATACGGCCCAGACTCCTACGGGAGGCAGCAGTGGGGAATATTGCACA ATGGGCGCAAGCCTGATGCAGCGACGCCGCGTGAGGGATGGAGGCCTTCG GGTTGTAAACCTCTTTTATCGGGGAGCAAGCGAGAGTGAGTT…
273	Pban-ZM-G-D15-41	Bifidobacterium faecale	TCCATCAGGCTTTGCTTGGTGGTGAGAGTGGCGAACGGGTGAGTAATGCG TGACCGACCTGCCCCATACACCGGAATAGCTCCTGGAAACGGGTGGTAAT GCCGGATGCTCCAGTTGATCGCATGGTCTTCTGGGAAAGCTTTCGCGGTA TGGGATGGGGTCGCGTCCTATCAGCTTGACGGCGGGGTAACGGCCCACCG TGGCTTCGACGGGTAGCCGGCCTGAGAGGGCGACCGGCCACATTGGGACT GAGATACGGCCCAGACTCCTACGGGAGGCAGCAGTGGGGAATATTGCACA ATGGGCGCAAGCCTGATGCAGCGACGCCGCGTGAGGGATGGAGGCCTTCG GGTTGTAAACCTCTTTTATCGGGGAGCAAGCGAGAGTGAGTT…
274	RSD-3-N-CB-D40-36	Bifidobacterium faecale	CTTAGACGGCTCCCCCCAAAAGGTTGGGCCACCGGCTTCGGGTGCTACCCACTTTCATGACTTGACGGGCGGTGTGTACAAGGCCCGGGAACGCATTCACCGCGGCGTTGCTGATCCGCGATTACTAGCGACTCCGCCTTCATGGAGTCGGGTTGCAGACTCCAATCCGAACTGAGACCGGTTTTAAGGGATCCGCTCCCCCTCACGAGGTCGCATCCCGTTGTACCGGCCATTGTAGCATGCGTGAAGCCCTGGACGTAAGGGGCATGATGATCTGACGTCATCCCCACCTTCCTCCGAGTTGACCCCGGCGGTCCCCCGTGAGTTCCCACCACGACGTGCTGGCAACACAGGGCGAGGGTTGCGCTCGTTGCGGGACTTAACCCAACATCTCACGAC…
275	18-S-Y-D24-19	Bifidobacterium longum	CCATCAGGCTTTGCTTGGTGGTGAGAGTGGCGAACGGGTGAGTAATGCGTGACCGACCTGCCCCATACACCGGAATAGCTCCTGGAAACGGGTGGTAATGCCGGATGCTCCAGTTGATCGCATGGTCTTCTGGGAAAGCTTTCGCGGTATGGGATGGGGTCGCGTCCTATCAGCTTGACGGCGGGGTAACGGCCCACCGTGGCTTCGACGGGTAGCCGGCCTGAGAGGGCGACCGGCCACATTGGGACTGAGATACGGCCCAGACTCCTACGGGAGGCAGCAGTGGGGAATATTGCACAATGGGCGCAAGCCTGATGCAGCGACGCCGCGTGAGGGATGGAGGCCTTCGGGTTGTAAACCTCTTTTATCGGGGAGCAAGCGAGAGTGAGTTTACCCGTT…
276	19-H31-S-Y-D4-31	Bifidobacterium longum	CACATGCAGTCGAACGGGATCCATCAGGCTTTGCTTGGTGGTGAGAGTGGCGAACGGGTGAGTAATGCGTGACCGACCTGCCCCATACACCGGAATAGCTCCTGGAAACGGGTGGTAATGCCGGATGCTCCAGTTGATCGCATGGTCTTCTGGGAAAGCTTTCGCGGTATGGGATGGGGTCGCGTCCTATCAGCTTGACGGCGGGGTAACGGCCCACCGTGGCTTCGACGGGTAGCCGGCCTGAGAGGGCGACCGGCCACATTGGGACTGAGATACGGCCCAGACTCCTACGGGAGGCAGCAGTGGGGAATATTGCACAATGGGCGCAAGCCTGATGCAGCGACGCCGCGTGAGGGATGGAGGCCTTCGGGTTGTAAACCTCTTTTATCGGGGAGCAAG…
277	19-RSD-3-N-CB-D40-46	Bifidobacterium longum	CCATCAAGCTTGCTTGGTGGTGAGAGTGGCGAACGGGTGAGTAATGCGTGACCGACCTGCCCCATACACCGGAATAGCTCCTGGAAACGGGTGGTAATGCCGGATGTTCCAGTTGATCGCATGGTCTTCTGGGAAAGCTTTCGCGGTATGGGATGGGGTCGCGTCCTATCAGCTTGACGGCGGGGTAACGGCCCACCGTGGCTTCGACGGGTAGCCGGCCTGAGAGGGCGACCGGCCACATTGGGACTGAGATACGGCCCAGACTCCTACGGGAGGCAGCAGTGGGGAATATTGCACAATGGGCGCAAGCCTGATGCAGCGACGCCGCGTGAGGGATGGAGGCCTTCGGGTTGTAAACCTCTTTTATCGGGGAGCAAGCGAGAGTGAGTTTACCCGTTG…
278	19-S-Y-D24-11	Bifidobacterium longum	TAATGCGTGACCGACCTGCCCCATACACCGGAATAGCTCCTGGAAACGGGTGGTAATGCCGGATGCTCCAGTTGATCGCATGGTCTTCTGGGAAAGCTTTCGCGGTATGGGATGGGGTCGCGTCCTATCAGCTTGACGGCGGGGTAACGGCCCACCGTGGCTTCGACGGGTAGCCGGCCTGAGAGGGCGACCGGCCACATTGGGACTGAGATACGGCCCAGACTCCTACGGGAGGCAGCAGTGGGGAATATTGCACAATGGGCGCAAGCCTGATGCAGCGACGCCGCGTGAGGGATGGAGGCCTTCGGGTTGTAAACCTCTTTTATCGGGGAGCAAGCGAGAGTGAGTTTACCCGTTGAATAAGCACCGGCTAACTACGTGCCAGCAGCCGCGGTAATA…
279	20-2-ZM-Y-D5-54	Bifidobacterium longum	TCCATCAGGCTTTGCTTGGTGGTGAGAGTGGCGAACGGGTGAGTAATGCGTGACCGACCTGCCCCATACACCGGAATAGCTCCTGGAAACGGGTGGTAATGCCGGATGCTCCAGTTGATCGCATGGTCTTCTGGGAAAGCTTTCGCGGTATGGGATGGGGTCGCGTCCTATCAGCTTGACGGCGGGGTAACGGCCCACCGTGGCTTCGACGGGTAGCCGGCCTGAGAGGGCGACCGGCCACATTGGGACTGAGATACGGCCCAGACTCCTACGGGAGGCAGCAGTGGGGAATATTGCACAATGGGCGCAAGCCTGATGCAGCGACGCCGCGTGAGGGATGGAGGCCTTCGGGTTGTAAACCTCTTTTATCGGGGAGCAAGCGAGAGTGAGTTTACCCGT…
280	24-RSD-3-N-CB-D40-23	Bifidobacterium longum	GAGAGTGGCGAACGGGTGAGTAATGCGTGACCGACCTGCCCCATACACCGGAATAGCTCCTGGAAACGGGTGGTAATGCCGGATGCTCCAGTTGATCGCATGGTCTTCTGGGAAAGCTTTCGCGGTATGGGATGGGGTCGCGTCCTATCAGCTTGACGGCGGGGTAACGGCCCACCGTGGCTTCGACGGGTAGCCGGCCTGAGAGGGCGACCGGCCACATTGGGACTGAGATACGGCCCAGACTCCTACGGGAGGCAGCAGTGGGGAATATTGCACAATGGGCGCAAGCCTGATGCAGCGACGCCGCGTGAGGGATGGAGGCCTTCGGGTTGTAAACCTCTTTTATCGGGGAGCAAGCGAGAGTGAGTTTACCCGTTGAATAAGCACCGGCTAACTACG…
281	24-ZM-Y-D10-29	Bifidobacterium longum	TCCATCAGGCTTTGCTTGGTGGTGAGAGTGGCGAACGGGTGAGTAATGCG TGACCGACCTGCCCCATACACCGGAATAGCTCCTGGAAACGGGTGGTAAT GCCGGATGCTCCAGTTGATCGCATGGTCTTCTGGGAAAGCTTTCGCGGTA TGGGATGGGGTCGCGTCCTATCAGCTTGACGGCGGGGTAACGGCCCACCG TGGCTTCGACGGGTAGCCGGCCTGAGAGGGCGACCGGCCACATTGGGACT GAGATACGGCCCAGACTCCTACGGGAGGCAGCAGTGGGGAATATTGCACA ATGGGCGCAAGCCTGATGCAGCGACGCCGCGTGAGGGATGGAGGCCTTCG GGTTGTAAACCTCTTTTATCGGGGAGCAAGCGAGAGTGAGTT…
282	2-ZM-D5-Y-54	Bifidobacterium longum	TCCATCAGGCTTTGCTTGGTGGTGAGAGTGGCGAACGGGTGAGTAATGCGTGACCGACCTGCCCCATACACCGGAATAGCTCCTGGAAACGGGTGGTAATGCCGGATGCTCCAGTTGATCGCATGGTCTTCTGGGAAAGCTTTCGCGGTATGGGATGGGGTCGCGTCCTATCAGCTTGACGGCGGGGTAACGGCCCACCGTGGCTTCGACGGGTAGCCGGCCTGAGAGGGCGACCGGCCACATTGGGACTGAGATACGGCCCAGACTCCTACGGGAGGCAGCAGTGGGGAATATTGCACAATGGGCGCAAGCCTGATGCAGCGACGCCGCGTGAGGGATGGAGGCCTTCGGGTTGTAAACCTCTTTTATCGGGGAGCAAGCGAGAGTGAGTTTACCCGT…
283	50-H26-S-Y-D4-26	Bifidobacterium longum	TCAAGCTTGCTTGGTGGTGAGAGTGGCGAACGGGTGAGTAATGCGTGACCGACCTGCCCCATACACCGGAATAGCTCCTGGAAACGGGTGGTAATGCCGGATGTTCCAGTTGATCGCATGGTCTTCTGGGAAAGCTTTCGCGGTATGGGATGGGGTCGCGTCCTATCAGCTTGACGGCGGGGTAACGGCCCACCGTGGCTTCGACGGGTAGCCGGCCTGAGAGGGCGACCGGCCACATTGGGACTGAGATACGGCCCAGACTCCTACGGGAGGCAGCAGTGGGGAATATTGCACAATGGGCGCAAGCCTGATGCAGCGACGCCGCGTGAGGGATGGAGGCCTTCGGGTTGTAAACCTCTTTTATCGGGGAGCAAGCGAGAGTGAGTTTACCCGTTGAAT…
284	57-F34-N-CB-D4-34	Bifidobacterium longum	GCTTTGCTTGGTGGTGAGAGTGGCGAACGGGTGAGTAATGCGTGACCGAC CTGCCCCATACACCGGAATAGCTCCTGGAAACGGGTGGTAATGCCGGATG CTCCAGTTGATCGCATGGTCTTCTGGGAAAGCTTTCGCGGTATGGGATGG GGTCGCGTCCTATCAGCTTGACGGCGGGGTAACGGCCCACCGTGGCTTCG ACGGGTAGCCGGCCTGAGAGGGCGACCGGCCACATTGGGACTGAGATACG GCCCAGACTCCTACGGGAGGCAGCAGTGGGGAATATTGCACAATGGGCGC AAGCCTGATGCAGCGACGCCGCGTGAGGGATGGAGGCCTTCGGGTTGTAA ACCTCTTTTATCGGGGAGCAAGCGAGAGTGAGTTTACCCGTT…
285	59-S-Y-D24-5	Bifidobacterium longum	TCCATCAGGCTTTGCTTGGTGGTGAGAGTGGCGAACGGGTGAGTAATGCG TGACCGACCTGCCCCATACACCGGAATAGCTCCTGGAAACGGGTGGTAAT GCCGGATGCTCCAGTTGATCGCATGGTCTTCTGGGAAAGCTTTCGCGGTA TGGGATGGGGTCGCGTCCTATCAGCTTGACGGCGGGGTAACGGCCCACCG TGGCTTCGACGGGTAGCCGGCCTGAGAGGGCGACCGGCCACATTGGGACT GAGATACGGCCCAGACTCCTACGGGAGGCAGCAGTGGGGAATATTGCACA ATGGGCGCAAGCCTGATGCAGCGACGCCGCGTGAGGGATGGAGGCCTTCG GGTTGTAAACCTCTTTTATCGGGGAGCAAGCGAGAGTGAGTT…
286	Aban-ZM-Y-D10-24	Bifidobacterium longum	TGCAGTCGAACGGGATCCCAGGAGCTTGCTCCTGGGTGAGAGTGGCGAACGGGTGAGTAATGCGTGACCGACCTGCCCCATACACCGGAATAGCTCCTGGAAACGGGTGGTAATGCCGGATGCTCCAGTTGAATGCATGTTCTTCTGGGAAAGCTTTTGCGGTATGGGATGGGGTCGCGTCCTATCAGCTTGATGGCGGGGTAACGGCCCACCATGGCTTCGACGGGTAGCCGGCCTGAGAGGGCGACCGGCCACATTGGGACTGAGATACGGCCCAGACTCCTACGGGAGGCAGCAGTGGGGAATATTGCACAATGGGCGCAAGCCTGATGCAGCGACGCCGCGTGCGGGATGACGGCCTTCGGGTTGTAAACCGCTTTTGACTGGGAGCAAGCCCTT…
287	Aban-ZM-Y-D10-25	Bifidobacterium longum	TGCAAGTCGAACGGGATCCATCAGGCTTTGCTTGGTGGTGAGAGTGGCGAACGGGTGAGTAATGCGTGACCGACCTGCCCCATACACCGGAATAGCTCCTGGAAACGGGTGGTAATGCCGGATGCTCCAGTTGATCGCATGGTCTTCTGGGAAAGCTTTCGCGGTATGGGATGGGGTCGCGTCCTATCAGCTTGACGGCGGGGTAACGGCCCACCGTGGCTTCGACGGGTAGCCGGCCTGAGAGGGCGACCGGCCACATTGGGACTGAGATACGGCCCAGACTCCTACGGGAGGCAGCAGTGGGGAATATTGCACAATGGGCGCAAGCCTGATGCAGCGACGCCGCGTGAGGGATGGAGGCCTTCGGGTTGTAAACCTCTTTTATCGGGGAGCAAGCGA…
288	Aban-ZM-Y-D10-30	Bifidobacterium longum	TCAGGCTTTGCTTGGTGGTGAGAGTGGCGAACGGGTGAGTAATGCGTGACCGACCTGCCCCATACACCGGAATAGCTCCTGGAAACGGGTGGTAATGCCGGATGCTCCAGTTGATCGCATGGTCTTCTGGGAAAGCTTTCGCGGTATGGGATGGGGTCGCGTCCTATCAGCTTGACGGCGGGGTAACGGCCCACCGTGGCTTCGACGGGTAGCCGGCCTGAGAGGGCGACCGGCCACATTGGGACTGAGATACGGCCCAGACTCCTACGGGAGGCAGCAGTGGGGAATATTGCACAATGGGCGCAAGCCTGATGCAGCGACGCCGCGTGAGGGATGGAGGCCTTCGGGTTGTAAACCTCTTTTATCGGGGAGCAAGCGAGAGTGAGTTTACCCGTTGAA…
289	Aban-ZM-Y-D10-40	Bifidobacterium longum	TCCATCAGGCTTTGCTTGGTGGTGAGAGTGGCGAACGGGTGAGTAATGCGTGACCGACCTGCCCCATACACCGGAATAGCTCCTGGAAACGGGTGGTAATGCCGGATGCTCCAGTTGATCGCATGGTCTTCTGGGAAAGCTTTCGCGGTATGGGATGGGGTCGCGTCCTATCAGCTTGACGGCGGGGTAACGGCCCACCGTGGCTTCGACGGGTAGCCGGCCTGAGAGGGCGACCGGCCACATTGGGACTGAGATACGGCCCAGACTCCTACGGGAGGCAGCAGTGGGGAATATTGCACAATGGGCGCAAGCCTGATGCAGCGACGCCGCGTGAGGGATGGAGGCCTTCGGGTTGTAAACCTCTTTTATCGGGGAGCAAGCGAGAGTGAGTTTACCCGT…
290	Aban-ZM-Y-D10-46	Bifidobacterium longum	TGCAAGTCGAACGGGATCCCAGGAGCTTGCTCCTGGGTGAGAGTGGCGAACGGGTGAGTAATGCGTGACCGACCTGCCCCATACACCGGAATAGCTCCTGGAAACGGGTGGTAATGCCGGATGCTCCAGTTGACCGCATGGTCCTCTGGGAAAGCTTTTGCGGTATGGGATGGGGTCGCGTCCTATCAGCTTGATGGCGGGGTAACGGCCCACCATGGCTTCGACGGGTAGCCGGCCTGAGAGGGCGACCGGCCACATTGGGACTGAGATACGGCCCAGACTCCTACGGGAGGCAGCAGTGGGGAATATTGCACAATGGGCGCAAGCCTGATGCAGCGACGCCGCGTGCGGGATGACGGCCTTCGGGTTGTAAACCGCTTTTGACTGGGAGCAAGCCCT…
291	iban-ZM-G-D10-27	Bifidobacterium longum	TGGTGAGAGTGGCGAACGGGTGAGTAATGCGTGACCGACCTGCCCCATGCTCCGGAATAGCTCCTGGAAACGGGTGGTAATGCCGGATGTTCCACATGATCGCATGTGATTGTGGGAAAGATTCTATCGGCGTGGGATGGGGTCGCGTCCTATCAGCTTGTTGGTGAGGTAACGGCTCACCAAGGCTTCGACGGGTAGCCGGCCTGAGAGGGCGACCGGCCACATTGGGACTGAGATACGGCCCACACTCCTACGGGAGGCAGCAGTGGGGAATATTGCACAATGGGCGCAAGCCTGATGCAGCGACGCCGCGTGAGGGATGGAGGCCTTCGGGTTGTAAACCTCTTTTGTTTGGGAGCAAGCCTTCGGGTGAGTGTACCTTTCGAATAAGCGCCGGCT…
292	iban-ZM-G-D10-4	Bifidobacterium longum	TCCATCAAGCTTGCTTGGTGGTGAGAGTGGCGAACGGGTGAGTAATGCGTGACCGACCTGCCCCATACACCGGAATAGCTCCTGGAAACGGGTGGTAATGCCGGATGCTCCGACTCCTCGCATGGGGTGTCGGGAAAGATTTCATCGGTATGGGATGGGGTCGCGTCCTATCAGGTAGTCGGCGGGGTAACGGCCCACCGAGCCTACGACGGGTAGCCGGCCTGAGAGGGCGACCGGCCACATTGGGACTGAGATACGGCCCAGACTCCTACGGGAGGCAGCAGTGGGGAATATTGCACAATGGGCGCAAGCCTGATGCAGCGACGCCGCGTGCGGGATGACGGCCTTCGGGTTGTAAACCGCTTTTGATCGGGAGCAAGCCTTCGGGTGAGTGTACCT…
293	iban-ZM-G-D10-6	Bifidobacterium longum	TCCCAGGAGCTTGCTCCTGGGTGAGAGTGGCGAACGGGTGAGTAATGCGTGACCGACCTGCCCCATACACCGGAATAGCTCCTGGAAACGGGTGGTAATGCCGGATGCTCCAGTTGACCGCATGGCCCTCTGGGAAAGATTTTGCGGTATGGGATGGGGTCGCGTCCTATCAGCTTGATGGCGGGGTAACGGCCCACCATGGCTTCGACGGGTAGCCGGCCTGAGAGGGCGACCGGCCACATTGGGACTGAGATACGGCCCAGACTCCTACGGGAGGCAGCAGTGGGGAATATTGCACAATGGGCGCAAGCCTGATGCAGCGACGCCGCGTGCGGGATGACGGCCTTCGGGTTGTAAACCGCTTTTGACTGGGAGCAAGCCCTTCGGGGTGAGTGTACC…
294	iban-ZM-G-D10-7	Bifidobacterium longum	TCCATCAAGCTTGCTTGGTGGTGAGAGTGGCGAACGGGTGAGTAATGCGTGACCGACCTGCCCCATGCTCCGGAATAGCTCCTGGAAACGGGTGGTAATGCCGGATGTTCCACATGATCGCATGTGATTGTGGGAAAGATTCTATCGGCGTGGGATGGGGTCGCGTCCTATCAGCTTGTTGGTGAGGTAACGGCTCACCAAGGCTTCGACGGGTAGCCGGCCTGAGAGGGCGACCGGCCACATTGGGACTGAGATACGGCCCAGACTCCTACGGGAGGCAGCAGTGGGGAATATTGCACAATGGGCGCAAGCCTGATGCAGCGACGCCGCGTGAGGGATGGAGGCCTTCGGGTTGTAAACCTCTTTTGTTTGGGAGCAAGCCTTCGGGTGAGTGTACCT…
295	Mban-ZM-G-D15-2	Bifidobacterium longum	CCATCAAGCTTGCTTGGTGGTGAGAGTGGCGAACGGGTGAGTAATGCGTGACCGACCTGCCCCATGCTCCGGAATAGCTCCTGGAAACGGGTGGTAATGCCGGATGTTCCACATGATCGCATGTGATTGTGGGAAAGATTCTATCGGCGTGGGATGGGGTCGCGTCCTATCAGCTTGTTGGTGAGGTAACGGCTCACCAAGGCTTCGACGGGTAGCCGGCCTGAGAGGGCGACCGGCCACATTGGGACTGAGATACGGCCCAGACTCCTACGGGAGGCAGCAGTGGGGAATATTGCACAATGGGCGCAAGCCTGATGCAGCGACGCCGCGTGAGGGATGGAGGCCTTCGGGTTGTAAACCTCTTTTGTTTGGGAGCAAGCCTTCGGGTGAGTGTACCTT…
296	R3ban-ZM-X-D23-22	Bifidobacterium longum	TCCATCAGGCTTTGCTTGGTGGTGAGAGTGGCGAACGGGTGAGTAATGCGTGACCGACCTGCCCCATACACCGGAATAGCTCCTGGAAACGGGTGGTAATGCCGGATGCTCCAGTTGATCGCATGGTCTTCTGGGAAAGCTTTCGCGGTATGGGATGGGGTCGCGTCCTATCAGCTTGACGGCGGGGTAACGGCCCACCGTGGCTTCGACGGGTAGCCGGCCTGAGAGGGCGACCGGCCACATTGGGACTGAGATACGGCCCAGACTCCTACGGGAGGCAGCAGTGGGGAATATTGCACAATGGGCGCAAGCCTGATGCAGCGACGCCGCGTGAGGGATGGAGGCCTTCGGGTTGTAAACCTCTTTTATCGGGGAGCAAGCGAGAGTGAGTTTACCCGT…
297	Rban-ZM-Y-D15-17	Bifidobacterium longum	TCCATCAAGCTTGCTTGGTGGTGAGAGTGGCGAACGGGTGAGTAATGCGTGACCGACCTGCCCCATGCTCCGGAATAGCTCCTGGAAACGGGTGGTAATGCCGGATGTTCCACATGATCGCATGTGATTGTGGGAAAGATTCTATCGGCGTGGGATGGGGTCGCGTCCTATCAGCTTGTTGGTGAGGTAACGGCTCACCAAGGCTTCGACGGGTAGCCGGCCTGAGAGGGCGACCGGCCACATTGGGACTGAGATACGGCCCAGACTCCTACGGGAGGCAGCAGTGGGGAATATTGCACAATGGGCGCAAGCCTGATGCAGCGACGCCGCGTGAGGGATGGAGGCCTTCGGGTTGTAAACCTCTTTTGTTTGGGAGCAAGCCTTCGGGTGAGTGTACCT…
298	Rban-ZM-Y-D15-22	Bifidobacterium longum	TCCATCAGGCTTTGCTTGGTGGTGAGAGTGGCGAACGGGTGAGTAATGCGTGACCGACCTGCCCCATACACCGGAATAGCTCCTGGAAACGGGTGGTAATGCCGGATGCTCCAGTTGATCGCATGGTCTTCTGGGAAAGCTTTCGCGGTATGGGATGGGGTCGCGTCCTATCAGCTTGACGGCGGGGTAACGGCCCACCGTGGCTTCGACGGGTAGCCGGCCTGAGAGGGCGACCGGCCACATTGGGACTGAGATACGGCCCAGACTCCTACGGGAGGCAGCAGTGGGGAATATTGCACAATGGGCGCAAGCCTGATGCAGCGACGCCGCGTGAGGGATGGAGGCCTTCGGGTTGTAAACCTCTTTTATCGGGGAGCAAGCGAGAGTGAGTTTACCCGT…
299	Rban-ZM-Y-D15-43	Bifidobacterium longum	TCCATCAGGCTTTGCTTGGTGGTGAGAGTGGCGAACGGGTGAGTAATGCGTGACCGACCTGCCCCATACACCGGAATAGCTCCTGGAAACGGGTGGTAATGCCGGATGCTCCAGTTGATCGCATGGTCTTCTGGGAAAGCTTTCGCGGTATGGGATGGGGTCGCGTCCTATCAGCTTGACGGCGGGGTAACGGCCCACCGTGGCTTCGACGGGTAGCCGGCCTGAGAGGGCGACCGGCCACATTGGGACTGAGATACGGCCCAGACTCCTACGGGAGGCAGCAGTGGGGAATATTGCACAATGGGCGCAAGCCTGATGCAGCGACGCCGCGTGAGGGATGGAGGCCTTCGGGTTGTAAACCTCTTTTATCGGGGAGCAAGCGAGAGTGAGTTTACCCGT…
300	Rban-ZM-Y-D15-48	Bifidobacterium longum	TCCATCGGGCTTTGCTTGGTGGTGAGAGTGGCGAACGGGTGAGTAATGCGTGACCGACCTGCCCCATGCTCCGGAATAGCTCCTGGAAACGGGTGGTAATGCCGGATGTTCCACATGATCGCATGTGATTGTGGGAAAGATTTCATCGGCGTGGGATGGGGTCGCGTCCTATCAGCTTGTTGGTGAGGTAACGGCTCACCAAGGCTTCGACGGGTAGCCGGCCTGAGAGGGCGACCGGCCACATTGGGACTGAGATACGGCCCAGACTCCTACGGGAGGCAGCAGTGGGGAATATTGCACAATGGGCGCAAGCCTGATGCAGCGACGCCGCGTGAGGGATGGAGGCCTTCGGGTTGTAAACCTCTTTTGTTTGGGAGCAAGCCTTCGGGTGAGTGTACC…
301	RSD-2-N-CBN-D40-30	Bifidobacterium longum subsp	TAGACGGCTCATCCCACAAGGGGTTAGGCCACCGGCTTCGGGTGCTGCCCACTTTCATGACTTGACGGGCGGTGTGTACAAGGCCCGGGAACGCATTCACCGCGACGTTGCTGATTCGCGATTACTAGCGACTCCGCCTTCACGCAGTCGAGTTGCAGACTGCGATCCGAACTGAGACCGGTTTTCAGGGATCCGCTCCGCGTCGCCGCGTCGCATCCCGTTGTACCGGCCATTGTAGCATGCGTGAAGCCCTGGACGTAAGGGGCATGATGATCTGACGTCATCCCCACCTTCCTCCGAGTTAACCCCGGCGGTCCCCCGTGAGTTCCCGGCATAATCCGCTGGCAACACGGGGCGAGGGTTGCGCTCGTTGCGGGACTTAACCCAACATCTCACGAC…
302	RSD-3-N-CB-D40-23	Bifidobacterium longum subsp	CTTAGACGGCTCATCCCACAAGGGGTTAGGCCACCGGCTTCGGGTGCTGCCCACTTTCATGACTTGACGGGCGGTGTGTACAAGGCCCGGGAACGCATTCACCGCGACGTTGCTGATTCGCGATTACTAGCGACTCCGCCTTCACGCAGTCGAGTTGCAGACTGCGATCCGAACTGAGACCGGTTTTCAGGGATCCGCTCCGCGTCGCCGCGTCGCATCCCGTTGTACCGGCCATTGTAGCATGCGTGAAGCCCTGGACGTAAGGGGCATGATGATCTGACGTCATCCCCACCTTCCTCCGAGTTAACCCCGGCGGTCCCCCGTGAGTTCCCGGCATAATCCGCTGGCAACACGGGGCGAGGGTTGCGCTCGTTGCGGGACTTAACCCAACATCTCACG…
303	RSD-3-N-CB-D40-35	Bifidobacterium longum subsp	AGCCTACTTAGACGGCTCATCCCACAAGGGGTTAGGCCACCGGCTTCGGGTGCTGCCCACTTTCATGACTTGACGGGCGGTGTGTACAAGGCCCGGGAACGCATTCACCGCGACGTTGCTGATTCGCGATTACTAGCGACTCCGCCTTCACGCAGTCGAGTTGCAGACTGCGATCCGAACTGAGACCGGTTTTCAGGGATCCGCTCCGCGTCGCCGCGTCGCATCCCGTTGTACCGGCCATTGTAGCATGCGTGAAGCCCTGGACGTAAGGGGCATGATGATCTGACGTCATCCCCACCTTCCTCCGAGTTAACCCCGGCGGTCCCCCGTGAGTTCCCGGCATAATCCGCTGGCAACACGGGGCGAGGGTTGCGCTCGTTGCGGGACTTAACCCAACAT…
304	RSD-3-N-CB-D40-45	Bifidobacterium longum subsp	TAGACGGCTCATCCCACAAGGGGTTAGGCCACCGGCTTCGGGTGCTGCCCACTTTCATGACTTGACGGGCGGTGTGTACAAGGCCCGGGAACGCATTCACCGCGACGTTGCTGATTCGCGATTACTAGCGACTCCGCCTTCACGCAGTCGAGTTGCAGACTGCGATCCGAACTGAGACCGGTTTTCAGGGATCCGCTCCGCGTCGCCGCGTCGCATCCCGTTGTACCGGCCATTGTAGCATGCGTGAAGCCCTGGACGTAAGGGGCATGATGATCTGACGTCATCCCCACCTTCCTCCGAGTTAACCCCGGCGGTCCCCCGTGAGTTCCCGGCATAATCCGCTGGCAACACGGGGCGAGGGTTGCGCTCGTTGCGGGACTTAACCCAACATCTCACGAC…
305	RSD-3-N-CB-D40-46	Bifidobacterium longum subsp	TAGACGGCTCATCCCACAAGGGGTTAGGCCACCGGCTTCGGGTGCTGCCCACTTTCATGACTTGACGGGCGGTGTGTACAAGGCCCGGGAACGCATTCACCGCGACGTTGCTGATTCGCGATTACTAGCGACTCCGCCTTCACGCAGTCGAGTTGCAGACTGCGATCCGAACTGAGACCGGTTTTCAGGGATCCGCTCCGCGTCGCCGCGTCGCATCCCGTTGTACCGGCCATTGTAGCATGCGTGAAGCCCTGGACGTAAGGGGCATGATGATCTGACGTCATCCCCACCTTCCTCCGAGTTAACCCCGGCGGTCCCCCGTGAGTTCCCGGCATAATCCGCTGGCAACACGGGGCGAGGGTTGCGCTCGTTGCGGGACTTAACCCAACATCTCACGAC…
306	S-Y-D24-10	Bifidobacterium longum subsp	TAGACGGCTCATCCCACAAGGGGTTAGGCCACCGGCTTCGGGTGCTGCCCACTTTCATGACTTGACGGGCGGTGTGTACAAGGCCCGGGAACGCATTCACCGCGACGTTGCTGATTCGCGATTACTAGCGACTCCGCCTTCACGCAGTCGAGTTGCAGACTGCGATCCGAACTGAGACCGGTTTTCAGGGATCCGCTCCGCGTCGCCGCGTCGCATCCCGTTGTACCGGCCATTGTAGCATGCGTGAAGCCCTGGACGTAAGGGGCATGATGATCTGACGTCATCCCCACCTTCCTCCGAGTTAACCCCGGCGGTCCCCCGTGAGTTCCCGGCATAATCCGCTGGCAACACGGGGCGAGGGTTGCGCTCGTTGCGGGACTTAACCCAACATCTCACGAC…
307	S-Y-D24-11	Bifidobacterium longum subsp	CTTAGACGGCTCATCCCACAAGGGGTTAGGCCACCGGCTTCGGGTGCTGCCCACTTTCATGACTTGACGGGCGGTGTGTACAAGGCCCGGGAACGCATTCACCGCGACGTTGCTGATTCGCGATTACTAGCGACTCCGCCTTCACGCAGTCGAGTTGCAGACTGCGATCCGAACTGAGACCGGTTTTCAGGGATCCGCTCCGCGTCGCCGCGTCGCATCCCGTTGTACCGGCCATTGTAGCATGCGTGAAGCCCTGGACGTAAGGGGCATGATGATCTGACGTCATCCCCACCTTCCTCCGAGTTAACCCCGGCGGTCCCCCGTGAGTTCCCGGCATAATCCGCTGGCAACACGGGGCGAGGGTTGCGCTCGTTGCGGGACTTAACCCAACATCTCACG…
308	S-Y-D24-13	Bifidobacterium longum subsp	CTTAGACGGCTCATCCCACAAGGGGTTAGGCCACCGGCTTCGGGTGCTGCCCACTTTCATGACTTGACGGGCGGTGTGTACAAGGCCCGGGAACGCATTCACCGCGACGTTGCTGATTCGCGATTACTAGCGACTCCGCCTTCACGCAGTCGAGTTGCAGACTGCGATCCGAACTGAGACCGGTTTTCAGGGATCCGCTCCGCGTCGCCGCGTCGCATCCCGTTGTACCGGCCATTGTAGCATGCGTGAAGCCCTGGACGTAAGGGGCATGATGATCTGACGTCATCCCCACCTTCCTCCGAGTTAACCCCGGCGGTCCCCCGTGAGTTCCCGGCATAATCCGCTGGCAACACGGGGCGAGGGTTGCGCTCGTTGCGGGACTTAACCCAACATCTCACG…
309	S-Y-D24-19	Bifidobacterium longum subsp	CTTAGACGGCTCATCCCACAAGGGGTTAGGCCACCGGCTTCGGGTGCTGCCCACTTTCATGACTTGACGGGCGGTGTGTACAAGGCCCGGGAACGCATTCACCGCGACGTTGCTGATTCGCGATTACTAGCGACTCCGCCTTCACGCAGTCGAGTTGCAGACTGCGATCCGAACTGAGACCGGTTTTCAGGGATCCGCTCCGCGTCGCCGCGTCGCATCCCGTTGTACCGGCCATTGTAGCATGCGTGAAGCCCTGGACGTAAGGGGCATGATGATCTGACGTCATCCCCACCTTCCTCCGAGTTAACCCCGGCGGTCCCCCGTGAGTTCCCGGCATAATCCGCTGGCAACACGGGGCGAGGGTTGCGCTCGTTGCGGGACTTAACCCAACATCTCACG…
310	S-Y-D24-5	Bifidobacterium longum subsp	TAGACGGCTCATCCCACAAGGGGTTAGGCCACCGGCTTCGGGTGCTGCCCACTTTCATGACTTGACGGGCGGTGTGTACAAGGCCCGGGAACGCATTCACCGCGACGTTGCTGATTCGCGATTACTAGCGACTCCGCCTTCACGCAGTCGAGTTGCAGACTGCGATCCGAACTGAGACCGGTTTTCAGGGATCCGCTCCGCGTCGCCGCGTCGCATCCCGTTGTACCGGCCATTGTAGCATGCGTGAAGCCCTGGACGTAAGGGGCATGATGATCTGACGTCATCCCCACCTTCCTCCGAGTTAACCCCGGCGGTCCCCCGTGAGTTCCCGGCATAATCCGCTGGCAACACGGGGCGAGGGTTGCGCTCGTTGCGGGACTTAACCCAACATCTCACGAC…
311	10-Eban-ZM-X-D10-10	Bifidobacterium longum subsp. longum	TCCCAGGAGCTTGCTCCTGGGTGAGAGTGGCGAACGGGTGAGTAATGCGT GACCGACCTGCCCCATACACCGGAATAGCTCCTGGAAACGGGTGGTAATG CCGGATGCTCCAGTTGGATGCATGTCCTTCTGGGAAAGATTCATCGGTAT GGGATGGGGTCGCGTCCTATCAGCTTGATGGCGGGGTAACGGCCCACCAT GGCTTCGACGGGTAGCCGGCCTGAGAGGGCGACCGGCCACATTGGGACTG AGATACGGCCCAGACTCCTACGGGAGGCAGCAGTGGGGAATATTGCACAA TGGGCGCAAGCCTGATGCAGCGACGCCGCGTGCGGGATGACGGCCTTCGG GTTGTAAACCGCTTTTGACTGGGAGCAAGCCCTTCGGGGTGA…
312	1-Eban-ZM-X-D10-1	Bifidobacterium longum subsp. longum	ATGC-AGTCGAACGAAACACCTTATTTGATTTTCTTCGGAACTGAAGATTTGGTGATTGAGTGGCGGACGGGTGAGTAACGCGTGGGTAACCTACCCTGTACAGGGGGATAACAGTCAGAAATGACTGCTAATACCGCATAAGACCACAGCACCGCATGGTGCAGGGGTAAAAACTACGGTGGTACAGGATGGACCCGCGTCTGATTAGCTGGTTGGTGAGGTAACGGCTCACCAAGGCGACGATCAGTAGCCGGCTTGAGAGAGTGAACGGCCACATTGGGACTGAGACACGGCCCAAACTCCTACGGGAGGCAGCAGTGGGGAATATTGCACAATGGGGGAAACCCTGATGCAGCGACGCCGCGTGAGTGAAGAAGTATCTCGGTATGTAAAGCTCT…
313	26-Dban-ZM-X-D10-26	Bifidobacterium longum subsp. longum	TCCCAGGAGCTTGCTCCTGGGTGAGAGTGGCGAACGGGTGAGTAATGCGT GACCGACCTGCCCCATACACCGGAATAGCTCCTGGAAACGGGTGGTAATG CCGGATGCTCCAGTTGGATGCATGTCCTTCTGGGAAAGATTCATCGGTAT GGGATGGGGTCGCGTCCTATCAGCTTGATGGCGGGGTAACGGCCCACCAT GGCTTCGACGGGTAGCCGGCCTGAGAGGGCGACCGGCCACATTGGGACTG AGATACGGCCCAGACTCCTACGGGAGGCAGCAGTGGGGAATATTGCACAA TGGGCGCAAGCCTGATGCAGCGACGCCGCGTGCGGGATGACGGCCTTCGG GTTGTAAACCGCTTTTGACTGGGAGCAAGCCCTTCGGGGTGA…
314	27-Dban-ZM-X-D10-27	Bifidobacterium longum subsp. longum	ATAACAGCCAGAAATGGCTGCTAATACCGCATAAGCGCACGGGGCCGCATGGTCCTGTGTGAAAAACTCCGGTGGTATAAGATGGACCCGCGTTGGATTAGCTAGTTGGCAGGGCAGCGGCCTACCAAGGCGACGATCCATAGCCGGCCTGAGAGGGTGAACGGCCACATTGGGACTGAGACACGGCCCAGACTCCTACGGGAGGCAGCAGTGGGGAATATTGCACAATGGGGGAAACCCTGATGCAGCGACGCCGCGTGAAGGAAGAAGTATCTCGGTATGTAAACTTCTATCAGCAGGGAAGATAATGACGGTACCTGACTAAGAAGCCCCGGCTAACTACGTGCCAGCAGCCGCGGTAATACGTAGGGGGCGAGCGTTATCCGGATTTACTGGGTG…
315	2-BAN5-SD-x-d8-10	Bifidobacterium longum subsp. longum	TGCAGTCGAACGGGATCCATCAGGCTTTGCTTGGTGGTGAGAGTGGCGAACGGGTGAGTAATGCGTGACCGACCTGCCCCATACACCGGAATAGCTCCTGGAAACGGGTGGTAATGCCGGATGCTCCAGTTGATCGCATGGTCTTCTGGGAAAGCTTTCGCGGTATGGGATGGGGTCGCGTCCTATCAGCTTGACGGCGGGGTAACGGCCCACCGTGGCTTCGACGGGTAGCCGGCCTGAGAGGGCGACCGGCCACATTGGGACTGAGATACGGCCCAGACTCCTACGGGAGGCAGCAGTGGGGAATATTGCACAATGGGCGCAAGCCTGATGCAGCGACGCCGCGTGAGGGATGGAGGCCTTCGGGTTGTAAACCTCTTTTATCGGGGAGCAAGCGAG…
316	7-Eban-ZM-X-D10-7	Bifidobacterium longum subsp. longum	TCCCAGGAGCTTGCTCCTGGGTGAGAGTGGCGAACGGGTGAGTAATGCGTGACCGACCTGCCCCATACACCGGAATAGCTCCTGGAAACGGGTGGTAATGCCGGATGCTCCAGTTGGATGCATGTCCTTCTGGGAAAGATTCATCGGTATGGGATGGGGTCGCGTCCTATCAGCTTGATGGCGGGGTAACGGCCCACCATGGCTTCGACGGGTAGCCGGCCTGAGAGGGCGACCGGCCACATTGGGACTGAGATACGGCCCAGACTCCTACGGGAGGCAGCAGTGGGGAATATTGCACAATGGGCGCAAGCCTGATGCAGCGACGCCGCGTGCGGGATGACGGCCTTCGGGTTGTAAACCGCTTTTGACTGGGAGCAAGCCCTTCGGGGTGAGTGTACC…
317	Aban-ZM-Y-D10-21	Bifidobacterium longum subsp. longum	CATGCAGTCGAACGGGATCCCAGGAGCTTGCTCCTGGGTGAGAGTGGCGAACGGGTGAGTAATGCGTGACCGACCTGCCCCATACACCGGAATAGCTCCTGGAAACGGGTGGTAATGCCGGATGCTCCAGTTGGATGCATGTCCTTCTGGGAAAGATTCATCGGTATGGGATGGGGTCGCGTCCTATCAGCTTGATGGCGGGGTAACGGCCCACCATGGCTTCGACGGGTAGCCGGCCTGAGAGGGCGACCGGCCACATTGGGACTGAGATACGGCCCAGACTCCTACGGGAGGCAGCAGTGGGGAATATTGCACAATGGGCGCAAGCCTGATGCAGCGACGCCGCGTGCGGGATGACGGCCTTCGGGTTGTAAACCGCTTTTGACTGGGAGCAAGCCC…
318	Aban-ZM-Y-D10-33	Bifidobacterium longum subsp. longum	GAGCTTGCTCCTGGGTGAGAGTGGCGAACGGGTGAGTAATGCGTGACCGACCTGCCCCATACACCGGAATAGCTCCTGGAAACGGGTGGTAATGCCGGATGCTCCAGTTGGATGCATGTCCTTCTGGGAAAGATTCATCGGTATGGGATGGGGTCGCGTCCTATCAGCTTGATGGCGGGGTAACGGCCCACCATGGCTTCGACGGGTAGCCGGCCTGAGAGGGCGACCGGCCACATTGGGACTGAGATACGGCCCAGACTCCTACGGGAGGCAGCAGTGGGGAATATTGCACAATGGGCGCAAGCCTGATGCAGCGACGCCGCGTGCGGGATGACGGCCTTCGGGTTGTAAACCGCTTTTGACTGGGAGCAAGCCCTTCGGGGTGAGTGTACCTTTCGA…
319	Aban-ZM-Y-D10-39	Bifidobacterium longum subsp. longum	ATGCAGTCGAACGGGATCCCAGGAGCTTGCTCCTGGGTGAGAGTGGCGAACGGGTGAGTAATGCGTGACCGACCTGCCCCATACACCGGAATAGCTCCTGGAAACGGGTGGTAATGCCGGATGCTCCAGTTGGATGCATGTCCTTCTGGGAAAGATTCATCGGTATGGGATGGGGTCGCGTCCTATCAGCTTGATGGCGGGGTAACGGCCCACCATGGCTTCGACGGGTAGCCGGCCTGAGAGGGCGACCGGCCACATTGGGACTGAGATACGGCCCAGACTCCTACGGGAGGCAGCAGTGGGGAATATTGCACAATGGGCGCAAGCCTGATGCAGCGACGCCGCGTGCGGGATGACGGCCTTCGGGTTGTAAACCGCTTTTGACTGGGAGCAAGCCCT…
320	BAN7-SD-CE-d20-6	Bifidobacterium longum subsp. longum	TCCATCAGGCTTTGCTTGGTGGTGAGAGTGGCGAACGGGTGAGTAATGCGTGACCGACCTGCCCCATACACCGGAATAGCTCCTGGAAACGGGTGGTAATGCCGGATGCTCCAGTTGATCGCATGGTCTTCTGGGAAAGCTTTCGCGGTATGGGATGGGGTCGCGTCCTATCAGCTTGACGGCGGGGTAACGGCCCACCGTGGCTTCGACGGGTAGCCGGCCTGAGAGGGCGACCGGCCACATTGGGACTGAGATACGGCCCAGACTCCTACGGGAGGCAGCAGTGGGGAATATTGCACAATGGGCGCAAGCCTGATGCAGCGACGCCGCGTGAGGGATGGAGGCCTTCGGGTTGTAAACCTCTTTTATCGGGGAGCAAGCGAGAGTGAGTTTACCCGT…
321	BAN7-SD-CE-d20-7	Bifidobacterium longum subsp. longum	TCCATCAGGCTTTGCTTGGTGGTGAGAGTGGCGAACGGGTGAGTAATGCGTGACCGACCTGCCCCATACACCGGAATAGCTCCTGGAAACGGGTGGTAATGCCGGATGCTCCAGTTGATCGCATGGTCTTCTGGGAAAGCTTTCGCGGTATGGGATGGGGTCGCGTCCTATCAGCTTGACGGCGGGGTAACGGCCCACCGTGGCTTCGACGGGTAGCCGGCCTGAGAGGGCGACCGGCCACATTGGGACTGAGATACGGCCCAGACTCCTACGGGAGGCAGCAGTGGGGAATATTGCACAATGGGCGCAAGCCTGATGCAGCGACGCCGCGTGAGGGATGGAGGCCTTCGGGTTGTAAACCTCTTTTATCGGGGAGCAAGCGAGAGTGAGTTTACCCGT…
322	iban-ZM-G-D10-1	Bifidobacterium longum subsp. longum	AGGAGCTTGCTCCTGGGTGAGAGTGGCGAACGGGTGAGTAATGCGTGACC GACCTGCCCCATACACCGGAATAGCTCCTGGAAACGGGTGGTAATGCCGG ATGCTCCAGTTGGATGCATGTCCTTCTGGGAAAGATTCATCGGTATGGGA TGGGGTCGCGTCCTATCAGCTTGATGGCGGGGTAACGGCCCACCATGGCT TCGACGGGTAGCCGGCCTGAGAGGGCGACCGGCCACATTGGGACTGAGAT ACGGCCCAGACTCCTACGGGAGGCAGCAGTGGGGAATATTGCACAATGGG CGCAAGCCTGATGCAGCGACGCCGCGTGCGGGATGACGGCCTTCGGGTTG TAAACCGCTTTTGACTGGGAGCAAGCCCTTCGGGGTGAGTGT…
323	ZM-Y-D10-6	Bifidobacterium longum subsp. longum	GGTTGGGCCACCGGCTTCGGGTGCTACCCACTTTCATGACTTGACGGGCGGTGTGTACAAGGCCCGGGAACGCATTCACCGCGGCGTTGCTGATCCGCGATTACTAGCGACTCCGCCTTCATGGAGTCGGGTTGCAGACTCCAATCCGAACTGAGACCGGTTTTAAGGGATCCGCTCCCCCTCACGAGGTCGCATCCCGTTGTACCGGCCATTGTAGCATGCGTGAAGCCCTGGACGTAAGGGGCATGATGATCTGACGTCATCCCCACCTTCCTCCGAGTTGACCCCGGCGGTCCCCCGTGAGTTCCCACCACGACGTGCTGGCAACACAGGGCGAGGGTTGCGCTCGTTGCGGGACTTAACCCAACATCTCACGACACGAGCTGACGACGACCATGC…
324	0609RXD-ZM-Y-D10-23	Bifidobacterium pseudocatenulatum	GGTTAGGCCACCGGCTTCGGGTGCTGCCCACTTTCATGACTTGACGGGCG GTGTGTACAAGGCCCGGGAACGCATTCACCGCGACGTTGCTGATTCGCGA TTACTAGCGACTCCGCCTTCACGCAGTCGAGTTGCAGACTGCGATCCGAA CTGAGACCGGTTTTCAGGGATCCGCTCCGCGTCGCCGCGTCGCATCCCGT TGTACCGGCCATTGTAGCATGCGTGAAGCCCTGGACGTAAGGGGCATGAT GATCTGACGTCATCCCCACCTTCCTCCGAGTTAACCCCGGCGGTCCCCCG TGAGTTCCCGGCATAATCCGCTGGCAACACGGGGCGAGGGTTGCGCTCGT TGCGGGACTTAACCCAACATCTCACGACACGAGCTGACGACG…
325	0609RXD-ZM-Y-D10-21	Bifidobacterium stercoris	GGTTGGGCCCCGGCTTCGGGTGCTACCCACTTTCATGACTTGACGGGCGGTGTGTACAAGGCCCGGGAACGCATTCACCGCGGCGTTGCTGATCCGCGATTACTAGCGACTCCGCCTTCATGGAGTCGGGTTGCAGACTCCAATCCGAACTGAGACCGGTTTTAAGGGATCCGCTCCCCCTCACGAGGTCGCATCCCGTTGTACCGGCCATTGTAGCATGCGTGAAGCCCTGGACGTAAGGGGCATGATGATCTGACGTCATCCCCACCTTCCTCCGAGTTGACCCCGGCGGTCCCCCGTGAGTTCCCACCACGACGTGCTGGCAACACAGGGCGAGGGTTGCGCTCGTTGCGGGACTTAACCCAACATCTCACGACACGAGCTGACGACGACCATGCA…
326	1B4	Bifidobacterium stercoris	TTACACATGCAAGTCGAACGGGATCCCAGGAGCTTGCTCCTGGGTGAGAGTGGCGAACGGGTGAGTAATGCGTGACCGACCTGCCCCATACACCGGAATAGCTCCTGGAAACGGGTGGTAATGCCGGATGCTCCAGTTGGATGCATGTCCTTCTGGGAAAGATTCATCGGTATGGGATGGGGTCGCGTCCTATCAGCTTGATGGCGGGGTAACGGCCCACCATGGCTTCGACGGGTAGCCGGCCTGAGAGGGCGACCGGCCACATTGGGACTGAGATACGGCCCAGACTCCTACGGGAGGCAGCAGTGGGGAATATTGCACAATGGGCGCAAGCCTGATGCAGCGACGCCGCGTGCGGGATGACGGCCTTCGGGTTGTAAACCGCTTTTGACTGGGAGC…
327	Aban-ZM-Y-D10-47	Bifidobacterium stercoris	AGTCGAACGGGATCCCAGGAGCTTGCTCCTGGGTGAGAGTGGCGAACGGGTGAGTAATGCGTGACCGACCTGCCCCATACACCGGAATAGCTCCTGGAAACGGGTGGTAATGCCGGATGCTCCAGTTGGATGCATGTCCTTCTGGGAAAGATTCATCGGTATGGGATGGGGTCGCGTCCTATCAGCTTGATGGCGGGGTAACGGCCCACCATGGCTTCGACGGGTAGCCGGCCTGAGAGGGCGACCGGCCACATTGGGACTGAGATACGGCCCAGACTCCTACGGGAGGCAGCAGTGGGGAATATTGCACAATGGGCGCAAGCCTGATGCAGCGACGCCGCGTGCGGGATGACGGCCTTCGGGTTGTAAACCGCTTTTGACTGGGAGCAAGCCCTTCGG…
328	iban-ZM-G-D10-3	Bifidobacterium stercoris	TCCATCAGGCTTTGCTTGGTGGTGAGAGTGGCGAACGGGTGAGTAATGCGTGACCGACCTGCCCCATACACCGGAATAGCTCCTGGAAACGGGTGGTAATGCCGGATGCTCCAGTTGATCGCATGGTCTTCTGGGAAAGCTTTCGCGGTATGGGATGGGGTCGCGTCCTATCAGCTTGACGGCGGGGTAACGGCCCACCGTGGCTTCGACGGGTAGCCGGCCTGAGAGGGCGACCGGCCACATTGGGACTGAGATACGGCCCAGACTCCTACGGGAGGCAGCAGTGGGGAATATTGCACAATGGGCGCAAGCCTGATGCAGCGACGCCGCGTGAGGGATGGAGGCCTTCGGGTTGTAAACCTCTTTTATCGGGGAGCAAGCGAGAGTGAGTTTACCCGT…
329	iban-ZM-G-D10-45	Bifidobacterium stercoris	TCCATCAGGCTTTGCTTGGTGGTGAGAGTGGCGAACGGGTGAGTAATGCGTGACCGACCTGCCCCATACACCGGAATAGCTCCTGGAAACGGGTGGTAATGCCGGATGCTCCAGTTGATCGCATGGTCTTCTGGGAAAGCTTTCGCGGTATGGGATGGGGTCGCGTCCTATCAGCTTGACGGCGGGGTAACGGCCCACCGTGGCTTCGACGGGTAGCCGGCCTGAGAGGGCGACCGGCCACATTGGGACTGAGATACGGCCCAGACTCCTACGGGAGGCAGCAGTGGGGAATATTGCACAATGGGCGCAAGCCTGATGCAGCGACGCCGCGTGAGGGATGGAGGCCTTCGGGTTGTAAACCTCTTTTATCGGGGAGCAAGCGAGAGTGAGTTTACCCGT…
330	Kban-ZM-G-D15-45	Bifidobacterium stercoris	TCCATCAGGCTTTGCTTGGTGGTGAGAGTGGCGAACGGGTGAGTAATGCGTGACCGACCTGCCCCATACACCGGAATAGCTCCTGGAAACGGGTGGTAATGCCGGATGCTCCAGTTGATCGCATGGTCTTCTGGGAAAGCTTTCGCGGTATGGGATGGGGTCGCGTCCTATCAGCTTGACGGCGGGGTAACGGCCCACCGTGGCTTCGACGGGTAGCCGGCCTGAGAGGGCGACCGGCCACATTGGGACTGAGATACGGCCCAGACTCCTACGGGAGGCAGCAGTGGGGAATATTGCACAATGGGCGCAAGCCTGATGCAGCGACGCCGCGTGAGGGATGGAGGCCTTCGGGTTGTAAACCTCTTTTATCGGGGAGCAAGCGAGAGTGAGTTTACCCGT…
331	Lban-ZM-Y-D15-2	Bifidobacterium stercoris	TCCATCAGGCTTTGCTTGGTGGTGAGAGTGGCGAACGGGTGAGTAATGCGTGACCGACCTGCCCCATACACCGGAATAGCTCCTGGAAACGGGTGGTAATGCCGGATGCTCCAGTTGATCGCATGGTCTTCTGGGAAAGCTTTCGCGGTATGGGATGGGGTCGCGTCCTATCAGCTTGACGGCGGGGTAACGGCCCACCGTGGCTTCGACGGGTAGCCGGCCTGAGAGGGCGACCGGCCACATTGGGACTGAGATACGGCCCAGACTCCTACGGGAGGCAGCAGTGGGGAATATTGCACAATGGGCGCAAGCCTGATGCAGCGACGCCGCGTGAGGGATGGAGGCCTTCGGGTTGTAAACCTCTTTTATCGGGGAGCAAGCGAGAGTGAGTTTACCCGT…
332	Lban-ZM-Y-D15-21	Bifidobacterium stercoris	TCCATCAGGCTTTGCTTGGTGGTGAGAGTGGCGAACGGGTGAGTAATGCGTGACCGACCTGCCCCATACACCGGAATAGCTCCTGGAAACGGGTGGTAATGCCGGATGCTCCAGTTGATCGCATGGTCTTCTGGGAAAGCTTTCGCGGTATGGGATGGGGTCGCGTCCTATCAGCTTGACGGCGGGGTAACGGCCCACCGTGGCTTCGACGGGTAGCCGGCCTGAGAGGGCGACCGGCCACATTGGGACTGAGATACGGCCCAGACTCCTACGGGAGGCAGCAGTGGGGAATATTGCACAATGGGCGCAAGCCTGATGCAGCGACGCCGCGTGAGGGATGGAGGCCTTCGGGTTGTAAACCTCTTTTATCGGGGAGCAAGCGAGAGTGAGTTTACCCGT…
333	Pban-ZM-G-D15-4	Bifidobacterium stercoris	AGTCGAACGGGATCCCAGGAGCTTGCTCCTGGGTGAGAGTGGCGAACGGG TGAGTAATGCGTGACCGACCTGCCCCATACACCGGAATAGCTCCTGGAAA CGGGTGGTAATGCCGGATGCTCCAGTTGGATGCATGTCCTTCTGGGAAAG ATTCATCGGTATGGGATGGGGTCGCGTCCTATCAGCTTGATGGCGGGGTA ACGGCCCACCATGGCTTCGACGGGTAGCCGGCCTGAGAGGGCGACCGGCC ACATTGGGACTGAGATACGGCCCAGACTCCTACGGGAGGCAGCAGTGGGG AATATTGCACAATGGGCGCAAGCCTGATGCAGCGACGCCGCGTGCGGGAT GACGGCCTTCGGGTTGTAAACCGCTTTTGACTGGGAGCAAGC…
334	R3ban-ZM-X-D23-27	Bifidobacterium stercoris	TCCCAGGAGCTTGCTCCTGGGTGAGAGTGGCGAACGGGTGAGTAATGCGTGACCGACCTGCCCCATACACCGGAATAGCTCCTGGAAACGGGTGGTAATGCCGGATGCTCCAGTTGGATGCATGTCCTTCTGGGAAAGATTCATCGGTATGGGATGGGGTCGCGTCCTATCAGCTTGATGGCGGGGTAACGGCCCACCATGGCTTCGACGGGTAGCCGGCCTGAGAGGGCGACCGGCCACATTGGGACTGAGATACGGCCCAGACTCCTACGGGAGGCAGCAGTGGGGAATATTGCACAATGGGCGCAAGCCTGATGCAGCGACGCCGCGTGCGGGATGACGGCCTTCGGGTTGTAAACCGCTTTTGACTGGGAGCAAGCCCTTCGGGGTGAGTGTACC…
335	Rban-ZM-Y-D15-8	Bifidobacterium stercoris	TCCCAGGAGCTTGCTCCTGGGTGAGAGTGGCGAACGGGTGAGTAATGCGTGACCGACCTGCCCCATACACCGGAATAGCTCCTGGAAACGGGTGGTAATGCCGGATGCTCCAGTTGGATGCATGTCCTTCTGGGAAAGATTCATCGGTATGGGATGGGGTCGCGTCCTATCAGCTTGATGGCGGGGTAACGGCCCACCATGGCTTCGACGGGTAGCCGGCCTGAGAGGGCGACCGGCCACATTGGGACTGAGATACGGCCCAGACTCCTACGGGAGGCAGCAGTGGGGAATATTGCACAATGGGCGCAAGCCTGATGCAGCGACGCCGCGTGCGGGATGACGGCCTTCGGGTTGTAAACCGCTTTTGACTGGGAGCAAGCCCTTCGGGGTGAGTGTACC…
336	ZM-Y-D10-25	Bifidobacterium stercoris	ACCGGCTTCGGGTGCTGCCCACTTTCATGACTTGACGGGCGGTGTGTACAAGGCCCGGGAACGCATTCACCGCGACGTTGCTGATTCGCGATTACTAGCGACTCCGCCTTCACGCAGTCGAGTTGCAGACTGCGATCCGAACTGAGACCGGTTTTCAGGGATCCGCTCCGCGTCGCCGCGTCGCATCCCGTTGTACCGGCCATTGTAGCATGCGTGAAGCCCTGGACGTAAGGGGCATGATGATCTGACGTCATCCCCACCTTCCTCCGAGTTAACCCCGGCGGTCCCCCGTGAGTTCCCGGCATAATCCGCTGGCAACACGGGGCGAGGGTTGCGCTCGTTGCGGGACTTAACCCAACATCTCACGACACGAGCTGACGACGACCATGCACCACCTGT…
337	RSD-3-N-CB-D40-44	Bifidobacterium stercoris JCM 598	AGTCTACTTAGACGGCTCCCCCCAAAAGGTTGGGCCACCGGCTTCGGGTGCTACCCACTTTCATGACTTGACGGGCGGTGTGTACAAGGCCCGGGAACGCATTCACCGCGGCGTTGCTGATCCGCGATTACTAGCGACTCCGCCTTCATGGAGTCGGGTTGCAGACTCCAATCCGAACTGAGACCGGTTTTAAGGGATCCGCTCCCCCTCACGAGGTCGCATCCCGTTGTACCGGCCATTGTAGCATGCGTGAAGCCCTGGACGTAAGGGGCATGATGATCTGACGTCATCCCCACCTTCCTCCGAGTTGACCCCGGCGGTCCCCCGTGAGTTCCCACCACGACGTGCTGGCAACACAGGGCGAGGGTTGCGCTCGTTGCGGGACTTAACCCAACATCT…
338	2-ZM-G-D5-75	Blautia faecis	ATAACAGCCAGAAATGGCTGCTAATACCGCATAAGCGCACGGGGCCGCATGGTCCTGTGTGAAAAACTCCGGTGGTATAAGATGGACCCGCGTTGGATTAGCTAGTTGGCAGGGCAGCGGCCTACCAAGGCGACGATCCATAGCCGGCCTGAGAGGGTGAACGGCCACATTGGGACTGAGACACGGCCCAGACTCCTACGGGAGGCAGCAGTGGGGAATATTGCACAATGGGGGAAACCCTGATGCAGCGACGCCGCGTGAAGGAAGAAGTATCTCGGTATGTAAACTTCTATCAGCAGGGAAGATAATGACGGTACCTGACTAAGAAGCCCCGGCTAACTACGTGCCAGCAGCCGCGGTAATACGTAGGGGGCGAGCGTTATCCGGATTTACTGGGTG…
339	3-ZM-XN-D5-92	Blautia faecis	ATAACAGCCAGAAATGACTGCTAATACCGCATAAGCGCACAGAACCGCATGGTTCGGTGTGAAAAACTCCGGTGGTATAAGATGGACCCGCGTTGGATTAGCTAGTTGGCAGGGCAGCGGCCTACCAAGGCGACGATCCATAGCCGGCCTGAGAGGGTGAACGGCCACATTGGGACTGAGACACGGCCCAGACTCCTACGGGAGGCAGCAGTGGGGAATATTGCACAATGGGGGAAACCCTGATGCAGCGACGCCGCGTGAAGGAAGAAGTATCTCGGTATGTAAACTTCTATCAGCAGGGAAGATAATGACGGTACCTGACTAAGAAGCCCCGGCTAACTACGTGCCAGCAGCCGCGGTAATACGTAGGGGGCAAGCGTTATCCGGATTTACTGGGTG…
340	10-Fban-ZM-GN-D10-10	Blautia hansenii	ATGCAGTCGAGCGAAGCACTTATCATTGACTCTTCGGGGGATTTGATATTTGACTGAGCGGCGGACGGGTGAGTAACGCGTGGGTAACCTGCCTCATACAGGGGAATAACAGTTAGAAATGGCTGCTAATGCCGCATAAGCGCACAGGACCGCATGGTCCGGTGTGAAAAACTGAGGTGGTATGAGATGGACCCGCGTCTGATTAGGTAGTTGGTGGGGTAACGGCCTACCAAGCCGACGATCAGTAGCCGGCCTGAGAGGGTGAACGGCCACATTGGGACTGAGACACGGCCCAGACTCCTACGGGAGGCAGCAGTGGGGAATATTGCACAATGGGGGAAACCCTGATGCAGCGACGCCGCGTGAAGGAAGAAGTATCTCGGTATGTAAACTTCTATC…
341	2-Fban-ZM-GN-D10-2	Blautia hansenii	CATGCAGTCGAGCGAAGCACTTATCATTGACTCTTCGGGGGATTTGATATTTGACTGAGCGGCGGACGGGTGAGTAACGCGTGGGTAACCTGCCTCATACAGGGGAATAACAGTTAGAAATGGCTGCTAATGCCGCATAAGCGCACAGGACCGCATGGTCCGGTGTGAAAAACTGAGGTGGTATGAGATGGACCCGCGTCTGATTAGGTAGTTGGTGGGGTAACGGCCTACCAAGCCGACGATCAGTAGCCGGCCTGAGAGGGTGAACGGCCACATTGGGACTGAGACACGGCCCAGACTCCTACGGGAGGCAGCAGTGGGGAATATTGCACAATGGGGGAAACCCTGATGCAGCGACGCCGCGTGAAGGAAGAAGTATCTCGGTATGTAAACTTCTAT…
342	4-Fban-ZM-GN-D10-4	Blautia hansenii	CATGCAGTCGAGCGAAGCACTTATCATTGACTCTTCGGGGGATTTGATATTTGACTGAGCGGCGGACGGGTGAGTAACGCGTGGGTAACCTGCCTCATACAGGGGAATAACAGTTAGAAATGGCTGCTAATGCCGCATAAGCGCACAGGACCGCATGGTCCGGTGTGAAAAACTGAGGTGGTATGAGATGGACCCGCGTCTGATTAGGTAGTTGGTGGGGTAACGGCCTACCAAGCCGACGATCAGTAGCCGGCCTGAGAGGGTGAACGGCCACATTGGGACTGAGACACGGCCCAGACTCCTACGGGAGGCAGCAGTGGGGAATATTGCACAATGGGGGAAACCCTGATGCAGCGACGCCGCGTGAAGGAAGAAGTATCTCGGTATGTAAACTTCTAT…
343	56-Gban-ZM-GN-D10-8	Blautia hansenii	GTTTCTAGTGGCGGACGGGTGAGTAACGCGTGGGTAACCTGCCTTATACAGGGGGATAACAACCAGAAATGGTTGCTAATACCGCATAAGCGCACAGGACCGCATGGTCCGGTGTGAAAAACTCCGGTGGTATAAGATGGACCCGCGTTGGATTAGCTAGTTGGCAGGGTAACGGCCTACCAAGGCGACGATCCATAGCCGGCCTGAGAGGGTGAACGGCCACATTGGGACTGAGACACGGCCCAGACTCCTACGGGAGGCAGCAGTGGGGAATATTGCACAATGGGGGAAACCCTGATGCAGCGACGCCGCGTGAAGGAAGAAGTATCTCGGTATGTAAACTTCTATCAGCAGGGAAGATAGTGACGGTACCTGACTAAGAAGCCCCGGCTAACTACG…
344	73-Gban-ZM-GN-D10-25	Blautia hansenii	ATGCAGTCGAGCGAAGCACTTATCATTGACTCTTCGGGGGATTTGATATTTGACTGAGCGGCGGACGGGTGAGTAACGCGTGGGTAACCTGCCTCATACAGGGGAATAACAGTTAGAAATGGCTGCTAATGCCGCATAAGCGCACAGGACCGCATGGTCCGGTGTGAAAAACTGAGGTGGTATGAGATGGACCCGCGTCTGATTAGGTAGTTGGTGGGGTAACGGCCTACCAAGCCGACGATCAGTAGCCGGCCTGAGAGGGTGAACGGCCACATTGGGACTGAGACACGGCCCAGACTCCTACGGGAGGCAGCAGTGGGGAATATTGCACAATGGGGGAAACCCTGATGCAGCGACGCCGCGTGAAGGAAGAAGTATCTCGGTATGTAAACTTCTATC…
345	Gban-ZM-GN-D10-25	Blautia hansenii	ATGCAGTCGAGCGAAGCACTTATCATTGACTCTTCGGGGGATTTGATATTTGACTGAGCGGCGGACGGGTGAGTAACGCGTGGGTAACCTGCCTCATACAGGGGAATAACAGTTAGAAATGGCTGCTAATGCCGCATAAGCGCACAGGACCGCATGGTCCGGTGTGAAAAACTGAGGTGGTATGAGATGGACCCGCGTCTGATTAGGTAGTTGGTGGGGTAACGGCCTACCAAGCCGACGATCAGTAGCCGGCCTGAGAGGGTGAACGGCCACATTGGGACTGAGACACGGCCCAGACTCCTACGGGAGGCAGCAGTGGGGAATATTGCACAATGGGGGAAACCCTGATGCAGCGACGCCGCGTGAAGGAAGAAGTATCTCGGTATGTAAACTTCTATC…
346	1-SD-CN-D5-48	Blautia hominis	TTTGTGACTGAGCGGCGGACGGGTGAGTAACGCGTGGGTAACCTGCCTCATACAGGGGGATAACAGTTAGAAATGGCTGCTAATACCGCATAAGCGCACAGGACCGCATGGTCTGGTGTGAAAAACTCCGGTGGTATGAGATGGACCCGCGTCTGATTAGCTAGTTGGAGGGGTAACGGCCCACCAAGGCGACGATCAGTAGCCGGCCTGAGAGGGTGAACGGCCACATTGGGACTGAGACACGGCCCAGACTCCTACGGGAGGCAGCAGTGGGGAATATTGCACAATGGGGGAAACCCTGATGCAGCGACGCCGCGTGAAGGAAGAAGTATCTCGGTATGTAAACTTCTATCAGCAGGGAAGAAAATGACGGTACCTGACTAAGAAGCCCCGGCTAAC…
347	1-SD-XN-D5-49	Blautia hominis	TTTGTGACTGAGCGGCGGACGGGTGAGTAACGCGTGGGTAACCTGCCTCATACAGGGGGATAACAGTTAGAAATGGCTGCTAATACCGCATAAGCGCACAGGACCGCATGGTCTGGTGTGAAAAACTCCGGTGGTATGAGATGGACCCGCGTCTGATTAGCTAGTTGGAGGGGTAACGGCCCACCAAGGCGACGATCAGTAGCCGGCCTGAGAGGGTGAACGGCCACATTGGGACTGAGACACGGCCCAGACTCCTACGGGAGGCAGCAGTGGGGAATATTGCACAATGGGGGAAACCCTGATGCAGCGACGCCGCGTGAAGGAAGAAGTATCTCGGTATGTAAACTTCTATCAGCAGGGAAGAAAATGACGGTACCTGACTAAGAAGCCCCGGCTAAC…
348	1-SD-XN-D5-89	Blautia hominis	GTGACTGAGCGGCGGACGGGTGAGTAACGCGTGGGTAACCTGCCTCATACAGGGGGATAACAGTTAGAAATGGCTGCTAATACCGCATAAGCGCACAGGACCGCATGGTCTGGTGTGAAAAACTCCGGTGGTATGAGATGGACCCGCGTCTGATTAGCTAGTTGGAGGGGTAACGGCCCACCAAGGCGACGATCAGTAGCCGGCCTGAGAGGGTGAACGGCCACATTGGGACTGAGACACGGCCCAGACTCCTACGGGAGGCAGCAGTGGGGAATATTGCACAATGGGGGAAACCCTGATGCAGCGACGCCGCGTGAAGGAAGAAGTATCTCGGTATGTAAACTTCTATCAGCAGGGAAGAAAATGACGGTACCTGACTAAGAAGCCCCGGCTAACTAC…
349	28-1-SD-XN-D5-89	Blautia hominis	GTGACTGAGCGGCGGACGGGTGAGTAACGCGTGGGTAACCTGCCTCATACAGGGGGATAACAGTTAGAAATGGCTGCTAATACCGCATAAGCGCACAGGACCGCATGGTCTGGTGTGAAAAACTCCGGTGGTATGAGATGGACCCGCGTCTGATTAGCTAGTTGGAGGGGTAACGGCCCACCAAGGCGACGATCAGTAGCCGGCCTGAGAGGGTGAACGGCCACATTGGGACTGAGACACGGCCCAGACTCCTACGGGAGGCAGCAGTGGGGAATATTGCACAATGGGGGAAACCCTGATGCAGCGACGCCGCGTGAAGGAAGAAGTATCTCGGTATGTAAACTTCTATCAGCAGGGAAGAAAATGACGGTACCTGACTAAGAAGCCCCGGCTAACTAC…
350	CHH0611-1B10	Blautia hominis	GTGACTGAGCGGCGGACGGGTGAGTAACGCGTGGGTAACCTGCCTCATACAGGGGGATAACAGTTAGAAATGGCTGCTAATACCGCATAAGCGCACAGGACCGCATGGTCTGGTGTGAAAAACTCCGGTGGTATGAGATGGACCCGCGTCTGATTAGCTAGTTGGAGGGGTAACGGCCCACCAAGGCGACGATCAGTAGCCGGCCTGAGAGGGTGAACGGCCACATTGGGACTGAGACACGGCCCAGACTCCTACGGGAGGCAGCAGTGGGGAATATTGCACAATGGGGGAAACCCTGATGCAGCGACGCCGCGTGAAGGAAGAAGTATCTCGGTATGTAAACTTCTATCAGCAGGGAAGAAAATGACGGTACCTGACTAAGAAGCCCCGGCTAACTAC…
351	CHH0611-1H9	Blautia hominis	GGTCACTGACTTCGGGCGTTACTGACTCCCATGGTGTGACGGGCGGTGTGTACAAGACCCGGGAACGTATTCACCGCGACATTCTGATTCGCGATTACTAGCGATTCCAGCTTCGTGCAGTCGAGTTGCAGACTGCAGTCCGAACTGGGACGTTATTTTTGGGATTTGCTCAACATCGCTGTCTCGCTTCCCTTTGTTTACGCCATTGTAGCACGTGTGTAGCCCAAATCATAAGGGGCATGATGATTTGACGTCGTCCCCGCCTTCCTCCGGGTTATCCCCGGCAGTCTCCCTAGAGTGCCCAGCTTCACCTGCTGGCTACTAAGGATAGGGGTTGCGCTCGTTGCGGGACTTAACCCAACATCTCACGACACGAGCTGACGACAACCATGCACCACC…
352	CHH0611-2C12	Blautia hominis	GTGACTGAGCGGCGGACGGGTGAGTAACGCGTGGGTAACCTGCCTCATACAGGGGGATAACAGTTAGAAATGGCTGCTAATACCGCATAAGCGCACAGGACCGCATGGTCTGGTGTGAAAAACTCCGGTGGTATGAGATGGACCCGCGTCTGATTAGCTAGTTGGAGGGGTAACGGCCCACCAAGGCGACGATCAGTAGCCGGCCTGAGAGGGTGAACGGCCACATTGGGACTGAGACACGGCCCAGACTCCTACGGGAGGCAGCAGTGGGGAATATTGCACAATGGGGGAAACCCTGATGCAGCGACGCCGCGTGAAGGAAGAAGTATCTCGGTATGTAAACTTCTATCAGCAGGGAAGAAAATGACGGTACCTGACTAAGAAGCCCCGGCTAACTAC…
353	ban1-DG-D15-90	Blautia hydrogenotrophica	CTGACTTCGGGCGTTACTGACTCCCATGGTGTGACGGGCGGTGTGTACAAGACCCGGGAACGTATTCACCGCGACATTCTGATTCGCGATTACTAGCGATTCCAGCTTCATGTAGTCGAGTTGCAGACTACAATCCGAACTGAGACGTTATTTTTGAGATTTGCTCCAGGTCACCCCTTCGCTTCCCTTTGTTTACGCCATTGTAGCACGTGTGTAGCCCAAATCATAAGGGGCATGATGATTTGACGTCATCCCCACCTTCCTCCAGGTTATCCCTGGCAGTCTCCCTAGAGTGCCCAGCTCTACCTGCTGGCTACTAAGAATAAGGGTTGCGCTCGTTGCGGGACTTAACCCAACATCTCACGACACGAGCTGACGACAACCATGCACCACCTGTCT…
354	14-ZM-YN-D10-21	Blautia luti	ATTCTATTTCTAGTGGCGGACGGGTGAGTAACGCGTGGGTAACCTGCCTT ATACAGGGGGATAACAGTCAGAAATGGCTGCTAATACCGCATAAGCGCAC AGAGCTGCATGGCTCAGTGTGAAAAACTCCGGTGGTATAAGATGGACCCG CGTTGGATTAGCTTGTTGGTGGGGTAACGGCCCACCAAGGCGACGATCCA TAGCCGGCCTGAGAGGGTGAACGGCCACATTGGGACTGAGACACGGCCCA GACTCCTACGGGAGGCAGCAGTGGGGAATATTGCACAATGGGGGAAACCC TGATGCAGCGACGCCGCGTGAAGGAAGAAGTATCTCGGTATGTAAACTTC TATCAGCAGGGAAGATAGTGACGGTACCTGACTAAGAAGCCC…
355	18-Eban-ZM-X-D10-18	Blautia luti	CATGCAGTCGAACGGAGCACCCCTGAATGAGGTTTCGGCCAAAGGAAG-GGAATGCTTAGTGGCGGACTGGTGAGTAACGCGTGAGGAACCTGCCTTTCAGAGGGGGACAACAGTTGGAAACGACTGCTAATACCGCATGACACATGAATGGGGCATCCCATTGATGTCAAAGATTTATCGCTGAAAGATGGCCTCGCGTCCCATTAGCTAGTAGGCGGGGTAACGGCCCACCTAGGCGACGATGGGTAGCCGGACTGAGAGGTTGACCGGCCACATTGGGACTGAGATACGGCCCAGACTCCTACGGGAGGCAGCAGTGGGGAATATTGGGCAATGGACGCAAGTCTGACCCAGCAACGCCGCGTGAAGGAAGAAGGCTTTCGGGTTGTAAACTTCTT…
356	1-H-ZM-YN-D10-21	Blautia luti	GATTCTATTTCTAGTGGCGGACGGGTGAGTAACGCGTGGGTAACCTGCCTTATACAGGGGGATAACAGTCAGAAATGGCTGCTAATACCGCATAAGCGCACAGAGCTGCATGGCTCAGTGTGAAAAACTCCGGTGGTATAAGATGGACCCGCGTTGGATTAGCTTGTTGGTGGGGTAACGGCCCACCAAGGCGACGATCCATAGCCGGCCTGAGAGGGTGAACGGCCACATTGGGACTGAGACACGGCCCAGACTCCTACGGGAGGCAGCAGTGGGGAATATTGCACAATGGGGGAAACCCTGATGCAGCGACGCCGCGTGAAGGAAGAAGTATCTCGGTATGTAAACTTCTATCAGCAGGGAAGATAGTGACGGTACCTGACTAAGAAGCCCCGGCTA…
357	Eban-ZM-X-D10-18	Blautia luti	GTGGGTAACCTGCCTTGTACAGGGGGATAACAGTCAGAAATGACTGCTAATACCGCATAAGCGCACAGGACCGCATGGTCCGGTGTGAAAAACTCCGGTGGTATAAGATGGACCCGCGTTGGATTAGCTAGTTGGCGGGGTAACGGCCTACCAAGGCGACGATCCATAGCCGGCCTGAGAGGGTGAACGGCCACATTGGGACTGAGACACGGCCCAGACTCCTACGGGAGGCAGCAGTGGGGAATATTGCACAATGGGGGAAACCCTGATGCAGCGACGCCGCGTGAAGGAAGAAGTATCTCGGTATGTAAACTTCTATCAGCAGGGAAGAAAATGACGGTACCTGACTAAGAAGCCCCGGCTAACTACGTGCCAGCAGCCGCGGTAATACGTAGGGGG…
358	E-ZM-X-D10-23	Blautia luti	TGTTTCTAGTGGCGGACGGGTGAGTAACGCGTGGGTAACCTGCCTTATACAGGGGGATAACAGTCAGAAATGGCTGCTAATACCGCATAAGCGCACAGAGCTGCATGGCTCCGTGTGAAAAACTCCGGTGGTATAAGATGGACCCGCGTTGGATTAGCTTGTTGGCGGGGTAACGGCCTACCAAGGCGACGATCCATAGCCGGCCTGAGAGGGTGAACGGCCACATTGGGACTGAGACACGGCCCAGACTCCTACGGGAGGCAGCAGTGGGGAATATTGCACAATGGGGGAAACCCTGATGCAGCGACGCCGCGTGAAGGAAGAAGTATCTCGGTATGTAAACTTCTATCAGCAGGGAAGAGATTGACGGTACCTGACTAAGAAGCCCCGGCTAACTAC…
359	Hban-ZM-YN-D10-21	Blautia luti	TTCTAGTGGCGGACGGGTGAGTAACGCGTGGGTAACCTGCCTTATACGGGGGGATAACAGTCAGAAATGGCTGCTAATACCGCATAAGCGCACAGAGCTGCATGGCTCAGTGTGAAAAACTCCGGTGGTATAAGATGGACCCGCGTTGGATTAGCTTGTTGGTGGGGTAACGGCCCACCAAGGCGACGATCCATAGCCGGCCTGAGAGGGTGAACGGCCACATTGGGACTGAGACACGGCCCAGACTCCTACGGGAGGCAGCAGTGGGGAATATTGCACAATGGGGGAAACCCTGATGCAGCGACGCCGCGTGAAGGAAGAAGTATCTCGGTATGTAAACTTCTATCAGCAGGGAAGATAGTGACGGTACCTGACTAAGAAGCCCCGGCTAACTACGTG…
360	Hban-ZM-YN-D10-32	Blautia luti	ATTCTATTTCTAGTGGCGGACGGGTGAGTAACGCGTGGGTAACCTGCCTTATACAGGGGGATAACAGTCAGAAATGGCTGCTAATACCGCATAAGCGCACAGAGCTGCATGGCTCAGTGTGAAAAACTCCGGTGGTATAAGATGGACCCGCGTTGGATTAGCTTGTTGGTGGGGTAACGGCCCACCAAGGCGACGATCCATAGCCGGCCTGAGAGGGTGAACGGCCACATTGGGACTGAGACACGGCCCAGACTCCTACGGGAGGCAGCAGTGGGGAATATTGCACAATGGGGGAAACCCTGATGCAGCGACGCCGCGTGAAGGAAGAAGTATCTCGGTATGTAAACTTCTATCAGCAGGGAAGATAGTGACGGTACCTGACTAAGAAGCCCCGGCTAA…
361	H-ZM-YN-D10-21	Blautia luti	GATTCTATTTCTAGTGGCGGACGGGTGAGTAACGCGTGGGTAACCTGCCTTATACAGGGGGATAACAGTCAGAAATGGCTGCTAATACCGCATAAGCGCACAGAGCTGCATGGCTCAGTGTGAAAAACTCCGGTGGTATAAGATGGACCCGCGTTGGATTAGCTTGTTGGTGGGGTAACGGCCCACCAAGGCGACGATCCATAGCCGGCCTGAGAGGGTGAACGGCCACATTGGGACTGAGACACGGCCCAGACTCCTACGGGAGGCAGCAGTGGGGAATATTGCACAATGGGGGAAACCCTGATGCAGCGACGCCGCGTGAAGGAAGAAGTATCTCGGTATGTAAACTTCTATCAGCAGGGAAGATAGTGACGGTACCTGACTAAGAAGCCCCGGCTA…
362	ZNEW-ZM-X-D10-23	Blautia luti	TGTTTCTAGTGGCGGACGGGTGAGTAACGCGTGGGTAACCTGCCTTATACAGGGGGATAACAGTCAGAAATGGCTGCTAATACCGCATAAGCGCACAGAGCTGCATGGCTCCGTGTGAAAAACTCCGGTGGTATAAGATGGACCCGCGTTGGATTAGCTTGTTGGCGGGGTAACGGCCTACCAAGGCGACGATCCATAGCCGGCCTGAGAGGGTGAACGGCCACATTGGGACTGAGACACGGCCCAGACTCCTACGGGAGGCAGCAGTGGGGAATATTGCACAATGGGGGAAACCCTGATGCAGCGACGCCGCGTGAAGGAAGAAGTATCTCGGTATGTAAACTTCTATCAGCAGGGAAGAGATTGACGGTACCTGACTAAGAAGCCCCGGCTAACTAC…
363	37-Dban-ZM-X-D10-37	Blautia obeum	TCGGTTTCTAGTGGCGGACGGGTGAGTAACGCGTGGGTAACCTGCCTTATACAGGGGGATAACAACCAGAAATGGTTGCTAATACCGCATAAGCGCACAGGACCGCATGGTCCGGTGTGAAAAACTCCGGTGGTATAAGATGGACCCGCGTTGGATTAGCTAGTTGGCAGGGTAACGGCCTACCAAGGCGACGATCCATAGCCGGCCTGAGAGGGTGAACGGCCACATTGGGACTGAGACACGGCCCAGACTCCTACGGGAGGCAGCAGTGGGGAATATTGCACAATGGGGGAAACCCTGATGCAGCGACGCCGCGTGAAGGAAGAAGTATCTCGGTATGTAAACTTCTATCAGCAGGGAAGATAGTGACGGTACCTGACTAAGAAGCCCCGGCTAACT…
364	39-Eban-ZM-X-D10-39	Blautia obeum	GGTTTCTAGTGGCGGACGGGTGAGTAACGCGTGGGTAACCTGCCTTATACAGGGGGATAACAACCAGAAATGGTTGCTAATACCGCATAAGCGCACAGGACCGCATGGTCCGGTGTGAAAAACTCCGGTGGTATAAGATGGACCCGCGTTGGATTAGCTAGTTGGCAGGGTAACGGCCTACCAAGGCGACGATCCATAGCCGGCCTGAGAGGGTGAACGGCCACATTGGGACTGAGACACGGCCCAGACTCCTACGGGAGGCAGCAGTGGGGAATATTGCACAATGGGGGAAACCCTGATGCAGCGACGCCGCGTGAAGGAAGAAGTATCTCGGTATGTAAACTTCTATCAGCAGGGAAGATAGTGACGGTACCTGACTAAGAAGCCCCGGCTAACTAC…
365	Eban-ZM-X-D10-39	Blautia obeum	GTTTCTAGTGGCGGACGGGTGAGTAACGCGTGGGTAACCTGCCTTATACAGGGGGATAACAACCAGAAATGGTTGCTAATACCGCATAAGCGCACAGGACCGCATGGTCCGGTGTGAAAAACTCCGGTGGTATAAGATGGACCCGCGTTGGATTAGCTAGTTGGCAGGGTAACGGCCTACCAAGGCGACGATCCATAGCCGGCCTGAGAGGGTGAACGGCCACATTGGGACTGAGACACGGCCCAGACTCCTACGGGAGGCAGCAGTGGGGAATATTGCACAATGGGGGAAACCCTGATGCAGCGACGCCGCGTGAAGGAAGAAGTATCTCGGTATGTAAACTTCTATCAGCAGGGAAGATAGTGACGGTACCTGACTAAGAAGCCCCGGCTAACTACG…
366	Qban-ZM-G-D15-41	Blautia obeum	GCTGGTTTCTAGTGGCGGACGGGTGAGTAACGCGTGGGTAACCTGCCTTA TACAGGGGGATAACAACCAGAAATGGTTGCTAATACCGCATAAGCGCACA GGACCGCATGGTCCGGTGTGAAAAACTCCGGTGGTATAAGATGGACCCGC GTTGGATTAGCTAGTTGGCAGGGTAACGGCCTACCAAGGCGACGATCCAT AGCCGGCCTGAGAGGGTGAACGGCCACATTGGGACTGAGACACGGCCCAG ACTCCTACGGGAGGCAGCAGTGGGGAATATTGCACAATGGGGGAAACCCT GATGCAGCGACGCCGCGTGAAGGAAGAAGTATCTCGGTATGTAAACTTCT ATCAGCAGGGAAGATAGTGACGGTACCTGACTAAGAAGCCCC…
367	ZM-X-D10-37	Blautia obeum	AGTCGAACGGTAACAGGAAGAAGCTTGCTTGCTTTGCTGACGAGTGGCGG ACGGGTGAGTAATGTCTGGGAAACTGCCTGATGGAGGGGGATAACTACTG GAAACGGTAGCTAATACCGCATAACGTCGCAAGACCAAAGAGGGGGACCT TCGGGCCTCTTGCCATCGGATGTGCCCAGATGGGATTAGCTAGTAGGTGG GGTAACGGCTCACCTAGGCGACGATCCCTAGCTGGTCTGAGAGGATGACC AGCCACACTGGAACTGAGACACGGTCCAGACTCCTACGGGAGGCAGCAGT GGGGAATATTGCACAATGGGCGCAAGCCTGATGCAGCCATGCCGCGTGTA TGAAGAAGGCCTTCGGGTTGTAAAGTACTTTCAGCGGGGAGG…
368	Dban-ZM-X-D10-23	Blautia producta	GTCGAACGAAGCACTTGAAACAGGATTCTTCGGATGAAGTTTCCTGTGACTGAGTGGCGGACGGGTGAGTAACGCGTGGGTAACCTGCCTCATACAGGGGGATAACAGTTAGAAATGGCTGCTAATACCGCATAAGCGCACGGCATCGCATGATGCAGTGTGAAAAACTCCGGTGGTATGAGATGGACCCGCGTTGGATTAGCTAGTTGGCAGGGTAACGGCCTACCAAGGCGACGATCCATAGCCGGCCTGAGAGGGTGGACGGCCACATTGGGACTGAGACACGGCCCAGACTCCTACGGGAGGCAGCAGTGGGGAATATTGCACAATGGGGGAAACCCTGATGCAGCGACGCCGCGTGAGCGAAGAAGTATTTCGGTATGTAAAGCTCTATCAGCA…
369	0609RXD-ZM-NX-D10-36	Blautia wexlerae	GGCGGACGGGTGAGTAACGCGTGGGTAACCTGCCTTATACAGGGGGATAA CAGTCAGAAATGGCTGCTAATACCGCATAAGCGCACAGAGCTGCATGGCT CAGTGTGAAAAACTCCGGTGGTATAAGATGGACCCGCGTTGGATTAGCTT GTTGGTGGGGTAACGGCCCACCAAGGCGACGATCCATAGCCGGCCTGAGA GGGTGAACGGCCACATTGGGACTGAGACACGGCCCAGACTCCTACGGGAG GCAGCAGTGGGGAATATTGCACAATGGGGGAAACCCTGATGCAGCGACGC CGCGTGAAGGAAGAAGTATCTCGGTATGTAAACTTCTATCAGCAGGGAAG ATAGTGACGGTACCTGACTAAGAAGCCCCGGCTAACTACGTG…
370	20-H-ZM-YN-D10-32	Blautia wexlerae	GATTCTATTTCTAGTGGCGGACGGGTGAGTAACGCGTGGGTAACCTGCCTTATACAGGGGGATAACAGTCAGAAATGGCTGCTAATACCGCATAAGCGCACAGAGCTGCATGGCTCAGTGTGAAAAACTCCGGTGGTATAAGATGGACCCGCGTTGGATTAGCTTGTTGGTGGGGTAACGGCCCACCAAGGCGACGATCCATAGCCGGCCTGAGAGGGTGAACGGCCACATTGGGACTGAGACACGGCCCAGACTCCTACGGGAGGCAGCAGTGGGGAATATTGCACAATGGGGGAAACCCTGATGCAGCGACGCCGCGTGAAGGAAGAAGTATCTCGGTATGTAAACTTCTATCAGCAGGGAAGATAGTGACGGTACCTGACTAAGAAGCCCCGGCTA…
371	21-Eban-ZM-X-D10-21	Blautia wexlerae	ATGCAGTCGAACGGGAAATATTTCATTGAGACTTCGGTGGATTTGATCTATTTCTAGTGGCGGACGGGTGAGTAACGCGTGGGTAACCTGCCTTATACAGGGGGATAACAGTCAGAAATGGCTGCTAATACCGCATAAGCGCACAGAGCTGCATGGCTCAGTGTGAAAAACTCCGGTGGTATAAGATGGACCCGCGTTGGATTAGCTGGTTGGTGGGGTAACGGCCCACCAAGGCGACGATCCATAGCCGGCCTGAGAGGGTGAACGGCCACATTGGGACTGAGACACGGCCCAGACTCCTACGGGAGGCAGCAGTGGGGAATATTGCACAATGGGGGAAACCCTGATGCAGCGACGCCGCGTGAAGGAAGAAGTATCTCGGTATGTAAACTTCTATCA…
372	23-Eban-ZM-X-D10-23	Blautia wexlerae	GCGAGTGGCGAACGGGTGAGTAACGCGTGAGGAACCTGCCTCAAAGAGGGGGACAACAGTTGGAAACGACTGCTAATACCGCATAAGCCCACGACCCGGCATCGGGTAGAGGGAAAAGGAGCAATCCGCTTTGAGATGGCCTCGCGTCCGATTAGCTAGTTGGTGAGGTAACGGCCCACCAAGGCGACGATCGGTAGCCGGACTGAGAGGTTGAACGGCCACATTGGGACTGAGACACGGCCCAGACTCCTACGGGAGGCAGCAGTGGGGAATATTGCACAATGGGGGAAACCCTGATGCAGCGACGCCGCGTGGAGGAAGAAGGTCTTCGGATTGTAAACTCCTGTTGTTGAGGAAGATAATGACGGTACTCAACAAGGAAGTGACGGCTAACTACGT…
373	-3-ZM-GN-D5-41	Blautia wexlerae	ATTCTAATTCTAGTGGCGGACGGGTGAGTAACGCGTGGGTAACCTGCCTTATACAGGGGGATAACAGTCAGAAATGGCTGCTAATACCGCATAAGCGCACAGAGCTGCATGGCTCAGTGTGAAAAACTCCGGTGGTATAAGATGGACCCGCGTTGGATTAGCTTGTTGGTGGGGTAACGGCCCACCAAGGCGACGATCCATAGCCGGCCTGAGAGGGTGAACGGCCACATTGGGACTGAGACACGGCCCAGACTCCTACGGGAGGCAGCAGTGGGGAATATTGCACAATGGGGGAAACCCTGATGCAGCGACGCCGCGTGAAGGAAGAAGTATCTCGGTATGTAAACTTCTATCAGCAGGGAAGATAGTGACGGTACCTGACTAAGAAGCCCCGGCTAA…
374	-3-ZM-GN-D5-45	Blautia wexlerae	TAATTTCTAGTGGCGGACGGGTGAGTAACGCGTGGGTAACCTGCCTTATACAGGGGGATAACAGTCAGAAATGGCTGCTAATACCGCATAAGCGCACAGAGCTGCATGGCTCAGTGTGAAAAACTCCGGTGGTATAAGATGGACCCGCGTTGGATTAGCTTGTTGGTGGGGTAACGGCCCACCAAGGCGACGATCCATAGCCGGCCTGAGAGGGTGAACGGCCACATTGGGACTGAGACACGGCCCAGACTCCTACGGGAGGCAGCAGTGGGGAATATTGCACAATGGGGGAAACCCTGATGCAGCGACGCCGCGTGAAGGAAGAAGTATCTCGGTATGTAAACTTCTATCAGCAGGGAAGATAGTGACGGTACCTGACTAAGAAGCCCCGGCTAACTA…
375	3-ZM-XN-D5-91	Blautia wexlerae	CAAGTCGAACGGGAATTACTTTATTGAAACTTCGGTCGATTTAATTTAATTCTAGTGGCGGACGGGTGAGTAACGCGTGGGTAACCTGCCTTATACAGGGGGATAACAGTCAGAAATGGCTGCTAATACCGCATAAGCGCACAGAGCTGCATGGCTCAGTGTGAAAAACTCCGGTGGTATAAGATGGACCCGCGTTGGATTAGCTTGTTGGTGGGGTAACGGCCCACCAAGGCGACGATCCATAGCCGGCCTGAGAGGGTGAACGGCCACATTGGGACTGAGACACGGCCCAGACTCCTACGGGAGGCAGCAGTGGGGAATATTGCACAATGGGGGAAACCCTGATGCAGCGACGCCGCGTGAAGGAAGAAGTATCTCGGTATGTAAACTTCTATCAGC…
376	57-3-ZM-XN-D5-91	Blautia wexlerae	TAATTTCTAGTGGCGGACGGGTGAGTAACGCGTGGGTAACCTGCCTTATACAGGGGGATAACAGTCAGAAATGGCTGCTAATACCGCATAAGCGCACAGAGCTGCATGGCTCAGTGTGAAAAACTCCGGTGGTATAAGATGGACCCGCGTTGGATTAGCTTGTTGGTGGGGTAACGGCCCACCAAGGCGACGATCCATAGCCGGCCTGAGAGGGTGAACGGCCACATTGGGACTGAGACACGGCCCAGACTCCTACGGGAGGCAGCAGTGGGGAATATTGCACAATGGGGGAAACCCTGATGCAGCGACGCCGCGTGAAGGAAGAAGTATCTCGGTATGTAAACTTCTATCAGCAGGGAAGATAGTGACGGTACCTGACTAAGAAGCCCCGGCTAACTA…
377	68-Bban-ZM-NX-D10-20	Blautia wexlerae	ATGCAGTCGAACGGGAATTACTTTATTGAAACTTCGGTCGATTTAATTTAATTCTAGTGGCGGACGGGTGAGTAACGCGTGGGTAACCTGCCTTATACAGGGGGATAACAGTCAGAAATGGCTGCTAATACCGCATAAGCGCACAGAGCTGCATGGCTCAGTGTGAAAAACTCCGGTGGTATAAGATGGACCCGCGTTGGATTAGCTTGTTGGTGGGGTAACGGCCCACCAAGGCGACGATCCATAGCCGGCCTGAGAGGGTGAACGGCCACATTGGGACTGAGACACGGCCCAGACTCCTACGGGAGGCAGCAGTGGGGAATATTGCACAATGGGGGAAACCCTGATGCAGCGACGCCGCGTGAAGGAAGAAGTATCTCGGTATGTAAACTTCTATCA…
378	Cban-ZM-NX-D10-36	Blautia wexlerae	TAATTTCTAGTGGCGGACGGGTGAGTAACGCGTGGGTAACCTGCCTTATA CAGGGGGATAACAGTCAGAAATGGCTGCTAATACCGCATAAGCGCACAGA GCTGCATGGCTCAGTGTGAAAAACTCCGGTGGTATAAGATGGACCCGCGT TGGATTAGCTTGTTGGTGGGGTAACGGCCCACCAAGGCGACGATCCATAG CCGGCCTGAGAGGGTGAACGGCCACATTGGGACTGAGACACGGCCCAGAC TCCTACGGGAGGCAGCAGTGGGGAATATTGCACAATGGGGGAAACCCTGA TGCAGCGACGCCGCGTGAAGGAAGAAGTATCTCGGTATGTAAACTTCTAT CAGCAGGGAAGATAGTGACGGTACCTGACTAAGAAGCCCCGG…
379	Cban-ZM-NX-D10-42	Blautia wexlerae	CATGCAGTCGAACGGGAATTACTTTATTGAAACTTCGGTGGATTTAATTT AATTCTAGTGGCGGACGGGTGAGTAACGCGTGGGTAACCTGCCTTATACA GGGGGATAACAGTCAGAAATGGCTGCTAATACCGCATAAGCGCACAGAGC TGCATGGCTCAGTGTGAAAAACTCCGGTGGTATAAGATGGACCCGCGTTG GATTAGCTTGTTGGTGGGGTAACGGCCCACCAAGGCGACGATCCATAGCC GGCCTGAGAGGGTGAACGGCCACATTGGGACTGAGACACGGCCCAGACTC CTACGGGAGGCAGCAGTGGGGAATATTGCACAATGGGGGAAACCCTGATG CAGCGACGCCGCGTGAAGGAAGAAGTATCTCGGTATGTAAAC…
380	Cban-ZM-NX-D10-47	Blautia wexlerae	AGTCGAACGGGAAATATTTCATTGAGACTTCGGTGGATTTGATCTATTTC TAGTGGCGGACGGGTGAGTAACGCGTGGGTAACCTGCCTTATACAGGGGG ATAACAGTCAGAAATGGCTGCTAATACCGCATAAGCGCACAGAGCTGCAT GGCTCAGTGTGAAAAACTCCGGTGGTATAAGATGGACCCGCGTTGGATTA GCTTGTTGGTGGGGTAACGGCCCACCAAGGCGACGATCCATAGCCGGCCT GAGAGGGTGAACGGCCACATTGGGACTGAGACACGGCCCAGACTCCTACG GGAGGCAGCAGTGGGGAATATTGCACAATGGGGGAAACCCTGATGCAGCG ACGCCGCGTGAAGGAAGAAGTATCTCGGTATGTAAACTTCTA…
381	Eban-ZM-X-D10-23	Blautia wexlerae	TTCTAGTGGCGGACGGGTGAGTAACGCGTGGGTAACCTGCCTTGTACAGGGGGATAACAGTCAGAAATGGCTGCTAATACCGCATAAGCGCACAGAGCTGCATGGCTCCGTGTGAAAAACTCCGGTGGTATAAGATGGACCCGCGTTGGATTAGCTTGTTGGCGGGGTAACGGCCTACCAAGGCGACGATCCATAGCCGGCCTGAGAGGGTGAACGGCCACATTGGGACTGAGACACGGCCCAGACTCCTACGGGAGGCAGCAGTGGGGAATATTGCACAATGGGGGAAACCCTGATGCAGCGACGCCGCGTGAAGGAAGAAGTATCTCGGTATGTAAACTTCTATCAGCAGGGAAGAGATTGACGGTACCTGACTAAGAAGCCCCGGCTAACTACGTG…
382	H1	Blautia wexlerae	CAGCTCCTTCTTTGCAGTTAGGTCACTGACTTCGGGCGTTACTGACTCCCATGGTGTGACGGGCGGTGTGTACAAGACCCGGGAACGTATTCACCGCGGCATTCTGATCCGCGATTACTAGCGATTCCAGCTTCGTGTAGTCGGGTTGCAGACTACAGTCCGAACTGGGACGTTATTTTTGGGATTTGCTCCATCTCACAATCTCGCTTCCCTTTGTTTACGCCATTGTAGCACGTGTGTAGCCCAAATCATAAGGGGCATGATGATTTGACGTCATCCCCGCCTTCCTCCAGGTTATCCCTGGCAGTCTCCCCAGAGTGCCCACCTTAAATGCTGGCTACTGAGGATAGGGGTTGCGCTCGTTGCGGGACTTAACCCAACATCTCACGACACGAGCTG…
383	Hban-ZM-YN-D10-18	Blautia wexlerae	ATTCTAATTCTAGTGGCGGACGGGTGAGTAACGCGTGGGTAACCTGCCTTATACAGGGGGATAACAGTCAGAAATGGCTGCTAATACCGCATAAGCGCACAGAGCTGCATGGCTCAGTGTGAAAAACTCCGGTGGTATAAGATGGACCCGCGTTGGATTAGCTTGTTGGTGGGGTAACGGCCCACCAAGGCGACGATCCATAGCCGGCCTGAGAGGGTGAACGGCCACATTGGGACTGAGACACGGCCCAGACTCCTACGGGAGGCAGCAGTGGGGAATATTGCACAATGGGGGAAACCCTGATGCAGCGACGCCGCGTGAAGGAAGAAGTATCTCGGTATGTAAACTTCTATCAGCAGGGAAGATAGTGACGGTACCTGACTAAGAAGCCCCGGCTAA…
384	Hban-ZM-YN-D10-19	Blautia wexlerae	ATTCTAATTCTAGTGGCGGACGGGTGAGTAACGCGTGGGTAACCTGCCTTATACAGGGGGATAACAGTCAGAAATGGCTGCTAATACCGCATAAGCGCACAGAGCTGCATGGCTCAGTGTGAAAAACTCCGGTGGTATAAGATGGACCCGCGTTGGATTAGCTTGTTGGTGGGGTAACGGCCCACCAAGGCGACGATCCATAGCCGGCCTGAGAGGGTGAACGGCCACATTGGGACTGAGACACGGCCCAGACTCCTACGGGAGGCAGCAGTGGGGAATATTGCACAATGGGGGAAACCCTGATGCAGCGACGCCGCGTGAAGGAAGAAGTATCTCGGTATGTAAACTTCTATCAGCAGGGAAGATAGTGACGGTACCTGACTAAGAAGCCCCGGCTAA…
385	Qban-ZM-G-D15-23	Blautia wexlerae	TAATTTCTAGTGGCGGACGGGTGAGTAACGCGTGGGTAACCTGCCTTATA CAGGGGGATAACAGTCAGAAATGGCTGCTAATACCGCATAAGCGCACAGA GCTGCATGGCTCAGTGTGAAAAACTCCGGTGGTATAAGATGGACCCGCGT TGGATTAGCTTGTTGGTGGGGTAACGGCCCACCAAGGCGACGATCCATAG CCGGCCTGAGAGGGTGAACGGCCACATTGGGACTGAGACACGGCCCAGAC TCCTACGGGAGGCAGCAGTGGGGAATATTGCACAATGGGGGAAACCCTGA TGCAGCGACGCCGCGTGAAGGAAGAAGTATCTCGGTATGTAAACTTCTAT CAGCAGGGAAGATAGTGACGGTACCTGACTAAGAAGCCCCGG…
386	Qban-ZM-G-D15-48	Blautia wexlerae	ATTCTAATTCTAGTGGCGGACGGGTGAGTAACGCGTGGGTAACCTGCCTT ATACAGGGGGATAACAGTCAGAAATGGCTGCTAATACCGCATAAGCGCAC AGAGCTGCATGGCTCAGTGTGAAAAACTCCGGTGGTATAAGATGGACCCG CGTTGGATTAGCTTGTTGGTGGGGTAACGGCCCACCAAGGCGACGATCCA TAGCCGGCCTGAGAGGGTGAACGGCCACATTGGGACTGAGACACGGCCCA GACTCCTACGGGAGGCAGCAGTGGGGAATATTGCACAATGGGGGAAACCC TGATGCAGCGACGCCGCGTGAAGGAAGAAGTATCTCGGTATGTAAACTTC TATCAGCAGGGAAGATAGTGACGGTACCTGACTAAGAAGCCC…
387	R3ban-ZM-X-D23-23	Blautia wexlerae	ATTTAATTCTAGTGGCGGACGGGTGAGTAACGCGTGGGTAACCTGCCTTATACAGGGGGATAACAGTCAGAAATGGCTGCTAATACCGCATAAGCGCACAGAGCTGCATGGCTCAGTGTGAAAAACTCCGGTGGTATAAGATGGACCCGCGTTGGATTAGCTTGTTGGTGGGGTAACGGCCCACCAAGGCGACGATCCATAGCCGGCCTGAGAGGGTGAACGGCCACATTGGGACTGAGACACGGCCCAGACTCCTACGGGAGGCAGCAGTGGGGAATATTGCACAATGGGGGAAACCCTGATGCAGCGACGCCGCGTGAAGGAAGAAGTATCTCGGTATGTAAACTTCTATCAGCAGGGAAGATAGTGACGGTACCTGACTAAGAAGCCCCGGCTAAC…
388	R3ban-ZM-X-D23-6	Blautia wexlerae	ATTTCTAGTGGCGGACGGGTGAGTAACGCGTGGGTAACCTGCCTTATACAGGGGGATAACAGTCAGAAATGGCTGCTAATACCGCATAAGCGCACAGAGCTGCATGGCTCAGTGTGAAAAACTCCGGTGGTATAAGATGGACCCGCGTTGGATTAGCTGGTTGGTGGGGTAACGGCCCACCAAGGCGACGATCCATAGCCGGCCTGAGAGGGTGAACGGCCACATTGGGACTGAGACACGGCCCAGACTCCTACGGGAGGCAGCAGTGGGGAATATTGCACAATGGGGGAAACCCTGATGCAGCGACGCCGCGTGAAGGAAGAAGTATCTCGGTATGTAAACTTCTATCAGCAGGGAAGATAGTGACGGTACCTGACTAAGAAGCCCCGGCTAACTACG…
389	-1-SD-GN-D5-75	Butyricicoccus faecihominis	CATGCAGTCGAACGAGCCGAGGGGAGCTTGCTCCCCAGAGCTAGTGGCGGACGGGTGAGTAACACGTGAGCAACCTGCCTTTCAGAGGGGGATAACGTTTGGAAACGAACGCTAATACCGCATAACATACCGGGACCGCATGATTCTGGTATCAAAGGAGCAATCCGCTGAAAGATGGGCTCGCGTCCGATTAGCTAGTTGGCGGGGTAACGGCCCACCAAGGCGACGATCGGTAGCCGGACTGAGAGGTTGATCGGCCACATTGGGACTGAGACACGGCCCAGACTCCTACGGGAGGCAGCAGTGGGGGATATTGCACAATGGAGGAAACTCTGATGCAGCGACGCCGCGTGAGGGAAGACGGTCTTCGGATTGTAAACCTCTGTCTTTGGGGACGAT…
390	R2ban-ZM-G-D23-16	Cellulomonas hominis	ATGCAGTCGAACGGTGAACCCCAGCTTGCTGGGGGGATCAGTGGCGAACGGGTGAGTAACACGTGAGTAACCTGCCCCTGACTCTGGGATAAGCCTTGGAAACGAGGTCTAATACCGGATACGTGCCGCTCGGGCATCCGATGCGGTTGGAAAGATTTATCGGTCAGGGATGGACTCGCGGCCTATCAGCTTGTTGGTGGGGTAACGGCCCACCAAGGCGACGACGGGTAGCCGGCCTGAGAGGGCGACCGGCCACACTGGGACTGAGACACGGCCCAGACTCCTACGGGAGGCAGCAGTGGGGAATATTGCACAATGGGCGCAAGCCTGATGCAGCGACGCCGCGTGAGGGATGAAGGCCTTCGGGTTGTAAACCTCTTTCAGCAGGGAAGAAGCGCA…
391	67-BAN4-SDXN-d3-19	Citrobacter braakii	ATGCAGTCGAACGGTAGCACAGAGAGCTTGCTCTCGGGTGACGAGTGGCGGACGGGTGAGTAATGTCTGGGAAACTGCCCGATGGAGGGGGATAACTACTGGAAACGGTAGCTAATACCGCATAATGTCGCAAGACCAAAGAGGGGGACCTTCGGGCCTCTTGCCATCGGATGTGCCCAGATGGGATTAGCTAGTAGGTGGGGTAACGGCTCACCTAGGCGACGATCCCTAGCTGGTCTGAGAGGATGACCAGCCACACTGGAACTGAGACACGGTCCAGACTCCTACGGGAGGCAGCAGTGGGGAATATTGCACAATGGGCGCAAGCCTGATGCAGCCATGCCGCGTGTATGAAGAAGGCCTTCGGGTTGTAAAGTACTTTCAGCGAGGAGGAAGGCA…
392	Gban-ZM-GN-D10-6	Citrobacter braakii	ATGCAGTCGAACGGTAGCACAGAGAGCTTGCTCTCGGGTGACGAGTGGCGGACGGGTGAGTAATGTCTGGGAAACTGCCCGATGGAGGGGGATAACTACTGGAAACGGTAGCTAATACCGCATAATGTCGCAAGACCAAAGAGGGGGACCTTCGGGCCTCTTGCCATCGGATGTGCCCAGATGGGATTAGCTAGTAGGTGGGGTAACGGCTCACCTAGGCGACGATCCCTAGCTGGTCTGAGAGGATGACCAGCCACACTGGAACTGAGACACGGTCCAGACTCCTACGGGAGGCAGCAGTGGGGAATATTGCACAATGGGCGCAAGCCTGATGCAGCCATGCCGCGTGTATGAAGAAGGCCTTCGGGTTGTAAAGTACTTTCAGCGAGGAGGAAGGCA…
393	Rban-ZM-Y-D15-3	Citrobacter braakii	TGCAAGTCGAACGGTAGCACAGAGAGCTTGCTCTCGGGTGACGAGTGGCGGACGGGTGAGTAATGTCTGGGAAACTGCCCGATGGAGGGGGATAACTACTGGAAACGGTAGCTAATACCGCATAATGTCGCAAGACCAAAGAGGGGGACCTTCGGGCCTCTTGCCATCGGATGTGCCCAGATGGGATTAGCTAGTAGGTGGGGTAACGGCTCACCTAGGCGACGATCCCTAGCTGGTCTGAGAGGATGACCAGCCACACTGGAACTGAGACACGGTCCAGACTCCTACGGGAGGCAGCAGTGGGGAATATTGCACAATGGGCGCAAGCCTGATGCAGCCATGCCGCGTGTATGAAGAAGGCCTTCGGGTTGTAAAGTACTTTCAGCGAGGAGGAAGGCA…
394	1G11	Citrobacter braii	AGTCGAACGGTAACAGGAAGAAGCTTGCTTCTTTGCTGACGAGTGGCGGACGGGTGAGTAATGTCTGGGAAACTGCCTGATGGAGGGGGATAACTACTGGAAACGGTAGCTAATACCGCATAACGTCGCAAGACCAAAGAGGGGGACCTTCGGGCCTCTTGCCATCGGATGTGCCCAGATGGGATTAGCTAGTAGGTGGGGTAACGGCTCACCTAGGCGACGATCCCTAGCTGGTCTGAGAGGATGACCAGCCACACTGGAACTGAGACACGGTCCAGACTCCTACGGGAGGCAGCAGTGGGGAATATTGCACAATGGGCGCAAGCCTGATGCAGCCATGCCGCGTGTATGAAGAAGGCCTTCGGGTTGTAAAGTACTTTCAGCGGGGAGGAAGGGAGT…
395	-1-SD-CD5-31	Citrobacter braii	GCTGACGAGTGGCGGACGGGTGAGTAATGTCTGGGAAACTGCCTGATGGAGGGGGATAACTACTGGAAACGGTAGCTAATACCGCATAACGTCGCAAGACCAAAGAGGGGGACCTTCGGGCCTCTTGCCATCGGATGTGCCCAGATGGGATTAGCTAGTAGGTGGGGTAACGGCTCACCTAGGCGACGATCCCTAGCTGGTCTGAGAGGATGACCAGCCACACTGGAACTGAGACACGGTCCAGACTCCTACGGGAGGCAGCAGTGGGGAATATTGCACAATGGGCGCAAGCCTGATGCAGCCATGCCGCGTGTATGAAGAAGGCCTTCGGGTTGTAAAGTACTTTCAGCGGGGAGGAAGGGAGTAAAGTTAATACCTTTGCTCATTGACGTTACCCGC…
396	56-Bban-ZM-NX-D10-8	Citrobacter braii	AGAAAAGCTTGCTTTTCAAAAAGACTTAGTGGCGAACGGGTGAGTAACACGTAGGGAACCTGCCCATGTGCCTGGGATAACAGATGGAAACGTCTGCTAAAACCGGATAGGTATGAGGATCGCATGAGCCTCATATTAAAAGAGCGCTAGCTCTGAACATGGATGGACCTGCGGCGCATTAGCTAGTTGGCGGGGTAACGGCCCACCAAGGCAACGATGCGTAGCCGACCTGAGAGGGTGAACGGCCACATTGGGACTGAGACACGGCCCAAACTCCTACGGGAGGCAGCAGTAGGGAATTTTCGTCAATGGAGGGAACTCTGAACGAGCAATGCCGCGTGAGTGAAGAAGGTCTTCGGATCGTAAAGCTCTGTTGTAAGAGAAAAACGATGGATATAG…
397	59-Bban-ZM-NX-D10-11	Citrobacter braii	AACGGGTGAGTAACGCGTGAGGAACCTGCCTTTCACAAAGGGATAGCCTCGGGAAACTGGGATTAATACCTTATGATACTGATATAGCGCATGCCATATCAGTCAAAGCGCAAAGCGGTGAAAGATGGTCTCGCGTCCCATTAGCTAGTTGGTAAGGTAACGGCTTACCAAGGCTGCGATGGGTAACCGGCCTGAGAGGGTGAACGGTCACACTGGAACTGAGACACGGTCCAGACTCCTACGGGAGGCAGCAGTGGGGAATATTGCACAATGGAGGAAACTCTGATGCAGCGACGCCGCGTGAGTGATGAAGGCTTTCGAGTCGTAAAACTCTGTCCTTGGGGACGATAATGACGGTACCCAAGGAGGAAGCCCCGGCTAACTACGTGCCAGCAGCCG…
398	63-Bban-ZM-NX-D10-15	Citrobacter braii	GTCGAGCGAGTGAATCTCCTTCGGGAGTGAAGCTAGCGGCGGACGGGTGAGTAACACGTGGGCAACCTGCCTCATAGAGGGGAATAGCCTTCCGAAAGGAAGATTAATACCGCATAAGATTGTAGCTTCGCATGAAGTAGCAATTAAAGGAGCAATCCGCTATGAGATGGGCCCGCGGCGCATTAGCTAGTTGGTGAGGTAACGGCTCACCAAGGCGACGATGCGTAGCCGACCTGAGAGGGTGATCGGCCACATTGGGACTGAGACACGGCCCAGACTCCTACGGGAGGCAGCAGTGGGGAATATTGCACAATGGGGGAAACCCTGATGCAGCAACGCCGCGTGAGTGATGACGGCCTTCGGGTTGTAAAGCTCTGTCTTCAGGGACGATAATGACGG…
399	82-Bban-ZM-NX-D10-34	Citrobacter braii	CTGACGAGTGGCGGACGGGTGAGTAATGTCTGGGAAACTGCCTGATGGAGGGGGATAACTACTGGAAACGGTAGCTAATACCGCATAACGTCGCAAGACCAAAGAGGGGGACCTTCGGGCCTCTTGCCATCGGATGTGCCCAGATGGGATTAGCTTGTTGGTGGGGTAACGGCTCACCAAGGCGACGATCCCTAGCTGGTCTGAGAGGATGACCAGCCACACTGGAACTGAGACACGGTCCAGACTCCTACGGGAGGCAGCAGTGGGGAATATTGCACAATGGGCGCAAGCCTGATGCAGCCATGCCGCGTGTATGAAGAAGGCCTTCGGGTTGTAAAGTACTTTCAGCGGGGAGGAAGGGAGTAAAGTTAATACCTTTGCTCATTGACGTTACCCGCA…
400	Aban-ZM-Y-D10-8	Citrobacter braii	GCTGACGAGTGGCGGACGGGTGAGTAATGTCTGGGAAACTGCCTGATGGAGGGGGATAACTACTGGAAACGGTAGCTAATACCGCATAACGTCGCAAGACCAAAGAGGGGGACCTTCGGGCCTCTTGCCATCGGATGTGCCCAGATGGGATTAGCTTGTTGGTGGGGTAACGGCTCACCAAGGCGACGATCCCTAGCTGGTCTGAGAGGATGACCAGCCACACTGGAACTGAGACACGGTCCAGACTCCTACGGGAGGCAGCAGTGGGGAATATTGCACAATGGGCGCAAGCCTGATGCAGCCATGCCGCGTGTATGAAGAAGGCCTTCGGGTTGTAAAGTACTTTCAGCGGGGAGGAAGGGAGTAAAGTTAATACCTTTGCTCATTGACGTTACCCGC…
401	CHH0606-4B-1R	Citrobacter braii	ACACATGCAAGTCGAACGGTAACAGGAAGCAGCTTGCTGCTTTGCTGACGAGTGGCGGACGGGTGAGTAATGTCTGGGAAACTGCCTGATGGAGGGGGATAACTACTGGAAACGGTAGCTAATACCGCATAACGTCGCAAGACCAAAGAGGGGGACCTTCGGGCCTCTTGCCATCGGATGTGCCCAGATGGGATTAGCTAGTAGGTGGGGTAACGGCTCACCTAGGCGACGATCCCTAGCTGGTCTGAGAGGATGACCAGCCACACTGGAACTGAGACACGGTCCAGACTCCTACGGGAGGCAGCAGTGGGGAATATTGCACAATGGGCGCAAGCCTGATGCAGCCATGCCGCGTGTATGAAGAAGGCCTTCGGGTTGTAAAGTACTTTCAGCGGGGAG…
402	CHH0606-4C-11	Citrobacter braii	CTTGCTGATTTGCTGACGAGTGGCGGACGGGTGAGTAATGTCTGGGAAACTGCCTGATGGAGGGGGATAACTACTGGAAACGGTAGCTAATACCGCATAACGTCGCAAGACCAAAGAGGGGGACCTTCGGGCCTCTTGCCATCGGATGTGCCCAGATGGGATTAGCTAGTAGGTGGGGTAACGGCTCACCTAGGCGACGATCCCTAGCTGGTCTGAGAGGATGACCAGCCACACTGGAACTGAGACACGGTCCAGACTCCTACGGGAGGCAGCAGTGGGGAATATTGCACAATGGGCGCAAGCCTGATGCAGCCATGCCGCGTGTATGAAGAAGGCCTTCGGGTTGTAAAGTACTTTCAGCGGGGAGGAAGGGAGTAAAGTTAATACCTTTGCTCATTG…
403	CHH0606-4C-4R	Citrobacter braii	ACACATGCAGTCGAACGGTAACAGGAAGAAGCTTGCTTCTTCGCTGACGAGTGGCGGACGGGTGAGTAATGTCTGGGAAACTGCCTGATGGAGGGGGATAACTACTGGAAACGGTAGCTAATACCGCATAACGTCGCAAGACCAAAGAGGGGGACCTTCGGGCCTCTTGCCATCGGATGTGCCCATATGGGATTAGCTTGTAGGTGGGGTAACGGCTCACCTAGGCGACGATCCCTAGCTGGTCTGAGAGGATGACCAGCCACACTGGAACTGAGACACGGTCCAGACTCCTACGGGAGGCAGCAGTGGGGAATATTGCACAATGGGCGCAAGCCTGATGCAGCCATGCCGCGTGTATGAAGAAGGCCTTCGGGTTGTAAAGTACTTTCAGCGGGGAGG…
404	CHH0606-4D-4	Citrobacter braii	CAAGTCGAACGGTAACAGGAAGAAGCTTGCTGCTTCGCTGACGAGTGGCGGACGGGTGAGTAATGTCTGGGAAACTGCCTGATGGAGGGGGATAACTACTGGAAACGGTAGCTAATACCGCATAACGTCGCAAGACCAAAGAGGGGGACCTTCGGGCCTCTTGCCATCGGATGTGCCCAGATGGGATTAGCTTGTTGGTGGGGTAACGGCTCACCTAGGCGACGATCCCTAGCTGGTCTGAGAGGATGACCAGCCACACTGGAACTGAGACACGGTCCAGACTCCTACGGGAGGCAGCAGTGGGGAATATTGCACAATGGGCGCAAGCCTGATGCAGCCATGCCGCGTGTATGAAGAAGGCCTTCGGGTTGTAAAGTACTTTCAGCGGGGAGGAAGGGA…
405	CHH0606-4E-2R	Citrobacter braii	ACACATGCAAGTCGAACGGTAACAGAAATGCAGCTTGCTGATTTGCTGACGAGTGGCGGACGGGTGAGTAATGTCTGGGAAACTGCCTGATGGAGGGGGATAACTACTGGAAACGGTAGCTAATACCGCATAACGTCGCAAGACCAAAGAGGGGGACCTTCGGGCCTCTTGCCATCGGATGTGCCCAGATGGGATTAGCTAGTAGGTGGGGTAACGGCTCACCTAGGCGACGATCCCTAGCTGGTCTGAGAGGATGACCAGCCACACTGGAACTGAGACACGGTCCAGACTCCTACGGGAGGCAGCAGTGGGGAATATTGCACAATGGGCGCAAGCCTGATGCAGCCATGCCGCGTGTATGAAGAAGGCCTTCGGGTTGTAAAGTACTTTCAGCGGGGA…
406	CHH0606-4F-4	Citrobacter braii	ACACATGCAAGTCGAACGGTAACAGGAAACAAGCTTGCTTCTTTGCTGACGAGTGGCGGACGGGTGAGTAATGTCTGGGAAACTGCCTGATGGAGGGGGATAACTACTGGAAACGGTAGCTAATACCGCATAACGTCGCAAGACCAAAGAGGGGGACCTTCGGGCCTCTTGCCATCGGATGTGCCCAGATGGGATTAGCTAGTAGGTGGGGTAACGGCTCACCTAGGCGACGATCCCTAGCTGGTCTGAGAGGATGACCAGCCACACTGGAACTGAGACACGGTCCAGACTCCTACGGGAGGCAGCAGTGGGGAATATTGCACAATGGGCGCAAGCCTGATGCAGCCATGCCGCGTGTATGAAGAAGGCCTTCGGGTTGTAAAGTACTTTCAGCGGGGA…
407	CHH0611-1B12	Citrobacter braii	CCTACTTCTTTTGCAACCCACTCCCATGGTGTGACGGGCGGTGTGTACAAGGCCCGGGAACGTATTCACCGTGGCATTCTGATCCACGATTACTAGCGATTCCGACTTCATGGAGTCGAGTTGCAGACTCCAATCCGGACTACGACGCACTTTATGAGTTCCGCTTGCTCTCGCGAGGTCGCTTCTCTTTGTATCTGCCATTGTAGCACGTGTGTAGCCCTGGTCGTAAGGGCCATGATGACTTGACGTCATCCCCACCTTCCTCCAGTTTATCACTGGCAGTCTCCTTTGAGTTCCCGGCCGGACCGCTGGCAACAAAGGAAAAGGGTTGCGCTCGTTGCGGGAATTAACCCAACATTTCACAACACGAACTGACGAAAGCCATGCAAGACCTGGCTC…
408	CHH0611-1B9	Citrobacter braii	GCTGACGAGTGGCGGACGGGTGAGTAATGTCTGGGAAACTGCCTGATGGAGGGGGATAACTACTGGAAACGGTAGCTAATACCGCATAACGTCGCAAGACCAAAGAGGGGGACCTTCGGGCCTCTTGCCATCGGATGTGCCCAGATGGGATTAGCTTGTTGGTGGGGTAACGGCTCACCAAGGCGACGATCCCTAGCTGGTCTGAGAGGATGACCAGCCACACTGGAACTGAGACACGGTCCAGACTCCTACGGGAGGCAGCAGTGGGGAATATTGCACAATGGGCGCAAGCCTGATGCAGCCATGCCGCGTGTATGAAGAAGGCCTTCGGGTTGTAAAGTACTTTCAGCGGGGAGGAAGGGAGTAAAGTTAATACCTTTGCTCATTGACGTTACCCGC…
409	CHH0611-1E2	Citrobacter braii	ACCTACTTCTTTTGCAACCCACTCCCATGGTGTGACGGGCGGTGTGTACAAGGCCCGGGAACGTATTCACCGTGGCATTCTGATCCACGATTACTAGCGATTCCGACTTCATGGAGTCGAGTTGCAGACTCCAATCCGGACTACGACGCACTTTATGAGGTCCGCTTGCTCTCGCGAGGTCGCTTCTCTTTGTATGCGCCATTGTAGCACGTGTGTAGCCCTGGTCGTAAGGGCCATGATGACTTGACGTCATCCCCACCTTCCTCCAGTTTATCACTGGCAGTCTCCTTTGAGTTCCCGGCCGGACCGCTGGCAACAAAGGATAAGGGTTGCGCTCGTTGCGGGACTTAACCCAACATTTCACAACACGAGCTGACGACAGCCATGCAGCACCTGTCT…
410	CHH0611-2F6	Citrobacter braii	GCTGACGAGTGGCGGACGGGTGAGTAATGTCTGGGAAACTGCCTGATGGAGGGGGATAACTACTGGAAACGGTAGCTAATACCGCATAACGTCGCAAGACCAAAGAGGGGGACCTTCGGGCCTCTTGCCATCGGATGTGCCCAGATGGGATTAGCTTGTTGGTGGGGTAACGGCTCACCAAGGCGACGATCCCTAGCTGGTCTGAGAGGATGACCAGCCACACTGGAACTGAGACACGGTCCAGACTCCTACGGGAGGCAGCAGTGGGGAATATTGCACAATGGGCGCAAGCCTGATGCAGCCATGCCGCGTGTATGAAGAAGGCCTTCGGGTTGTAAAGTACTTTCAGCGGGGAGGAAGGGAGTAAAGTTAATACCTTTGCTCATTGACGTTACCCGC…
411	Kban-ZM-G-D15-48	Citrobacter braii	GCTGACGAGTGGCGGACGGGTGAGTAATGTCTGGGAAACTGCCTGATGGAGGGGGATAACTACTGGAAACGGTAGCTAATACCGCATAACGTCGCAAGACCAAAGAGGGGGACCTTCGGGCCTCTTGCCATCGGATGTGCCCAGATGGGATTAGCTTGTTGGTGGGGTAACGGCTCACCAAGGCGACGATCCCTAGCTGGTCTGAGAGGATGACCAGCCACACTGGAACTGAGACACGGTCCAGACTCCTACGGGAGGCAGCAGTGGGGAATATTGCACAATGGGCGCAAGCCTGATGCAGCCATGCCGCGTGTATGAAGAAGGCCTTCGGGTTGTAAAGTACTTTCAGCGGGGAGGAAGGGAGTAAAGTTAATACCTTTGCTCATTGACGTTACCCGC…
412	Kban-ZM-X-D15-17	Citrobacter braii	GCTGACGAGTGGCGGACGGGTGAGTAATGTCTGGGAAACTGCCTGATGGAGGGGGATAACTACTGGAAACGGTAGCTAATACCGCATAACGTCGCAAGACCAAAGAGGGGGACCTTCGGGCCTCTTGCCATCGGATGTGCCCAGATGGGATTAGCTTGTTGGTGGGGTAACGGCTCACCAAGGCGACGATCCCTAGCTGGTCTGAGAGGATGACCAGCCACACTGGAACTGAGACACGGTCCAGACTCCTACGGGAGGCAGCAGTGGGGAATATTGCACAATGGGCGCAAGCCTGATGCAGCCATGCCGCGTGTATGAAGAAGGCCTTCGGGTTGTAAAGTACTTTCAGCGGGGAGGAAGGGAGTAAAGTTAATACCTTTGCTCATTGACGTTACCCGC…
413	Kban-ZM-X-D15-20	Citrobacter braii	GCTGACGAGTGGCGGACGGGTGAGTAATGTCTGGGAAACTGCCTGATGGAGGGGGATAACTACTGGAAACGGTAGCTAATACCGCATAACGTCGCAAGACCAAAGAGGGGGACCTTCGGGCCTCTTGCCATCGGATGTGCCCAGATGGGATTAGCTTGTTGGTGGGGTAACGGCTCACCTAGGCGACGATCCCTAGCTGGTCTGAGAGGATGACCAGCCACACTGGAACTGAGACACGGTCCAGACTCCTACGGGAGGCAGCAGTGGGGAATATTGCACAATGGGCGCAAGCCTGATGCAGCCATGCCGCGTGTATGAAGAAGGCCTTCGGGTTGTAAAGTACTTTCAGCGGGGAGGAAGGGAGTAAAGTTAATACCTTTGCTCATTGACGTTACCCGC…
414	Oban-ZM-GN-D15-35	Citrobacter braii	CATGCAGTCGAACGGTAGCACAGAGAGCTTGCTCTCGGGTGACGAGTGGC GGACGGGTGAGTAATGTCTGGGAAACTGCCCGATGGAGGGGGATAACTAC TGGAAACGGTAGCTAATACCGCATAATGTCGCAAGACCAAAGAGGGGGAC CTTCGGGCCTCTTGCCATCGGATGTGCCCAGATGGGATTAGCTAGTAGGT GGGGTAACGGCTCACCTAGGCGACGATCCCTAGCTGGTCTGAGAGGATGA CCAGCCACACTGGAACTGAGACACGGTCCAGACTCCTACGGGAGGCAGCA GTGGGGAATATTGCACAATGGGCGCAAGCCTGATGCAGCCATGCCGCGTG TATGAAGAAGGCCTTCGGGTTGTAAAGTACTTTCAGCGAGGA…
415	Oban-ZM-GN-D15-38	Citrobacter braii	ACGGTAGCACAGAGAGCTTGCTCTCGGGTGACGAGTGGCGGACGGGTGAG TAATGTCTGGGAAACTGCCCGATGGAGGGGGATAACTACTGGAAACGGTA GCTAATACCGCATAATGTCGCAAGACCAAAGAGGGGGACCTTCGGGCCTC TTGCCATCGGATGTGCCCAGATGGGATTAGCTAGTAGGTGGGGTAACGGC TCACCTAGGCGACGATCCCTAGCTGGTCTGAGAGGATGACCAGCCACACT GGAACTGAGACACGGTCCAGACTCCTACGGGAGGCAGCAGTGGGGAATAT TGCACAATGGGCGCAAGCCTGATGCAGCCATGCCGCGTGTATGAAGAAGG CCTTCGGGTTGTAAAGTACTTTCAGCGAGGAGGAAGGCATTA…
416	Pban-ZM-G-D15-11	Citrobacter braii	CATGCAGTCGAACGGTAGCACAGAGAGCTTGCTCTCGGGTGACGAGTGGC GGACGGGTGAGTAATGTCTGGGAAACTGCCCGATGGAGGGGGATAACTAC TGGAAACGGTAGCTAATACCGCATAATGTCGCAAGACCAAAGAGGGGGAC CTTCGGGCCTCTTGCCATCGGATGTGCCCAGATGGGATTAGCTAGTAGGT GGGGTAACGGCTCACCTAGGCGACGATCCCTAGCTGGTCTGAGAGGATGA CCAGCCACACTGGAACTGAGACACGGTCCAGACTCCTACGGGAGGCAGCA GTGGGGAATATTGCACAATGGGCGCAAGCCTGATGCAGCCATGCCGCGTG TATGAAGAAGGCCTTCGGGTTGTAAAGTACTTTCAGCGAGGA…
417	Pban-ZM-G-D15-15	Citrobacter braii	CATGCAGTCGAACGGTAGCACAGAGAGCTTGCTCTCGGGTGACGAGTGGC GGACGGGTGAGTAATGTCTGGGAAACTGCCCGATGGAGGGGGATAACTAC TGGAAACGGTAGCTAATACCGCATAATGTCGCAAGACCAAAGAGGGGGAC CTTCGGGCCTCTTGCCATCGGATGTGCCCAGATGGGATTAGCTAGTAGGT GGGGTAACGGCTCACCTAGGCGACGATCCCTAGCTGGTCTGAGAGGATGA CCAGCCACACTGGAACTGAGACACGGTCCAGACTCCTACGGGAGGCAGCA GTGGGGAATATTGCACAATGGGCGCAAGCCTGATGCAGCCATGCCGCGTG TATGAAGAAGGCCTTCGGGTTGTAAAGTACTTTCAGCGAGGA…
418	Pban-ZM-G-D15-29	Citrobacter braii	TACACATGCAAGTCGAACGGTAGCACAGAGAGCTTGCTCTCGGGTGACGAGTGGCGGACGGGTGAGTAATGTCTGGGAAA CTGCCCGATGGAGGGGGATAACTACTGGAAACGGTAGCTAATACCGCATAATGTCCCAAGACCAAAGAGGGGGACCTTCG GGCCTCTTGCCATCGGATGTGCCCAGATGGGATTAGCTAGTAGGTGGGGTAACGGCTCACCTAGGCGACGATCCCTAGCT GGTCTGAGAGGATGACCAGCCACACTGGAACTGAGACACGGTCCAGACTCCTACGGGAGGCAGCAGTGGGGAATATTGCA CAATGGGCGCAAGCCTGATGCAGCCATGCCGCGTGTATGAAGAAGGCCTTCGGGTTGTAAAGTACTTTCAGCGAG…
419	Pban-ZM-G-D15-36	Citrobacter braii	AAGTCGAACGGTAGCACAGAGAGCTTGCTCTCGGGTGACGAGTGGCGGAC GGGTGAGTAATGTCTGGGAAACTGCCCGATGGAGGGGGATAACTACTGGA AACGGTAGCTAATACCGCATAATGTCGCAAGACCAAAGAGGGGGACCTTC GGGCCTCTTGCCATCGGATGTGCCCAGATGGGATTAGCTAGTAGGTGGGG TAACGGCTCACCTAGGCGACGATCCCTAGCTGGTCTGAGAGGATGACCAG CCACACTGGAACTGAGACACGGTCCAGACTCCTACGGGAGGCAGCAGTGG GGAATATTGCACAATGGGCGCAAGCCTGATGCAGCCATGCCGCGTGTATG AAGAAGGCCTTCGGGTTGTAAAGTACTTTCAGCGAGGAGGAA…
420	Pban-ZM-G-D15-39	Citrobacter braii	CATGCAGTCGAACGGTAGCACAGAGAGCTTGCTCTCGGGTGACGAGTGGC GGACGGGTGAGTAATGTCTGGGAAACTGCCCGATGGAGGGGGATAACTAC TGGAAACGGTAGCTAATACCGCATAATGTCGCAAGACCAAAGAGGGGGAC CTTCGGGCCTCTTGCCATCGGATGTGCCCAGATGGGATTAGCTAGTAGGT GGGGTAACGGCTCACCTAGGCGACGATCCCTAGCTGGTCTGAGAGGATGA CCAGCCACACTGGAACTGAGACACGGTCCAGACTCCTACGGGAGGCAGCA GTGGGGAATATTGCACAATGGGCGCAAGCCTGATGCAGCCATGCCGCGTG TATGAAGAAGGCCTTCGGGTTGTAAAGTACTTTCAGCGAGGA…
421	Pban-ZM-G-D15-44	Citrobacter braii	TGCAGTCGAACGGTAGCACAGAGAGCTTGCTCTCGGGTGACGAGTGGCGG ACGGGTGAGTAATGTCTGGGAAACTGCCCGATGGAGGGGGATAACTACTG GAAACGGTAGCTAATACCGCATAATGTCGCAAGACCAAAGAGGGGGACCT TCGGGCCTCTTGCCATCGGATGTGCCCAGATGGGATTAGCTAGTAGGTGG GGTAACGGCTCACCTAGGCGACGATCCCTAGCTGGTCTGAGAGGATGACC AGCCACACTGGAACTGAGACACGGTCCAGACTCCTACGGGAGGCAGCAGT GGGGAATATTGCACAATGGGCGCAAGCCTGATGCAGCCATGCCGCGTGTA TGAAGAAGGCCTTCGGGTTGTAAAGTACTTTCAGCGAGGAGG…
422	Pban-ZM-G-D15-48	Citrobacter braii	TCAGTGAGTGGCGAACGGGTGAGTAATACATAAGTAACCTGCCCTCATGA GGGGGATAACTATTAGAAATGATAGCTAAGACCGCATAGGTGAAGGGGTC GCATGACCGCTTCATTAAATATCCGTATGGATAGCAGGAGGATGGACTTA TGGCGCATTAGCTGGTTGGTGAGGTAACGGCTCACCAAGGCGACGATGCG TAGCCGACCTGAGAGGGTGGACGGCCACACTGGGACTGAGACACGGCCCA GACTCCTACGGGAGGCAGCAGTAGGGAATTTTCGGCAATGGGGGAAACCC TGACCGAGCAACGCCGCGTGAGGGAAGAAGTATTTCGGTATGTAAACCTC TGTTATAAAGGAAGAACGGTATGAATAGGAAATGATTCATAA…
423	Pban-ZM-G-D15-7	Citrobacter braii	AAGTCGAACGGTAGCACAGAGAGCTTGCTCTCGGGTGACGAGTGGCGGAC GGGTGAGTAATGTCTGGGAAACTGCCCGATGGAGGGGGATAACTACTGGA AACGGTAGCTAATACCGCATAATGTCGCAAGACCAAAGAGGGGGACCTTC GGGCCTCTTGCCATCGGATGTGCCCAGATGGGATTAGCTAGTAGGTGGGG TAACGGCTCACCTAGGCGACGATCCCTAGCTGGTCTGAGAGGATGACCAG CCACACTGGAACTGAGACACGGTCCAGACTCCTACGGGAGGCAGCAGTGG GGAATATTGCACAATGGGCGCAAGCCTGATGCAGCCATGCCGCGTGTATG AAGAAGGCCTTCGGGTTGTAAAGTACTTTCAGCGAGGAGGAA…
424	Qban-ZM-G-D15-15	Citrobacter braii	CGCTGACGAGTGGCGGACGGGTGAGTAATGTCTGGGAAACTGCCTGATGG AGGGGGATAACTACTGGAAACGGTAGCTAATACCGCATAACGTCGCAAGA CCAAAGAGGGGGACCTTCGGGCCTCTTGCCATCGGATGTGCCCAGATGGG ATTAGCTTGTTGGTGGGGTAACGGCTCACCAAGGCGACGATCCCTAGCTG GTCTGAGAGGATGACCAGCCACACTGGAACTGAGACACGGTCCAGACTCC TACGGGAGGCAGCAGTGGGGAATATTGCACAATGGGCGCAAGCCTGATGC AGCCATGCCGCGTGTATGAAGAAGGCCTTCGGGTTGTAAAGTACTTTCAG CGGGGAGGAAGGGAGTAAAGTTAATACCTTTGCTCATTGACG…
425	Qban-ZM-G-D15-21	Citrobacter braii	CGCTGACGAGTGGCGGACGGGTGAGTAATGTCTGGGAAACTGCCTGATGG AGGGGGATAACTACTGGAAACGGTAGCTAATACCGCATAACGTCGCAAGA CCAAAGAGGGGGACCTTCGGGCCTCTTGCCATCGGATGTGCCCAGATGGG ATTAGCTTGTTGGTGGGGTAACGGCTCACCAAGGCGACGATCCCTAGCTG GTCTGAGAGGATGACCAGCCACACTGGAACTGAGACACGGTCCAGACTCC TACGGGAGGCAGCAGTGGGGAATATTGCACAATGGGCGCAAGCCTGATGC AGCCATGCCGCGTGTATGAAGAAGGCCTTCGGGTTGTAAAGTACTTTCAG CGGGGAGGAAGGGAGTAAAGTTAATACCTTTGCTCATTGACG…
426	-1-SD-CD5-34	Citrobacter freundii	CGCTGACGAGTGGCGGACGGGTGAGTAATGTCTGGGAAACTGCCTGATGGAGGGGGATAACTACTGGAAACGGTAGCTAATACCGCATAACGTCGCAAGACCAAAGAGGGGGACCTTCGGGCCTCTTGCCATCGGATGTGCCCAGATGGGATTAGCTAGTAGGTGGGGTAACGGCTCACCTAGGCGACGATCCCTAGCTGGTCTGAGAGGATGACCAGCCACACTGGAACTGAGACACGGTCCAGACTCCTACGGGAGGCAGCAGTGGGGAATATTGCACAATGGGCGCAAGCCTGATGCAGCCATGCCGCGTGTATGAAGAAGGCCTTCGGGTTGTAAAGTACTTTCAGCGGGGAGGAAGGGAGTAAAGTTAATACCTTTGCTCATTGACGTTACCCG…
427	-1-SD-CD5-37	Citrobacter freundii	GCTGACGAGTGGCGGACGGGTGAGTAATGTCTGGGAAACTGCCTGATGGAGGGGGATAACTACTGGAAACGGTAGCTAATACCGCATAACGTCGCAAGACCAAAGAGGGGGACCTTCGGGCCTCTTGCCATCGGATGTGCCCAGATGGGATTAGCTAGTAGGTGGGGTAACGGCTCACCTAGGCGACGATCCCTAGCTGGTCTGAGAGGATGACCAGCCACACTGGAACTGAGACACGGTCCAGACTCCTACGGGAGGCAGCAGTGGGGAATATTGCACAATGGGCGCAAGCCTGATGCAGCCATGCCGCGTGTATGAAGAAGGCCTTCGGGTTGTAAAGTACTTTCAGCGGGGAGGAAGGGAGTAAAGTTAATACCTTTGCTCATTGACGTTACCCGC…
428	1-SD-X-D5-17	Citrobacter freundii	ATGCAGTCGAACGGTAGCACAGAGGAGCTTGCTCCTTGGGTGACGAGTGGCGGACGGGTGAGTAATGTCTGGGAAACTGCCCGATGGAGGGGGATAACTACTGGAAACGGTAGCTAATACCGCATAACGTCGCAAGACCAAAGAGGGGGACCTTCGGGCCTCTTGCCATCGGATGTGCCCAGATGGGATTAGCTAGTAGGTGGGGTAACGGCTCACCTAGGCGACGATCCCTAGCTGGTCTGAGAGGATGACCAGCCACACTGGAACTGAGACACGGTCCAGACTCCTACGGGAGGCAGCAGTGGGGAATATTGCACAATGGGCGCAAGCCTGATGCAGCCATGCCGCGTGTATGAAGAAGGCCTTCGGGTTGTAAAGTACTTTCAGCGAGGAGGAAGG…
429	Kban-ZM-X-D15-22	Citrobacter freundii	GCTGACGAGTGGCGGACGGGTGAGTAATGTCTGGGAAACTGCCTGATGGAGGGGGATAACTACTGGAAACGGTAGCTAATACCGCATAACGTCGCAAGACCAAAGAGGGGGACCTTCGGGCCTCTTGCCATCGGATGTGCCCAGATGGGATTAGCTTGTTGGTGGGGTAACGGCTCACCAAGGCGACGATCCCTAGCTGGTCTGAGAGGATGACCAGCCACACTGGAACTGAGACACGGTCCAGACTCCTACGGGAGGCAGCAGTGGGGAATATTGCACAATGGGCGCAAGCCTGATGCAGCCATGCCGCGTGTATGAAGAAGGCCTTCGGGTTGTAAAGTACTTTCAGCGGGGAGGAAGGGAGTAAAGTTAATACCTTTGCTCATTGACGTTACCCGC…
430	Kban-ZM-X-D15-23	Citrobacter freundii	GCTGACGAGTGGCGGACGGGTGAGTAATGTCTGGGAAACTGCCTGATGGAGGGGGATAACTACTGGAAACGGTAGCTAATACCGCATAACGTCGCAAGACCAAAGAGGGGGACCTTCGGGCCTCTTGCCATCGGATGTGCCCAGATGGGATTAGCTTGTTGGTGGGGTAACGGCTCACCAAGGCGACGATCCCTAGCTGGTCTGAGAGGATGACCAGCCACACTGGAACTGAGACACGGTCCAGACTCCTACGGGAGGCAGCAGTGGGGAATATTGCACAATGGGCGCAAGCCTGATGCAGCCATGCCGCGTGTATGAAGAAGGCCTTCGGGTTGTAAAGTACTTTCAGCGGGGAGGAAGGGAGTAAAGTTAATACCTTTGCTCATTGACGTTACCCGC…
431	Kban-ZM-X-D15-6	Citrobacter freundii	GCTGACGAGTGGCGGACGGGTGAGTAATGTCTGGGAAACTGCCTGATGGAGGGGGATAACTACTGGAAACGGTAGCTAATACCGCATAACGTCGCAAGACCAAAGAGGGGGACCTTCGGGCCTCTTGCCATCGGATGTGCCCAGATGGGATTAGCTTGTTGGTGGGGTAACGGCTCACCTAGGCGACGATCCCTAGCTGGTCTGAGAGGATGACCAGCCACACTGGAACTGAGACACGGTCCAGACTCCTACGGGAGGCAGCAGTGGGGAATATTGCACAATGGGCGCAAGCCTGATGCAGCCATGCCGCGTGTATGAAGAAGGCCTTCGGGTTGTAAAGTACTTTCAGCGGGGAGGAAGGGAGTAAAGTTAATACCTTTGCTCATTGACGTTACCCGC…
432	Lban-ZM-Y-D15-17	Citrobacter freundii	GCTGACGAGTGGCGGACGGGTGAGTAATGTCTGGGAAACTGCCTGATGGA GGGGGATAACTACTGGAAACGGTAGCTAATACCGCATAACGTCGCAAGAC CAAAGAGGGGGACCTTCGGGCCTCTTGCCATCGGATGTGCCCAGATGGGA TTAGCTTGTTGGTGGGGTAACGGCTCACCAAGGCGACGATCCCTAGCTGG TCTGAGAGGATGACCAGCCACACTGGAACTGAGACACGGTCCAGACTCCT ACGGGAGGCAGCAGTGGGGAATATTGCACAATGGGCGCAAGCCTGATGCA GCCATGCCGCGTGTATGAAGAAGGCCTTCGGGTTGTAAAGTACTTTCAGC GGGGAGGAAGGGAGTAAAGTTAATACCTTTGCTCATTGACGT…
433	Qban-ZM-G-D15-18	Citrobacter freundii	CATGCAGTCGAACGGTAGCACAGAGAGCTTGCTCTCGGGTGACGAGTGGC GGACGGGTGAGTAATGTCTGGGAAACTGCCCGATGGAGGGGGATAACTAC TGGAAACGGTAGCTAATACCGCATAATGTCGCAAGACCAAAGAGGGGGAC CTTCGGGCCTCTTGCCATCGGATGTGCCCAGATGGGATTAGCTAGTAGGT GGGGTAACGGCTCACCTAGGCGACGATCCCTAGCTGGTCTGAGAGGATGA CCAGCCACACTGGAACTGAGACACGGTCCAGACTCCTACGGGAGGCAGCA GTGGGGAATATTGCACAATGGGCGCAAGCCTGATGCAGCCATGCCGCGTG TATGAAGAAGGCCTTCGGGTTGTAAAGTACTTTCAGCGAGGA…
434	Qban-ZM-G-D15-29	Citrobacter freundii	CATGCAGTCGAACGGTAGCACAGAGAGCTTGCTCTCGGGTGACGAGTGGC GGACGGGTGAGTAATGTCTGGGAAACTGCCCGATGGAGGGGGATAACTAC TGGAAACGGTAGCTAATACCGCATAATGTCGCAAGACCAAAGAGGGGGAC CTTCGGGCCTCTTGCCATCGGATGTGCCCAGATGGGATTAGCTAGTAGGT GGGGTAACGGCTCACCTAGGCGACGATCCCTAGCTGGTCTGAGAGGATGA CCAGCCACACTGGAACTGAGACACGGTCCAGACTCCTACGGGAGGCAGCA GTGGGGAATATTGCACAATGGGCGCAAGCCTGATGCAGCCATGCCGCGTG TATGAAGAAGGCCTTCGGGTTGTAAAGTACTTTCAGCGAGGA…
435	Qban-ZM-G-D15-3	Citrobacter murliniae	ATGCAGTCGAACGGTAGCACAGAGAGCTTGCTCTCGGGTGACGAGTGGCG GACGGGTGAGTAATGTCTGGGAAACTGCCCGATGGAGGGGGATAACTACT GGAAACGGTAGCTAATACCGCATAATGTCGCAAGACCAAAGAGGGGGACC TTCGGGCCTCTTGCCATCGGATGTGCCCAGATGGGATTAGCTAGTAGGTG GGGTAACGGCTCACCTAGGCGACGATCCCTAGCTGGTCTGAGAGGATGAC CAGCCACACTGGAACTGAGACACGGTCCAGACTCCTACGGGAGGCAGCAG TGGGGAATATTGCACAATGGGCGCAAGCCTGATGCAGCCATGCCGCGTGT ATGAAGAAGGCCTTCGGGTTGTAAAGTACTTTCAGCGAGGAG…
436	Rban-ZM-Y-D15-20	Citrobacter murliniae	CATGCAGTCGAACGGTAGCACAGAGAGCTTGCTCTCGGGTGACGAGTGGCGGACGGGTGAGTAATGTCTGGGAAACTGCCCGATGGAGGGGGATAACTACTGGAAACGGTAGCTAATACCGCATAATGTCGCAAGACCAAAGAGGGGGACCTTCGGGCCTCTTGCCATCGGATGTGCCCAGATGGGATTAGCTAGTAGGTGGGGTAACGGCTCACCTAGGCGACGATCCCTAGCTGGTCTGAGAGGATGACCAGCCACACTGGAACTGAGACACGGTCCAGACTCCTACGGGAGGCAGCAGTGGGGAATATTGCACAATGGGCGCAAGCCTGATGCAGCCATGCCGCGTGTATGAAGAAGGCCTTCGGGTTGTAAAGTACTTTCAGCGAGGAGGAAGGC…
437	CHH0611-1E10	Clostridium algidixylanolyticum	CATGCAGTCGAACGCGAGCACTTGTGCTCGAGTGGCGAACGGGTGAGTAATACATAAGTAACCTGCCCTAGACAGGGGGATAACTATTGGAAACGATAGCTAAGACCGCATAGGTACGGACACTGCATGGTGACCGTATTAAAAGTGCCTCAAAGCACTGGTAGAGGATGGACTTATGGCGCATTAGCTGGTTGGCGGGGTAACGGCCCACCAAGGCGACGATGCGTAGCCGACCTGAGAGGGTGACCGGCCACACTGGGACTGAGACACGGCCCAGACTCCTACGGGAGGCAGCAGTAGGGAATTTTCGGCAATGGGGGAAACCCTGACCGAGCAACGCCGCGTGAAGGAAGAAGGTTTTCGGATTGTAAACTTCTGTTATAAAGGAAGAACGGCGGC…
438	19-Fban-ZM-GN-D10-19	Clostridium bolteae	CATGCAGTCGAGCGAGAGGAGTTCCTTCGGGAACAAATCTAGCGGCGGACGGGTGAGTAACACGTGGGCAACCTGCCTTGTAGAGGGGAATAGCCTTCCGAAAGGAAGATTAATACCGCATAACATTACATTTTCGCATGAAGAAGTAATTAAAGGAGCAATCCGCTACAAGATGGGCCCGCGGCGCATTAGCTAGTTGGTGAGGTAACGGCTCACCAAGGCGACGATGCGTAGCCGACCTGAGAGGGTGATCGGCCACATTGGGACTGAGACACGGCCCAGACTCCTACGGGAGGCAGCAGTGGGGAATATTGCACAATGGGGGAAACCCTGATGCAGCAACGCCGCGTGAGTGATGAAGGTTTTCGGATCGTAAAGCTCTGTCTTCAGGGACGATAA…
439	29-BAN3-SDMRS-d3-5	Clostridium butyricum	AAGTCGAGCGATGAAGCTCCTTCGGGAGTGGATTAGCGGCGGACGGGTGAGTAACACGTGGGTAACCTGCCTCATAGAGGGGAATAGCCTTTCGAAAGGAAGATTAATACCGCATAAGATTGTAGTACCGCATGGTACAGCAATTAAAGGAGTAATCCGCTATGAGATGGACCCGCGTCGCATTAGCTAGTTGGTGAGGTAACGGCTCACCAAGGCGACGATGCGTAGCCGACCTGAGAGGGTGATCGGCCACATTGGGACTGAGACACGGCCCAGACTCCTACGGGAGGCAGCAGTGGGGAATATTGCACAATGGGGGAAACCCTGATGCAGCAACGCCGCGTGAGTGATGACGGTCTTCGGATTGTAAAGCTCTGTCTTTAGGGACGATAATGACGG…
440	30-BAN3-SDMRS-d3-6	Clostridium butyricum	TGCAGTCGAGCGATGAAGCTCCTTCGGGAGTGGATTAGCGGCGGACGGGTGAGTAACACGTGGGTAACCTGCCTCATAGAGGGGAATAGCCTTTCGAAAGGAAGATTAATACCGCATAAGATTGTAGTACCGCATGGTACAGCAATTAAAGGAGTAATCCGCTATGAGATGGACCCGCGTCGCATTAGCTAGTTGGTGAGGTAACGGCTCACCAAGGCGACGATGCGTAGCCGACCTGAGAGGGTGATCGGCCACATTGGGACTGAGACACGGCCCAGACTCCTACGGGAGGCAGCAGTGGGGAATATTGCACAATGGGGGAAACCCTGATGCAGCAACGCCGCGTGAGTGATGACGGTCTTCGGATTGTAAAGCTCTGTCTTTAGGGACGATAATGAC…
441	31-BAN3-SDMRS-d3-7	Clostridium butyricum	AAGTCGAGCGATGAAGCTCCTTCGGGAGTGGATTAGCGGCGGACGGGTGAGTAACACGTGGGTAACCTGCCTCATAGAGGGGAATAGCCTTTCGAAAGGAAGATTAATACCGCATAAGATTGTAGTACCGCATGGTACAGCAATTAAAGGAGTAATCCGCTATGAGATGGACCCGCGTCGCATTAGCTAGTTGGTGAGGTAACGGCTCACCAAGGCGACGATGCGTAGCCGACCTGAGAGGGTGATCGGCCACATTGGGACTGAGACACGGCCCAGACTCCTACGGGAGGCAGCAGTGGGGAATATTGCACAATGGGGGAAACCCTGATGCAGCAACGCCGCGTGAGTGATGACGGTCTTCGGATTGTAAAGCTCTGTCTTTAGGGACGATAATGACGG…
442	37-BAN3-SDMRS-d3-13	Clostridium butyricum	AAGTCGAGCGATGAAGCTCCTTCGGGAGTGGATTAGCGGCGGACGGGTGAGTAACACGTGGGTAACCTGCCTCATAGAGGGGAATAGCCTTTCGAAAGGAAGATTAATACCGCATAAGATTGTAGTACCGCATGGTACAGCAATTAAAGGAGTAATCCGCTATGAGATGGACCCGCGTCGCATTAGCTAGTTGGTGAGGTAACGGCTCACCAAGGCGACGATGCGTAGCCGACCTGAGAGGGTGATCGGCCACATTGGGACTGAGACACGGCCCAGACTCCTACGGGAGGCAGCAGTGGGGAATATTGCACAATGGGGGAAACCCTGATGCAGCAACGCCGCGTGAGTGATGACGGTCTTCGGATTGTAAAGCTCTGTCTTTAGGGACGATAATGACGG…
443	R3ban-ZM-X-D23-25	Clostridium citroniae	AGATACCGAGTGGCGGACGGGTGAGTAACGCGTGGGTAACCTGCCTCATACAGGGGGATAACGGTTAGAAATGACTGCTAATACCGCATAAGCGCACAGTACCGCATGGTACGGTGTGAAAAACTCCGGTGGTATGAGATGGACCCGCGTCTGATTAGCTAGTTGGTGGGGTAACGGCCCACCAAGGCGACGATCAGTAGCCGACCTGAGAGGGTGACCGGCCACATTGGGACTGAGACACGGCCCAGACTCCTACGGGAGGCAGCAGTGGGGGATATTGCACAATGGAGGAAACTCTGATGCAGCGACGCCGCGTGAGTGAAGAAGTATTTCGGTATGTAAAGCTCTATCAGCAGGGAAGAAAATGACGGTACCTGACTAAGAAGCCCCGGCTAACTA…
444	2-AZM-YN-D5-35	Clostridium disporicum	AGTCGAGCGAGTTGATTCTCTTCGGAGATGAAGCTAGCGGCGGACGGGTGAGTAACACGTGGGCAACCTGCCTCATAGAGGGGAATAGCCTCCCGAAAGGGAGATTAATACCGCATAAGATTGTAGCTTCGCATGAAGTAGCAATTAAAGGAGCAATCCGCTATGAGATGGGCCCGCGGCGCATTAGCTAGTTGGTGAGGTAACGGCTCACCAAGGCGACGATGCGTAGCCGACCTGAGAGGGTGATCGGCCACATTGGGACTGAGACACGGCCCAGACTCCTACGGGAGGCAGCAGTGGGGAATATTGCACAATGGGGGAAACCCTGATGCAGCAACGCCGCGTGAGTGATGACGGCCTTCGGGTTGTAAAGCTCTGTCTTCAGGGACGATAATGACG…
445	3-ZM-GN-D5-36	Clostridium disporicum	ATGC-AGTCGAGCGAGTTGATTCTCTTCGGAGATGAAGCTAGCGGCGGACGGGTGAGTAACACGTGGGCAACCTGCCTCATAGAGGGGAATAGCCTCCCGAAAGGGAGATTAATACCGCATAAGATTGTAGCTTCGCATGAAGTAGCAATTAAAGGAGCAATCCGCTATGAGATGGGCCCGCGGCGCATTAGCTAGTTGGTGAGGTAACGGCTCACCAAGGCGACGATGCGTAGCCGACCTGAGAGGGTGATCGGCCACATTGGGACTGAGACACGGCCCAGACTCCTACGGGAGGCAGCAGTGGGGAATATTGCACAATGGGGGAAACCCTGATGCAGCAACGCCGCGTGAGTGATGACGGCCTTCGGGTTGTAAAGCTCTGTCTTCAGGGACGATAA…
446	Bban-ZM-NX-D10-19	Clostridium disporicum	TGCAGTCGAGCGAGTTGATTCTCTTCGGAGATGAAGCTAGCGGCGGACGGGTGAGTAACACGTGGGCAACCTGCCTCATAGAGGGGAATAGCCTCCCGAAAGGGAGATTAATACCGCATAAGATTGTAGCTTCGCATGAAGTAGCAATTAAAGGAGCAATCCGCTATGAGATGGGCCCGCGGCGCATTAGCTAGTTGGTGAGGTAACGGCTCACCAAGGCGACGATGCGTAGCCGACCTGAGAGGGTGATCGGCCACATTGGGACTGAGACACGGCCCAGACTCCTACGGGAGGCAGCAGTGGGGAATATTGCACAATGGGGGAAACCCTGATGCAGCAACGCCGCGTGAGTGATGACGGCCTTCGGGTTGTAAAGCTCTGTCTTCAGGGACGATAATG…
447	CHH0611-1G10	Clostridium disporicum	ACGCGAGCACTTGTGCTCGAGTGGCGAACGGGTGAGTAATACATAAGTAACCTGCCCTAGACAGGGGGATAACTATTGGAAACGATAGCTAAGACCGCATAGGTACGGACACTGCATGGTGACCGTATTAAAAGTGCCTCAAAGCACTGGTAGAGGATGGACTTATGGCGCATTAGCTGGTTGGCGGGGTAACGGCCCACCAAGGCGACGATGCGTAGCCGACCTGAGAGGGTGACCGGCCACACTGGGACTGAGACACGGCCCAGACTCCTACGGGAGGCAGCAGTAGGGAATTTTCGGCAATGGGGGAAACCCTGACCGAGCAACGCCGCGTGAAGGAAGAAGGTTTTCGGATTGTAAACTTCTGTTATAAAGGAAGAACGGCGGCTACAGGAAATG…
448	CHH0611-2H11	Clostridium disporicum	AGTCGAACGCGAGCACTTGTGCTCGAGTGGCGAACGGGTGAGTAATACATAAGTAACCTGCCCTAGACAGGGGGATAACTATTGGAAACGATAGCTAAGACCGCATAGGTACGGACACTGCATGGTGACCGTATTAAAAGTGCCTCAAAGCACTGGTAGAGGATGGACTTATGGCGCATTAGCTGGTTGGCGGGGTAACGGCCCACCAAGGCGACGATGCGTAGCCGACCTGAGAGGGTGACCGGCCACACTGGGACTGAGACACGGCCCAGACTCCTACGGGAGGCAGCAGTAGGGAATTTTCGGCAATGGGGGAAACCCTGACCGAGCAACGCCGCGTGAAGGAAGAAGGTTTTCGGATTGTAAACTTCTGTTATAAAGGAAGAACGGCGGCTACAG…
449	Qban-ZM-G-D15-28	Clostridium disporicum	ATGCAGTCGAGCGATGAAGTTTCCTTCGGGAAACGGATTAGCGGCGGACG GGTGAGTAACACGTGGGTAACCTGCCTCATAGAGTGGAATAGCCTTTCGA AAGGAAGATTAATACCGCATAATGTTGAAAGATGGCATCATCATTCAACC AAAGGAGTAATCCGCTATGAGATGGACCCGCGGCGCATTAGCTAGTTGGT GGGGTAACGGCCTACCAAGGCGACGATGCGTAGCCGACCTGAGAGGGTGA TCGGCCACATTGGGACTGAGACACGGCCCAGACTCCTACGGGAGGCAGCA GTGGGGAATATTGCACAATGGGGGAAACCCTGATGCAGCAACGCCGCGTG AGTGATGAAGGTTTTCGGATCGTAAAGCTCTGTCTTTGGGGA…
450	Qban-ZM-G-D15-35	Clostridium disporicum	CATGCAGTCGAGCGATGAAGTTTCCTTCGGGAAATGGATTACGGCGGACG GGTGAGTAACACGTGGGTAACCTGCCTCATAGAGTGGAATAGCCTTTCGA AAGGAAGATTAATACCGCATAATGTTGAAAGATGGCATCATCATTCAACC AAAGGAGTAATCCGCTATGAGATGGACCCGCGGCGCATTAGCTAGTTGGT GGGGTAACGGCCTACCAAGGCGACGATGCGTAGCCGACCTGAGAGGGTGA TCGGCCACATTGGGACTGAGACACGGCCCAGACTCCTACGGGAGGCAGCA GTGGGGAATATTGCACAATGGGGGAAACCCTGATGCAGCAACGCCGCGTG AGTGATGAAGGTTTTCGGATCGTAAAGCTCTGTCTTTGGGGA…
451	Qban-ZM-G-D15-38	Clostridium disporicum	AGTCGAGCGATGAAGTTTCCTTCGGGAAATGGATTAGCGGCGGACGGGTG AGTAACACGTGGGTAACCTGCCTCATAGAGTGGAATAGCCTTTCGAAAGG AAGATTAATACCGCATAATGTTGAAAGATGGCATCATCATTCAACCAAAG GAGCAATCCGCTATGAGATGGACCCGCGGCGCATTAGCTAGTTGGTGGGG TAACGGCCTACCAAGGCGACGATGCGTAGCCGACCTGAGAGGGTGATCGG CCACATTGGGACTGAGACACGGCCCAGACTCCTACGGGAGGCAGCAGTGG GGAATATTGCACAATGGGGGAAACCCTGATGCAGCAACGCCGCGTGAGTG ATGAAGGTTTTCGGATCGTAAAGCTCTGTCTTTGGGGAAGAT…
452	Qban-ZM-G-D15-40	Clostridium disporicum	CATGCAGTCGAGCGATGAAGTTTCCTTCGGGAAACGGATTAGCGGCGGAC GGGTGAGTAACACGTGGGTAACCTGCCTCATAGAGTGGAATAGCCTTTCG AAAGGAAGATTAATACCGCATAATGTTGAAAGATGGCATCATCATTCAAC CAAAGGAGCAATCCGCTATGAGATGGACCCGCGGCGCATTAGCTAGTTGG TGGGGTAACGGCCTACCAAGGCGACGATGCGTAGCCGACCTGAGAGGGTG ATCGGCCACATTGGGACTGAGACACGGCCCAGACTCCTACGGGAGGCAGC AGTGGGGAATATTGCACAATGGGGGAAACCCTGATGCAGCAACGCCGCGT GAGTGATGAAGGTTTTCGGATCGTAAAGCTCTGTCTTTGGGG…
453	R1ban-ZM-NX-D23-28	Clostridium disporicum	ATGCAGTCGAGCGATGAAGTTTCCTTCGGGAAACGGATTAGCGGCGGACGGGTGAGTAACACGTGGGTAACCTGCCTCATAGAGTGGAATAGCCTTTCGAAAGGAAGATTAATACCGCATAATGTTGAAAGATGGCATCATCATTCAACCAAAGGAGCAATCCGCTATGAGATGGACCCGCGGCGCATTAGCTAGTTGGTGGGGTAACGGCCTACCAAGGCGACGATGCGTAGCCGACCTGAGAGGGTGATCGGCCACATTGGGACTGAGACACGGCCCAGACTCCTACGGGAGGCAGCAGTGGGGAATATTGCACAATGGGGGAAACCCTGATGCAGCAACGCCGCGTGAGTGATGAAGGTTTTCGGATCGTAAAGCTCTGTCTTTGGGGAAGATAAT…
454	R1ban-ZM-NX-D23-42	Clostridium disporicum	AGTCGAGCGATGAAGTTTCCTTCGGGAAACGGATTAGCGGCGGACGGGTGAGTAACACGTGGGTAACCTGCCTCATAGAGTGGAATAGCCTTTCGAAAGGAAGATTAATACCGCATAATGTTGAAAGATGGCATCATCATTCAACCAAAGGAGTAATCCGCTATGAGATGGACCCGCGGCGCATTAGCTAGTTGGTGGGGTAACGGCCTACCAAGGCGACGATGCGTAGCCGACCTGAGAGGGTGATCGGCCACATTGGGACTGAGACACGGCCCAGACTCCTACGGGAGGCAGCAGTGGGGAATATTGCACAATGGGGGAAACCCTGATGCAGCAACGCCGCGTGAGTGATGAAGGTTTTCGGATCGTAAAGCTCTGTCTTTGGGGAAGATAATGACG…
455	BANO-SD-GAMGCA-d2-5	Clostridium disporicum	TGCAGTCGAGCGAGTGGAGTTCTTCGGAACAAAGCTAGCGGCGGACGGGTGAGTAACACGTGGGCAACCTGCCTCATAGAGGGGAATAGCCTCCCGAAAGGGAGATTAATACCGCATAAGATTGTAGCTTCGCATGAAGTAGCAATTAAAGGAGCAATCCGCTATGAGATGGGCCCGCGGCGCATTAGCTAGTTGGTGAGGTAACGGCTCACCAAGGCGACGATGCGTAGCCGACCTGAGAGGGTGATCGGCCACATTGGGACTGAGACACGGCCCAGACTCCTACGGGAGGCAGCAGTGGGGAATATTGCACAATGGGGGAAACCCTGATGCAGCAACGCCGCGTGAGTGATGACGGCCTTCGGGTTGTAAAGCTCTGTCTTCAGGGACGATAATGAC…
456	17-2-AZM-XN-D5-9	Clostridium innocuum	GACTGAGTGGCGGACGGGTGAGTAACGCGTGGGTAACCTGCCCTGTACAGGGGGATAACAGTTGGAAATGACTGCTAATACCGCATAAGACCACAGCACCGCATGGATGCAGGGGTAAAAACTCCGGTGGTACAGGATGGACCCGCGTCTGATTAGCTGGTTGGTGAGGTAACGGCTCACCAAGGCGACGATCCATAGCCGGCTTGAGAGAGTGAACGGCCACATTGGGACTGAGACACGGCCCAAACTCCTACGGGAGGCAGCAGTGGGGAATATTGCACAATGGGGGAAACCCTGATGCAGCGACGCCGCGTGAGTGAAGAAGTATCTCGGTATGTAAAGCTCTATCAGCAGGGAAGAAAATGACGGTACCTGACTAAGAAGCCCCGGCTAACTACG…
457	70-Gban-ZM-GN-D10-22	Clostridium innocuum	ATGCAGTCGAGCGATGAAGTTTCCTTCGGGAAACGGATTAGCGGCGGACG GGTGAGTAACACGTGGGTAACCTGCCTCATAGAGTGGAATAGCCTTTCGA AAGGAAGATTAATACCGCATAATGTTGAAAGATGGCATCATCATTCAACC AAAGGAGCAATCCGCTATGAGATGGACCCGCGGCGCATTAGCTAGTTGGT GGGGTAACGGCCTACCAAGGCGACGATGCGTAGCCGACCTGAGAGGGTGA TCGGCCACATTGGGACTGAGACACGGCCCAGACTCCTACGGGAGGCAGCA GTGGGGAATATTGCACAATGGGGGAAACCCTGATGCAGCAACGCCGCGTG AGTGATGAAGGTTTTCGGATCGTAAAGCTCTGTCTTTGGGGA…
458	CHH0611-1F10	Clostridium leptum	TGCAAGTCGAACGCGAGCACTTGTGCTCGAGTGGCGAACGGGTGAGTAATACATAAGTAACCTGCCCTAGACAGGGGGATAACTATTGGAAACGATAGCTAAGACCGCATAGGTACGGACACTGCATGGTGACCGTATTAAAAGTGCCTCAAAGCACTGGTAGAGGATGGACTTATGGCGCATTAGCTGGTTGGCGGGGTAACGGCCCACCAAGGCGACGATGCGTAGCCGACCTGAGAGGGTGACCGGCCACACTGGGACTGAGACACGGCCCAGACTCCTACGGGAGGCAGCAGTAGGGAATTTTCGGCAATGGGGGAAACCCTGACCGAGCAACGCCGCGTGAAGGAAGAAGGTTTTCGGATTGTAAACTTCTGTTATAAAGGAAGAACGGCGGCT…
459	H25-S-Y-D4-25	Clostridium nexile	TTACACATGCAGTCGAACGAAGCGCTTAAACGGATTTCTTCGGATTGAAGTTTTTGTGACTGAGTGGCGGACGGGTGAGTAACGCGTGGGTAACCTGCCTCATACAGGGGGATAACAGTTAGAAATGACTGCTAATACCGCATAAGCGCACAGTGCTGCATGGCACAGTGTGAAAAACTCCGGTGGTATGAGATGGACCCGCGTCTGATTAGCTAGTTGGTGGGGTAACGGCCTACCAAGGCGACGATCAGTAGCCGGCCTGAGAGGGTGAACGGCCACATTGGGACTGAGACACGGCCCAAACTCCTACGGGAGGCAGCAGTGGGGAATATTGCACAATGGGGGAAACCCTGATGCAGCGACGCCGCGTGAGCGAAGAAGTATTTCGGTATGTAAAGC…
460	Hban-ZM-GN-37	Clostridium nexile	ATGCAGTCGAACGCGAGCACTTGTGCTCGAGTGGCGAACGGGTGAGTAATACATAAGTAACCTGCCCTAGACAGGGGGATAACTATTGGAAACGATAGCTAAGACCGCATAGGTACGGACACTGCATGGTGACCGTATTAAAAGTGCCTCAAAGCACTGGTAGAGGATGGACTTATGGCGCATTAGCTGGTTGGCGGGGTAACGGCCCACCAAGGCGACGATGCGTAGCCGACCTGAGAGGGTGACCGGCCACACTGGGACTGAGACACGGCCCAGACTCCTACGGGAGGCAGCAGTAGGGAATTTTCGGCAATGGGGGAAACCCTGACCGAGCAACGCCGCGTGAAGGAAGAAGGTTTTCGGATTGTAAACTTCTGTTATAAAGGAAGAACGGCGGCT…
461	13-Fban-ZM-GN-D10-13	Clostridium perfringens	ATGCAGTCGAGCGAGTGAATCTCCTTCGGGAGTGAAGCTAGCGGCGGACG GGTGAGTAACACGTGGGCAACCTGCCTCATAGAGGGGAATAGCCTTCCGA AAGGAAGATTAATACCGCATAAGATTGTAGCTTCGCATGAAGTAGCAATT AAAGGAGCAATCCGCTATGAGATGGGCCCGCGGCGCATTAGCTAGTTGGT GAGGTAACGGCTCACCAAGGCGACGATGCGTAGCCGACCTGAGAGGGTGA TCGGCCACATTGGGACTGAGACACGGCCCAGACTCCTACGGGAGGCAGCA GTGGGGAATATTGCACAATGGGGGAAACCCTGATGCAGCAACGCCGCGTG AGTGATGACGGCCTTCGGGTTGTAAAGCTCTGTCTTCAGGGA…
462	-1-SD-CN-D5-44	Clostridium perfringens	TGCAAGTCGAGCGAGTGAATCTCCTTCGGGAGTGAAGCTAGCGGCGGACGGGTGAGTAACACGTGGGCAACCTGCCTCATAGAGGGGAATAGCCTTCCGAAAGGAAGATTAATACCGCATAAGATTGTAGCTTCGCATGAAGTAGCAATTAAAGGAGCAATCCGCTATGAGATGGGCCCGCGGCGCATTAGCTAGTTGGTGAGGTAACGGCTCACCAAGGCGACGATGCGTAGCCGACCTGAGAGGGTGATCGGCCACATTGGGACTGAGACACGGCCCAGACTCCTACGGGAGGCAGCAGTGGGGAATATTGCACAATGGGGGAAACCCTGATGCAGCAACGCCGCGTGAGTGATGACGGCCTTCGGGTTGTAAAGCTCTGTCTTCAGGGACGATAAT…
463	20200825-3-26	Clostridium perfringens	CATGC-AGTCGAGCGAGAGGAGTTCCTTCGGGAAC-AATCTAGCGGCGGACGGGTGAGTAACACGTGGGCAACCTGCCTTGTAGAGGGGAATAGCCTTCCGAAAGGAAGATTAATACCGCATAACATTACATTTTCGCATGAAGAAGTAATTAAAGGAGCAATCCGCTACAAGATGGGCCCGCGGCGCATTAGCTAGTTGGTGAGGTAACGGCTCACCAAGGCGACGATGCGTAGCCGACCTGAGAGGGTGATCGGCCACATTGGGACTGAGACACGGCCCAGACTCCTACGGGAGGCAGCAGTGGGGAATATTGCACAATGGGGGAAACCCTGATGCAGCAACGCCGCGTGAGTGATGAAGGTTTTCGGATCGTAAAGCTCTGTCTTCAGGGACGATA…
464	27-Fban-ZM-GN-D10-27	Clostridium perfringens	ATGC-AGTCGAGCGAAGCACTTTGCTTAGATTCTTCGGATGAAGAGGATTGTGACTGAGCGGCGGACGGGTGAGTAACGCGTGGGTAACCTGCCTCATACAGGGGGATAACAGTTAGAAATGACTGCTAATACCGCATAAGACCACAGCACCGCATGGTGCGGGGGTAAAAACTCCGGTGGTATGAGATGGACCCGCGTCTGATTAGCTAGTTGGTAAGGTAACGGCTTACCAAGGCGACGATCAGTAGCCGACCTGAGAGGGTGACCGGCCACATTGGGACTGAGACACGGCCCAAACTCCTACGGGAGGCAGCAGTGGGGAATATTGCACAATGGGGGAAACCCTGATGCAGCGACGCCGCGTGAGCGAAGAAGTATTTCGGTATGTAAAGCTCTAT…
465	29-Fban-ZM-GN-D10-29	Clostridium perfringens	GTCGAGGGGCAGCGGGATTGAAGCTTGCTTCAATTGCCGGCGACCGGCGCACGGGTGAGTAACGCGTATCCAACCTTCCGTACACTCAGGGATAGCCTTTCGAAAGAAAGATTAATACCTGATGGTATGATGAGATTGCATGATAGCATCATTAAAGATTTATCGGTGTACGATGGGGATGCGTTCCATTAGGTAGTAGGCGGGGTAACGGCCCACCTAGCCAACGATGGATAGGGGTTCTGAGAGGAAGGTCCCCCACATTGGAACTGAGACACGGTCCAAACTCCTACGGGAGGCAGCAGTGAGGAATATTGGTCAATGGACGAGAGTCTGAACCAGCCAAGTAGCGTGAAGGATGAAGGTCCTACGGATTGTAAACTTCTTTTATAAGGGAATAAA…
466	2-AZM-XN-D5-9	Clostridium perfringens	AGTCGAGCGATGAAGTTTCCTTCGGGAAACGGATTAGCGGCGGACGGGTGAGTAACACGTGGGTAACCTGCCTCATAGAGTGGAATAGCCTTCCGAAAGGAAGATTAATACCGCATAACGTTGAAAGATGGCATCATCATTCAACCAAAGGAGCAATCCGCTATGAGATGGACCCGCGGCGCATTAGCTAGTTGGTGGGGTAACGGCCTACCAAGGCGACGATGCGTAGCCGACCTGAGAGGGTGATCGGCCACATTGGGACTGAGACACGGCCCAGACTCCTACGGGAGGCAGCAGTGGGGAATATTGCACAATGGGGGAAACCCTGATGCAGCAACGCCGCGTGAGTGATGAAGGTTTTCGGATCGTAAAGCTCTGTCTTTGGGGAAGATAATGACG…
467	-2AZM-YN-D5-36	Clostridium perfringens	GTCGAACGGAGTTAAATTCGACACCCGAGTATCCGGTTGAGAGACGGGGTGCTGGGGGTTGGATTTAACTTAGTGGCGGACGGGTGAGTAACGCGTGAGTAACCTGCCTTTCAGAGGGGGATAACGTTCTGAAAAGAACGCTAATACCGCATAACATGAAGCCACCGCATGGTGATTTCATCAAAGGAGCAATCCGCTGGAAGATGGACTCGCGTCCGATTAGCCAGTTGGCGGGGTAACGGCCCACCAAAGCGACGATCGGTAGCCGGACTGAGAGGTTGAACGGCCACATTGGGACTGAGACACGGCCCAGACTCCTACGGGAGGCAGCAGTGGGGGATATTGCACAATGGGGGAAACCCTGATGCAGCAACGCCGCGTGAGGGAAGAAGGTTTTCG…
468	34-Fban-ZM-GN-D10-34	Clostridium perfringens	GAAGCGCTTCCGCCTGATTTTCTTCGGAGATGAAGGCGGCTGCGACTGAGTGGCGGACGGGTGAGTAACGCGTGGGCAACCTGCCTTGCACTGGGGGATAACAGCCAGAAATGGCTGCTAATACCGCATAAGACCGAAGCGCCGCATGGCGCAGCGGCCAAAGCCCCGGCGGTGCAAGATGGGCCCGCGTCTGATTAGGTAGTTGGCGGGGTAACGGCCCACCAAGCCGACGATCAGTAGCCGACCTGAGAGGGTGACCGGCCACATTGGGACTGAGACACGGCCCAGACTCCTACGGGAGGCAGCAGTGGGGAATATTGCACAATGGGGGAAACCCTGATGCAGCGACGCCGCGTGAAGGATGAAGTATTTCGGTATGTAAACTTCTATCAGCAGGGA…
469	51-Gban-ZM-GN-D10-3	Clostridium perfringens	AAGTCGAGCGAGTGAATCTCCTTCGGGAGTGAAGCTAGCGGCGGACGGGTGAGTAACACGTGGGCAACCTGCCTCATAGAGGGGAATAGCCTTCCGAAAGGAAGATTAATACCGCATAAGATTGTAGCTTCGCATGAAGTAGCAATTAAAGGAGCAATCCGCTATGAGATGGGCCCGCGGCGCATTAGCTAGTTGGTGAGGTAACGGCTCACCAAGGCGACGATGCGTAGCCGACCTGAGAGGGTGATCGGCCACATTGGGACTGAGACACGGCCCAGACTCCTACGGGAGGCAGCAGTGGGGAATATTGCACAATGGGGGAAACCCTGATGCAGCAACGCCGCGTGAGTGATGACGGCCTTCGGGTTGTAAAGCTCTGTCTTCAGGGACGATAATGAC…
470	52-Gban-ZM-GN-D10-4	Clostridium perfringens	GTCGAGCGAGTGAATCTCCTTCGGGAGTGAAGCTAGCGGCGGACGGGTGAGTAACACGTGGGCAACCTGCCTCATAGAGGGGAATAGCCTTCCGAAAGGAAGATTAATACCGCATAAGATTGTAGCTTCGCATGAAGTAGCAATTAAAGGAGCAATCCGCTATGAGATGGGCCCGCGGCGCATTAGCTAGTTGGTGAGGTAACGGCTCACCAAGGCGACGATGCGTAGCCGACCTGAGAGGGTGATCGGCCACATTGGGACTGAGACACGGCCCAGACTCCTACGGGAGGCAGCAGTGGGGAATATTGCACAATGGGGGAAACCCTGATGCAGCAACGCCGCGTGAGTGATGACGGCCTTCGGGTTGTAAAGCTCTGTCTTCAGGGACGATAATGACGG…
471	60-Gban-ZM-GN-D10-12	Clostridium perfringens	ATGCAAGTCGAACGCGAGCACTTGTGCTCGAGTGGCGAACGGGTGAGTAATACATAAGTAACCTGCCCTAGACAGGGGGATAACTATTGGAAACGATAGCTAAGACCGCATAGGTACGGACACTGCATGGTGACCGTATTAAAAGTGCCTCAAAGCACTGGTAGAGGATGGACTTATGGCGCATTAGCTGGTTGGCGGGGTAACGGCCCACCAAGGCGACGATGCGTAGCCGACCTGAGAGGGTGACCGGCCACACTGGGACTGAGACACGGCCCAGACTCCTACGGGAGGCAGCAGTAGGGAATTTTCGGCAATGGGGGAAACCCTGACCGAGCAACGCCGCGTGAAGGAAGAAGGTTTTCGGATTGTAAACTTCTGTTATAAAGGAAGAACGGCGGC…
472	71-Gban-ZM-GN-D10-23	Clostridium perfringens	ATGCAAGTCGAACGCGAGCACTTGTGCTCGAGTGGCGAACGGGTGAGTAA TACATAAGTAACCTGCCCTAGACAGGGGGATAACTATTGGAAACGATAGC TAAGACCGCATAGGTACGGACACTGCATGGTGACCGTATTAAAAGTGCCT CAAAGCACTGGTAGAGGATGGACTTATGGCGCATTAGCTGGTTGGCGGGG TAACGGCCCACCAAGGCGACGATGCGTAGCCGACCTGAGAGGGTGACCGG CCACACTGGGACTGAGACACGGCCCAGACTCCTACGGGAGGCAGCAGTAG GGAATTTTCGGCAATGGGGGAAACCCTGACCGAGCAACGCCGCGTGAAGG AAGAAGGTTTTCGGATTGTAAACTTCTGTTATAAAGGAAGAA…
473	93-Gban-ZM-GN-D10-45	Clostridium perfringens	ATGCAAGTCGAACGCGAGCACTTGTGCTCGAGTGGCGAACGGGTGAGTAA TACATAAGTAACCTGCCCTAGACAGGGGGATAACTATTGGAAACGATAGC TAAGACCGCATAGGTACGGACACTGCATGGTGACCGTATTAAAAGTGCCT CAAAGCACTGGTAGAGGATGGACTTATGGCGCATTAGCTGGTTGGCGGGG TAACGGCCCACCAAGGCGACGATGCGTAGCCGACCTGAGAGGGTGACCGG CCACACTGGGACTGAGACACGGCCCAGACTCCTACGGGAGGCAGCAGTAG GGAATTTTCGGCAATGGGGGAAACCCTGACCGAGCAACGCCGCGTGAAGG AAGAAGGTTTTCGGATTGTAAACTTCTGTTATAAAGGAAGAA…
474	CHH0606-4B-6	Clostridium perfringens	TACATGCAGTCGAACGCGAGCACTTGTGCTCGAGTGGCGAACGGGTGAGTAATACATAAGTAACCTGCCCTAGACAGGGGGATAACTATTGGAAACGATAGCTAAGACCGCATAGGTACGGACACTGCATGGTGACCGTATTAAAAGTGCCTCAAAGCACTGGTAGAGGATGGACTTATGGCGCATTAGCTGGTTGGCGGGGTAACGGCCCACCAAGGCGACGATGCGTAGCCGACCTGAGAGGGTGACCGGCCACACTGGGACTGAGACACGGCCCAGACTCCTACGGGAGGCAGCAGTAGGGAATTTTCGGCAATGGGGGAAACCCTGACCGAGCAACGCCGCGTGAAGGAAGAAGGTTTTCGGATTGTAAACTTCTGTTATAAAGGAAGAACGGCG…
475	CHH0606-4D-6	Clostridium perfringens	ATACATGCAAGTCGAACGCGAGCACTTGTGCTCGAGTGGCGAACGGGTGAGTAATACATAAGTAACCTGCCCTAGACAGGGGGATAACTATTGGAAACGATAGCTAAGACCGCATAGGTACGGACACTGCATGGTGACCGTATTAAAAGTGCCTCAAAGCACTGGTAGAGGATGGACTTATGGCGCATTAGCTGGTTGGCGGGGTAACGGCCCACCAAGGCGACGATGCGTAGCCGACCTGAGAGGGTGACCGGCCACACTGGGACTGAGACACGGCCCAGACTCCTACGGGAGGCAGCAGTAGGGAATTTTCGGCAATGGGGGAAACCCTGACCGAGCAACGCCGCGTGAAGGAAGAAGGTTTTCGGATTGTAAACTTCTGTTATAAAGGAAGAACGG…
476	CHH0606-4E-6	Clostridium perfringens	ATACATGCAAGTCGAACGCGAGCACTTGTGCTCGAGTGGCGAACGGGTGAGTAATACATAAGTAACCTGCCCTAGACAGGGGGATAACTATTGGAAACGATAGCTAAGACCGCATAGGTACGGACACTGCATGGTGACCGTATTAAAAGTGCCTCAAAGCACTGGTAGAGGATGGACTTATGGCGCATTAGCTGGTTGGCGGGGTAACGGCCCACCAAGGCGACGATGCGTAGCCGACCTGAGAGGGTGACCGGCCACACTGGGACTGAGACACGGCCCAGACTCCTACGGGAGGCAGCAGTAGGGAATTTTCGGCAATGGGGGAAACCCTGACCGAGCAACGCCGCGTGAAGGAAGAAGGTTTTCGGATTGTAAACTTCTGTTATAAAGGAAGAACGG…
477	CHH0611-2H7	Clostridium perfringens	AACGGAAGTTTTCGGATGGAAGTTGAATTGACTGAGTGGCGGACGGGTGAGTAACGCGTGGGTAACCTGCCTTGTACTGGGGGACAACAGTTAGAAATGACTGCTAATACCGCATAAGCGCACAGTATCGCATGATACAGTGTGAAAAACTCCGGTGGTACAAGATGGACCCGCGTCTGATTAGCTAGTTGGTAAGGTAACGGCTTACCAAGGCGACGATCAGTAGCCGACCTGAGAGGGTGACCGGCCACATTGGGACTGAGACACGGCCCAAACTCCTACGGGAGGCAGCAGTGGGGAATATTGCACAATGGGCGAAAGCCTGATGCAGCGACGCCGCGTGAGTGAAGAAGTATTTCGGTATGTAAAGCTCTATCAGCAGGGAAGAAAATGACGGTA…
478	-1-SD-CN-D5-42	Clostridium saudiense	TTGACTTAGCGGCGGACGGGTGAGTAACGCGTGGGTAACCTGCCTTACACTGGGGGATAACAGTTAGAAATGACTGCTAATACCGCATAAGCGCACAGGGCCGCATGGCCTGGTGTGAAAAACTCCGGTGGTGTAAGATGGACCCGCGTCTGATTAGGTAGTTGGTGGGGTAACGGCCCACCAAGCCGACGATCAGTAGCCGACCTGAGAGGGTGACCGGCCACATTGGGACTGAGACACGGCCCAAACTCCTACGGGAGGCAGCAGTGGGGAATATTGGACAATGGGCGAAAGCCTGATCCAGCGACGCCGCGTGAGTGAAGAAGTATTTCGGTATGTAAAGCTCTATCAGCAGGGAAGAAAATGACGGTACCTGACTAAGAAGCCCCGGCTAACTAC…
479	-1-SD-CN-D5-46	Clostridium saudiense	ACATGCAAGTCGAGCGAGTGAATCTCCTTCGGGAGTGAAGCTAGCGGCGGACGGGTGAGTAACACGTGGGCAACCTGCCTCATAGAGGGGAATAGCCTTCCGAAAGGAAGATTAATACCGCATAAGATTGTAGCTTCGCATGAAGTAGCAATTAAAGGAGCAATCCGCTATGAGATGGGCCCGCGGCGCATTAGCTAGTTGGTGAGGTAACGGCTCACCAAGGCGACGATGCGTAGCCGACCTGAGAGGGTGATCGGCCACATTGGGACTGAGACACGGCCCAGACTCCTACGGGAGGCAGCAGTGGGGAATATTGCACAATGGGGGAAACCCTGATGCAGCAACGCCGCGTGAGTGATGACGGCCTTCGGGTTGTAAAGCTCTGTCTTCAGGGACGAT…
480	-1-SD-GN-D5-69	Clostridium saudiense	AAGTCGAGCGAGTGAATCTCCTTCGGGAGTGAAGCTAGCGGCGGACGGGTGAGTAACACGTGGGCAACCTGCCTCATAGAGGGGAATAGCCTTCCGAAAGGAAGATTAATACCGCATAAGATTGTAGCTTCGCATGAAGTAGCAATTAAAGGAGCAATCCGCTATGAGATGGGCCCGCGGCGCATTAGCTAGTTGGTGAGGTAACGGCTCACCAAGGCGACGATGCGTAGCCGACCTGAGAGGGTGATCGGCCACATTGGGACTGAGACACGGCCCAGACTCCTACGGGAGGCAGCAGTGGGGAATATTGCACAATGGGGGAAACCCTGATGCAGCAACGCCGCGTGAGTGATGACGGCCTTCGGGTTGTAAAGCTCTGTCTTCAGGGACGATAATGAC…
481	-1-SD-GN-D5-72	Clostridium saudiense	CATGCAGTCGAGCGAGTGAATCTCCTTCGGGAGTGAAGCTAGCGGCGGACGGGTGAGTAACACGTGGGCAACCTGCCTCATAGAGGGGAATAGCCTTCCGAAAGGAAGATTAATACCGCATAAGATTGTAGCTTCGCATGAAGTAGCAATTAAAGGAGCAATCCGCTATGAGATGGGCCCGCGGCGCATTAGCTAGTTGGTGAGGTAACGGCTCACCAAGGCGACGATGCGTAGCCGACCTGAGAGGGTGATCGGCCACATTGGGACTGAGACACGGCCCAGACTCCTACGGGAGGCAGCAGTGGGGAATATTGCACAATGGGGGAAACCCTGATGCAGCAACGCCGCGTGAGTGATGACGGCCTTCGGGTTGTAAAGCTCTGTCTTCAGGGACGATAA…
482	-1-SD-GN-D5-80	Clostridium saudiense	GCAAGTCGAGCGAGTGAATCTCCTTCGGGAGTGAAGCTAGCGGCGGACGGGTGAGTAACACGTGGGCAACCTGCCTCATAGAGGGGAATAGCCTTCCGAAAGGAAGATTAATACCGCATAAGATTGTAGCTTCGCATGAAGTAGCAATTAAAGGAGCAATCCGCTATGAGATGGGCCCGCGGCGCATTAGCTAGTTGGTGAGGTAACGGCTCACCAAGGCGACGATGCGTAGCCGACCTGAGAGGGTGATCGGCCACATTGGGACTGAGACACGGCCCAGACTCCTACGGGAGGCAGCAGTGGGGAATATTGCACAATGGGGGAAACCCTGATGCAGCAACGCCGCGTGAGTGATGACGGCCTTCGGGTTGTAAAGCTCTGTCTTCAGGGACGATAATG…
483	-1-SD-XN-D5-53	Clostridium saudiense	ATGCAGTCGAGCGAGTGAATCTCCTTCGGGAGTGAAGCTAGCGGCGGACGGGTGAGTAACACGTGGGCAACCTGCCTCATAGAGGGGAATAGCCTTCCGAAAGGAAGATTAATACCGCATAAGATTGTAGCTTCGCATGAAGTAGCAATTAAAGGAGCAATCCGCTATGAGATGGGCCCGCGGCGCATTAGCTAGTTGGTGAGGTAACGGCTCACCAAGGCGACGATGCGTAGCCGACCTGAGAGGGTGATCGGCCACATTGGGACTGAGACACGGCCCAGACTCCTACGGGAGGCAGCAGTGGGGAATATTGCACAATGGGGGAAACCCTGATGCAGCAACGCCGCGTGAGTGATGACGGCCTTCGGGTTGTAAAGCTCTGTCTTCAGGGACGATAAT…
484	-1-SD-XN-D5-55	Clostridium saudiense	CATGCAGTCGAGCGAGTGAATCTCCTTCGGGAGTGAAGCTAGCGGCGGACGGGTGAGTAACACGTGGGCAACCTGCCTCATAGAGGGGAATAGCCTTCCGAAAGGAAGATTAATACCGCATAAGATTGTAGCTTCGCATGAAGTAGCAATTAAAGGAGCAATCCGCTATGAGATGGGCCCGCGGCGCATTAGCTAGTTGGTGAGGTAACGGCTCACCAAGGCGACGATGCGTAGCCGACCTGAGAGGGTGATCGGCCACATTGGGACTGAGACACGGCCCAGACTCCTACGGGAGGCAGCAGTGGGGAATATTGCACAATGGGGGAAACCCTGATGCAGCAACGCCGCGTGAGTGATGACGGCCTTCGGGTTGTAAAGCTCTGTCTTCAGGGACGATAA…
485	-1-SD-YN-D5-81	Clostridium saudiense	TGCAAGTCGAGCGAGTGAATCTCCTTCGGGAGTGAAGCTAGCGGCGGACGGGTGAGTAACACGTGGGCAACCTGCCTCATAGAGGGGAATAGCCTTCCGAAAGGAAGATTAATACCGCATAAGATTGTAGCTTCGCATGAAGTAGCAATTAAAGGAGCAATCCGCTATGAGATGGGCCCGCGGCGCATTAGCTAGTTGGTGAGGTAACGGCTCACCAAGGCGACGATGCGTAGCCGACCTGAGAGGGTGATCGGCCACATTGGGACTGAGACACGGCCCAGACTCCTACGGGAGGCAGCAGTGGGGAATATTGCACAATGGGGGAAACCCTGATGCAGCAACGCCGCGTGAGTGATGACGGCCTTCGGGTTGTAAAGCTCTGTCTTCAGGGACGATAAT…
486	-1-SD-YN-D5-83	Clostridium saudiense	TGCAGTCGAGCGAGTGAATCTCCTTCGGGAGTGAAGCTAGCGGCGGACGGGTGAGTAACACGTGGGCAACCTGCCTCATAGAGGGGAATAGCCTTTCGAAAGGAAGATTAATACCGCATAAGATTGTAGCTTCGCATGAAGTAGCAATTAAAGGAGCAATCCGCTATGAGATGGGCCCGCGGCGCATTAGCTAGTTGGTGAGGTAACGGCTCACCAAGGCGACGATGCGTAGCCGACCTGAGAGGGTGATCGGCCACATTGGGACTGAGACACGGCCCAGACTCCTACGGGAGGCAGCAGTGGGGAATATTGCACAATGGGGGAAACCCTGATGCAGCAACGCCGCGTGAGTGATGACGGCCTTCGGGTTGTAAAGCTCTGTCTTCAGGGACGATAATG…
487	-1-SD-YN-D5-93	Clostridium saudiense	ATGCAGTCGAGCGAGTGAATCTCCTTCGGGAGTGAAGCTAGCGGCGGACGGGTGAGTAACACGTGGGCAACCTGCCTCATAGAGGGGAATAGCCTTCCGAAAGGAAGATTAATACCGCATAAGATTGTAGCTTCGCATGAAGTAGCAATTAAAGGAGCAATCCGCTATGAGATGGGCCCGCGGCGCATTAGCTAGTTGGTGAGGTAACGGCTCACCAAGGCGACGATGCGTAGCCGACCTGAGAGGGTGATCGGCCACATTGGGACTGAGACACGGCCCAGACTCCTACGGGAGGCAGCAGTGGGGAATATTGCACAATGGGGGAAACCCTGATGCAGCAACGCCGCGTGAGTGATGACGGCCTTCGGGTTGTAAAGCTCTGTCTTCAGGGACGATAAT…
488	-1-SD-YN-D5-94	Clostridium saudiense	AAGTCGAGCGAGTGAATCTCCTTCGGGAGTGAAGCTAGCGGCGGACGGGTGAGTAACACGTGGGCAACCTGCCTCATAGAGGGGAATAGCCTTTCGAAAGGAAGATTAATACCGCATAAGATTGTAGCTTCGCATGAAGTAGCAATTAAAGGAGCAATCCGCTATGAGATGGGCCCGCGGCGCATTAGCTAGTTGGTGAGGTAACGGCTCACCAAGGCGACGATGCGTAGCCGACCTGAGAGGGTGATCGGCCACATTGGGACTGAGACACGGCCCAGACTCCTACGGGAGGCAGCAGTGGGGAATATTGCACAATGGGGGAAACCCTGATGCAGCAACGCCGCGTGAGTGATGACGGCCTTCGGGTTGTAAAGCTCTGTCTTCAGGGACGATAATGAC…
489	25-Fban-ZM-GN-D10-25	Clostridium saudiense	AGGAGCTTGCTCCACCCCGACGACGAGTGGCGAACGGGTGAGTAATACATCGGAACGTGTCCGCTCGTGGGGGACAACCAGCCGAAAGGTTGGCTAATACCGCATGAGTTCTACGGAAGAAAGAGGGGGACCCGCAAGGGCCTCTCGCGAGCGGAGCGGCCGATGACTGATTAGCCGGTTGGTGAGGTAACGGCTCACCAAAGCAACGATCAGTAGCTGGTCTGAGAGGACGACCAGCCACACTGGGACTGAGACACGGCCCAGACTCCTACGGGAGGCAGCAGTGGGGAATTTTGGACAATGGGCGCAAGCCTGATCCAGCTATTCCGCGTGTGGGATGAAGGCCCTCGGGTTGTAAACCACTTTTGTAGAGAACGAAAAGACATCTTCGAATAAAGG…
490	-2AZM-YN-D5-35	Clostridium saudiense	AAGTCGAACGCACTGATTTTATCAGTGAGTGGCGAACGGGTGAGTAATACATAAGTAACCTGCCCTCATGAGGGGGATAACTATTAGAAATGATAGCTAAGACCGCATAGGTGAAGGGGTCGCATGACCGCTTCATTAAATATCCGTATGGATAGCAGGAGGATGGACTTATGGCGCATTAGCTGGTTGGTGAGGTAACGGCTCACCAAGGCGACGATGCGTAGCCGACCTGAGAGGGTGGACGGCCACACTGGGACTGAGACACGGCCCAGACTCCTACGGGAGGCAGCAGTAGGGAATTTTCGGCAATGGGGGAAACCCTGACCGAGCAACGCCGCGTGAGGGAAGAAGTATTTCGGTATGTAAACCTCTGTTATAAAGGAAGAACGGTATGAATAG…
491	-3-ZM-CN-D5-15	Clostridium saudiense	TGCAAGTCGAGCGAGTGAATCTCCTTCGGGAGTGAAGCTAGCGGCGGACGGGTGAGTAACACGTGGGCAACCTGCCTCATAGAGGGGAATAGCCTTCCGAAAGGAAGATTAATACCGCATAAGATTGTAGCTTCGCATGAAGTAGCAATTAAAGGAGCAATCCGCTATGAGATGGGCCCGCGGCGCATTAGCTAGTTGGTGAGGTAACGGCTCACCAAGGCGACGATGCGTAGCCGACCTGAGAGGGTGATCGGCCACATTGGGACTGAGACACGGCCCAGACTCCTACGGGAGGCAGCAGTGGGGAATATTGCACAATGGGGGAAACCCTGATGCAGCAACGCCGCGTGAGTGATGACGGCCTTCGGGTTGTAAAGCTCTGTCTTCAGGGACGATAAT…
492	-3-ZM-GN-D5-25	Clostridium saudiense	GTCGAGCGAGTGAATCTCCTTCGGGAGTGAAGCTAGCGGCGGACGGGTGAGTAACACGTGGGCAACCTGCCTCATAGAGGGGAATAGCCTTCCGAAAGGAAGATTAATACCGCATAAGATTGTAGCTTCGCATGAAGTAGCAATTAAAGGAGCAATCCGCTATGAGATGGGCCCGCGGCGCATTAGCTAGTTGGTGAGGTAACGGCTCACCAAGGCGACGATGCGTAGCCGACCTGAGAGGGTGATCGGCCACATTGGGACTGAGACACGGCCCAGACTCCTACGGGAGGCAGCAGTGGGGAATATTGCACAATGGGGGAAACCCTGATGCAGCAACGCCGCGTGAGTGATGACGGCCTTCGGGTTGTAAAGCTCTGTCTTCAGGGACGATAATGACGG…
493	-3-ZM-GN-D5-36	Clostridium saudiense	ATGCAGTCGAGCGAGTTGATTCTCTTCGGAGATGAAGCTAGCGGCGGACGGGTGAGTAACACGTGGGCAACCTGCCTCATAGAGGGGAATAGCCTCCCGAAAGGGAGATTAATACCGCATAAGATTGTAGCTTCGCATGAAGTAGCAATTAAAGGAGCAATCCGCTATGAGATGGGCCCGCGGCGCATTAGCTAGTTGGTGAGGTAACGGCTCACCAAGGCGACGATGCGTAGCCGACCTGAGAGGGTGATCGGCCACATTGGGACTGAGACACGGCCCAGACTCCTACGGGAGGCAGCAGTGGGGAATATTGCACAATGGGGGAAACCCTGATGCAGCAACGCCGCGTGAGTGATGACGGCCTTCGGGTTGTAAAGCTCTGTCTTCAGGGACGATAAT…
494	-3-ZM-GN-D5-37	Clostridium saudiense	AGTCGAGCGAGTGAATCTCCTTCGGGAGTGAAGCTAGCGGCGGACGGGTGAGTAACACGTGGGCAACCTGCCTCATAGAGGGGAATAGCCTTCCGAAAGGAAGATTAATACCGCATAAGATTGTAGCTTCGCATGAAGTAGCAATTAAAGGAGCAATCCGCTATGAGATGGGCCCGCGGCGCATTAGCTAGTTGGTGAGGTAACGGCTCACCAAGGCGACGATGCGTAGCCGACCTGAGAGGGTGATCGGCCACATTGGGACTGAGACACGGCCCAGACTCCTACGGGAGGCAGCAGTGGGGAATATTGCACAATGGGGGAAACCCTGATGCAGCAACGCCGCGTGAGTGATGACGGCCTTCGGGTTGTAAAGCTCTGTCTTCAGGGACGATAATGACG…
495	-3-ZM-GN-D5-38	Clostridium saudiense	AAGTCGAGCGAGTGAATCTCCTTCGGGAGTGAAGCTAGCGGCGGACGGGTGAGTAACACGTGGGCAACCTGCCTCATAGAGGGGAATAGCCTTCCGAAAGGAAGATTAATACCGCATAAGATTGTAGCTTCGCATGAAGTAGCAATTAAAGGAGCAATCCGCTATGAGATGGGCCCGCGGCGCATTAGCTAGTTGGTGAGGTAACGGCTCACCAAGGCGACGATGCGTAGCCGACCTGAGAGGGTGATCGGCCACATTGGGACTGAGACACGGCCCAGACTCCTACGGGAGGCAGCAGTGGGGAATATTGCACAATGGGGGAAACCCTGATGCAGCAACGCCGCGTGAGTGATGACGGCCTTCGGGTTGTAAAGCTCTGTCTTCAGGGACGATAATGAC…
[truncated: 621 more rows]
[truncated: 5,000 more columns]

## Sheet: Table S4A
Table S4A: Metabolite profiling of the Lachnospiraceae strains
Notes: 1) identification level 1: referred both by standards and the NIST library; identification level 2: referred the NIST library only;
[truncated: 243 more rows]
[truncated: 66 more columns]

## Sheet: Table S4B
Table S4B: Production of metabolites of different Lachnospiraceae strains
[truncated: 243 more rows]
[truncated: 65 more columns]

[truncated: 5 more sheets: Table S4C, Table S4D, Table S5A, Table S5B, Table S5C]
